# Supplementary material for: HyperTRIBE identifies hepatic IGF2BP2/IMP2 targets in vivo and links IMP2 to autophagy
Source: NAR Mol Med. 2026 Jun 24;3(3):ugag034. doi: 10.1093/narmme/ugag034 (PMC13335485; doi:10.1093/narmme/ugag034)
Supplement: ugag034_Supplemental_Files [file ugag034_supplemental_files.zip]

Archive with 3 entries (3 files):
- Supplementary Data_revision2_clean.pdf
- Supplementary File 1.xls
- Supplementary File 2.xlsx
