# Supplementary material for: HyperTRIBE identifies hepatic IGF2BP2/IMP2 targets in vivo and links IMP2 to autophagy
Source: NAR Mol Med. 2026 Jun 24;3(3):ugag034. doi: 10.1093/narmme/ugag034 (PMC13335485; doi:10.1093/narmme/ugag034)
Supplement: ugag034_Supplemental_Files [file ugag034_supplemental_files.zip › Supplementary File 1.xls]

Gene_name	Num_edit_sites	Avg_edting	Features	Edit_percent_read_str	Identifier_str
Lamp2	100	5.1	EXON,EXON;EXON,EXON;EXON,EXON;EXON,EXON;EXON,EXON;EXON,EXON;EXON,EXON;EXON,EXON;EXON,EXON;EXON,EXON;EXON,EXON;EXON,EXON;EXON,EXON;EXON,EXON;EXON,EXON;EXON,EXON;EXON,EXON;EXON,EXON;EXON,EXON;EXON,EXON;EXON,EXON;EXON,EXON;EXON,EXON;EXON,EXON;EXON,EXON;EXON,EXON;EXON,EXON;EXON,EXON;EXON,EXON;EXON,EXON;EXON,EXON;EXON,EXON;EXON,EXON;EXON,EXON;EXON,EXON;EXON,EXON;EXON,EXON;EXON,EXON;EXON,EXON;EXON,EXON…	3.1%_355r,2.3%_221r;3.0%_367r,2.2%_226r;1.0%_410r,4.4%_248r;1.6%_558r,1.8%_342r;7.3%_561r,8.4%_347r;22.2%_562r,25.0%_348r;14.0%_563r,15.5%_348r;1.4%_587r,1.4%_365r;5.1%_653r,7.0%_413r;1.4%_654r,1.0%_412r;1.2%_652r,1.0%_412r;3.2%_650r,4.6%_412r;2.0%_642r,2.4%_409r;5.8%_780r,10.4%_548r;5.5%_819r,7.1%_566r;1.9%_832r,3.7%_572r;3.5%_810r,3.9%_619r;9.1%_441r,13.5%_753r;22.6%_442r,35.1%_754r;1.8%_325r,3…	chrX_38405141;chrX_38405143;chrX_38405152;chrX_38405181;chrX_38405182;chrX_38405184;chrX_38405185;chrX_38405196;chrX_38405226;chrX_38405227;chrX_38405228;chrX_38405231;chrX_38405232;chrX_38405338;chrX_38405342;chrX_38405343;chrX_38405497;chrX_38419638;chrX_38419639;chrX_38419801;chrX_38419810;chrX_38419920;chrX_38419937;chrX_38419956;chrX_38420118;chrX_38420127;chrX_38420136;chrX_38420137;chrX_38…
Tug1	93	5.4	EXON,EXON;EXON,EXON;EXON,EXON;EXON,EXON;EXON,EXON;EXON,EXON;EXON,EXON;EXON,EXON;EXON,EXON;EXON,EXON;EXON,EXON;EXON,EXON;EXON,EXON;EXON,EXON;EXON,EXON;EXON,EXON;EXON,EXON;EXON,EXON;EXON,EXON;EXON,EXON;EXON,EXON;EXON,EXON;EXON,EXON;EXON,EXON;EXON,EXON;EXON,EXON;EXON,EXON;EXON,EXON;EXON,EXON;EXON,EXON;EXON,EXON;EXON,EXON;EXON,EXON;EXON,EXON;EXON,EXON;EXON,EXON;EXON,EXON;EXON,EXON;EXON,EXON;EXON,EXON…	7.7%_39r,14.2%_106r;7.7%_26r,7.7%_52r;2.4%_41r,1.9%_53r;1.7%_59r,1.4%_146r;1.2%_83r,3.0%_167r;1.5%_65r,6.1%_131r;20.0%_65r,15.9%_132r;1.9%_54r,1.5%_137r;2.6%_38r,1.0%_104r;2.3%_43r,6.4%_125r;9.5%_42r,4.8%_125r;10.6%_47r,9.8%_123r;25.5%_47r,45.9%_122r;19.1%_47r,28.7%_122r;17.4%_46r,25.2%_119r;5.3%_38r,18.6%_97r;4.3%_46r,4.7%_129r;4.4%_45r,6.3%_127r;4.8%_42r,6.7%_119r;7.5%_53r,25.6%_117r;4.1%_49r,1…	chr11_3640158;chr11_3640233;chr11_3640326;chr11_3640559;chr11_3640973;chr11_3641118;chr11_3641119;chr11_3641193;chr11_3641284;chr11_3641466;chr11_3641469;chr11_3641510;chr11_3641511;chr11_3641512;chr11_3641517;chr11_3641765;chr11_3641875;chr11_3641880;chr11_3641887;chr11_3641982;chr11_3642008;chr11_3642137;chr11_3642151;chr11_3642243;chr11_3642374;chr11_3642401;chr11_3642402;chr11_3642474;chr11_3…
Mmgt1	92	5.0	EXON,EXON;EXON,EXON;EXON,EXON;EXON,EXON;EXON,EXON;EXON,EXON;EXON,EXON;EXON,EXON;EXON,EXON;EXON,EXON;EXON,EXON;EXON,EXON;EXON,EXON;EXON,EXON;EXON,EXON;EXON,EXON;EXON,EXON;EXON,EXON;EXON,EXON;EXON,EXON;EXON,EXON;EXON,EXON;EXON,EXON;EXON,EXON;EXON,EXON;EXON,EXON;EXON,EXON;EXON,EXON;EXON,EXON;EXON,EXON;EXON,EXON;EXON,EXON;EXON,EXON;EXON,EXON;EXON,EXON;EXON,EXON;EXON,EXON;EXON,EXON;EXON,EXON;EXON,EXON…	2.0%_252r,4.1%_365r;2.2%_403r,1.2%_421r;1.8%_398r,2.8%_431r;14.7%_394r,17.4%_426r;1.5%_393r,1.2%_420r;13.2%_349r,16.4%_390r;1.5%_204r,1.3%_307r;1.0%_208r,2.3%_304r;2.9%_312r,2.5%_282r;1.6%_320r,5.6%_287r;1.2%_321r,1.4%_290r;2.2%_321r,5.5%_291r;2.2%_278r,1.8%_272r;1.4%_278r,2.6%_272r;2.5%_277r,7.4%_272r;1.4%_284r,1.8%_278r;3.9%_285r,4.8%_270r;17.9%_285r,29.3%_270r;1.1%_188r,1.8%_217r;4.5%_178r,5.2…	chrX_56585681;chrX_56585837;chrX_56585889;chrX_56585895;chrX_56585901;chrX_56585930;chrX_56586016;chrX_56586024;chrX_56586189;chrX_56586190;chrX_56586191;chrX_56586194;chrX_56586270;chrX_56586271;chrX_56586272;chrX_56586275;chrX_56586284;chrX_56586285;chrX_56586380;chrX_56586425;chrX_56586551;chrX_56586677;chrX_56586778;chrX_56586790;chrX_56586955;chrX_56586994;chrX_56587003;chrX_56587004;chrX_56…
Zyg11b	82	3.4	EXON,EXON;EXON,EXON;EXON,EXON;EXON,EXON;EXON,EXON;EXON,EXON;EXON,EXON;EXON,EXON;EXON,EXON;EXON,EXON;EXON,EXON;EXON,EXON;EXON,EXON;EXON,EXON;EXON,EXON;EXON,EXON;EXON,EXON;EXON,EXON;EXON,EXON;EXON,EXON;EXON,EXON;EXON,EXON;EXON,EXON;EXON,EXON;EXON,EXON;EXON,EXON;EXON,EXON;EXON,EXON;EXON,EXON;EXON,EXON;EXON,EXON;EXON,EXON;EXON,EXON;EXON,EXON;EXON,EXON;EXON,EXON;EXON,EXON;EXON,EXON;EXON,EXON;EXON,EXON…	1.3%_80r,1.9%_106r;1.2%_81r,1.0%_104r;3.8%_52r,3.5%_86r;3.8%_52r,1.2%_86r;2.0%_49r,3.7%_82r;3.9%_51r,2.5%_81r;3.3%_61r,1.1%_87r;3.0%_66r,1.9%_104r;5.2%_58r,3.1%_65r;7.8%_51r,3.1%_32r;2.2%_45r,2.7%_74r;4.1%_49r,1.2%_83r;2.7%_75r,1.3%_79r;3.9%_77r,1.5%_66r;1.6%_62r,6.7%_60r;4.7%_64r,1.6%_63r;1.8%_57r,1.7%_60r;5.3%_57r,6.7%_60r;7.0%_57r,1.7%_60r;1.9%_54r,1.8%_57r;5.8%_52r,10.8%_65r;1.9%_52r,4.6%_65r…	chr4_108229985;chr4_108229994;chr4_108230085;chr4_108230087;chr4_108230092;chr4_108230125;chr4_108230155;chr4_108230269;chr4_108230580;chr4_108230761;chr4_108230920;chr4_108231099;chr4_108231186;chr4_108231214;chr4_108231253;chr4_108231338;chr4_108231386;chr4_108231387;chr4_108231388;chr4_108231393;chr4_108231669;chr4_108231670;chr4_108231753;chr4_108231965;chr4_108231990;chr4_108232008;chr4_1082…
Tead1	80	4.6	EXON,EXON;EXON,EXON;EXON,EXON;EXON,EXON;EXON,EXON;EXON,EXON;EXON,EXON;EXON,EXON;EXON,EXON;EXON,EXON;EXON,EXON;EXON,EXON;EXON,EXON;EXON,EXON;EXON,EXON;EXON,EXON;EXON,EXON;EXON,EXON;EXON,EXON;EXON,EXON;EXON,EXON;EXON,EXON;EXON,EXON;EXON,EXON;EXON,EXON;EXON,EXON;EXON,EXON;EXON,EXON;EXON,EXON;EXON,EXON;EXON,EXON;EXON,EXON;EXON,EXON;EXON,EXON;EXON,EXON;EXON,EXON;EXON,EXON;EXON,EXON;EXON,EXON;EXON,EXON…	2.2%_89r,1.5%_65r;1.2%_82r,1.6%_62r;1.2%_85r,1.4%_72r;1.0%_98r,1.5%_68r;1.5%_66r,1.1%_90r;1.5%_66r,1.3%_76r;3.2%_62r,5.2%_77r;7.3%_109r,6.2%_81r;2.7%_113r,1.0%_97r;1.9%_104r,1.1%_94r;3.8%_52r,4.1%_73r;2.6%_38r,2.1%_47r;14.6%_41r,19.6%_46r;4.3%_46r,7.3%_41r;1.9%_53r,1.9%_52r;2.2%_46r,3.8%_53r;7.0%_57r,10.6%_66r;1.8%_56r,12.5%_64r;2.5%_40r,1.7%_60r;2.0%_50r,2.4%_42r;1.9%_54r,5.7%_70r;1.4%_72r,1.0%_…	chr7_112759400;chr7_112759447;chr7_112839466;chr7_112856802;chr7_112858166;chr7_112861477;chr7_112861540;chr7_112891841;chr7_112898574;chr7_112898691;chr7_112899921;chr7_112900325;chr7_112900342;chr7_112900359;chr7_112900435;chr7_112900542;chr7_112900594;chr7_112900599;chr7_112900683;chr7_112900790;chr7_112901120;chr7_112901171;chr7_112901226;chr7_112901471;chr7_112901641;chr7_112901669;chr7_1129…
Xpr1	79	5.1	EXON,EXON;EXON,EXON;EXON,EXON;EXON,EXON;EXON,EXON;EXON,EXON;EXON,EXON;EXON,EXON;EXON,EXON;EXON,EXON;EXON,EXON;EXON,EXON;EXON,EXON;EXON,EXON;EXON,EXON;EXON,EXON;EXON,EXON;EXON,EXON;EXON,EXON;EXON,EXON;EXON,EXON;EXON,EXON;EXON,EXON;EXON,EXON;EXON,EXON;EXON,EXON;EXON,EXON;EXON,EXON;EXON,EXON;EXON,EXON;EXON,EXON;EXON,EXON;EXON,EXON;EXON,EXON;EXON,EXON;EXON,EXON;EXON,EXON;EXON,EXON;EXON,EXON;EXON,EXON…	9.1%_44r,4.8%_63r;11.8%_51r,10.4%_77r;6.1%_66r,10.2%_98r;2.5%_80r,2.3%_133r;9.2%_87r,5.2%_135r;1.0%_101r,2.1%_145r;2.8%_72r,3.4%_118r;2.7%_73r,4.2%_120r;1.5%_68r,6.0%_116r;8.5%_71r,5.1%_118r;1.4%_72r,1.7%_117r;2.3%_87r,3.1%_129r;4.7%_85r,1.1%_92r;7.1%_84r,9.5%_95r;4.2%_71r,3.3%_92r;3.1%_65r,3.4%_87r;8.5%_71r,5.9%_102r;5.0%_60r,1.5%_68r;1.5%_67r,1.0%_97r;6.1%_66r,2.8%_72r;1.9%_53r,1.6%_62r;14.3%_4…	chr1_155275815;chr1_155275845;chr1_155275892;chr1_155275945;chr1_155275968;chr1_155276018;chr1_155276185;chr1_155276187;chr1_155276196;chr1_155276205;chr1_155276209;chr1_155276233;chr1_155276351;chr1_155276358;chr1_155276373;chr1_155276376;chr1_155276437;chr1_155276831;chr1_155276945;chr1_155277031;chr1_155277127;chr1_155277204;chr1_155277242;chr1_155277245;chr1_155277337;chr1_155277460;chr1_1552…
Qser1	73	6.2	EXON,EXON;EXON,EXON;EXON,EXON;EXON,EXON;EXON,EXON;EXON,EXON;EXON,EXON;INTRON,INTRON;EXON,EXON;EXON,EXON;INTRON,INTRON;INTRON,INTRON;INTRON,INTRON;INTRON,INTRON;INTRON,INTRON;INTRON,INTRON;INTRON,INTRON;EXON,EXON;EXON,EXON;EXON,EXON;EXON,EXON;EXON,EXON;EXON,EXON;EXON,EXON;EXON,EXON;EXON,EXON;EXON,EXON;EXON,EXON;EXON,EXON;EXON,EXON;EXON,EXON;EXON,EXON;EXON,EXON;EXON,EXON;EXON,EXON;EXON,EXON;EXON,EX…	4.5%_22r,2.2%_45r;3.8%_26r,5.7%_53r;4.3%_23r,6.9%_29r;3.6%_28r,6.4%_47r;3.6%_28r,2.1%_48r;6.0%_50r,1.7%_60r;8.1%_37r,5.8%_52r;4.8%_21r,7.7%_26r;1.4%_69r,2.6%_115r;5.8%_69r,8.4%_119r;9.1%_22r,6.7%_30r;9.1%_22r,4.0%_25r;2.4%_41r,2.0%_50r;2.7%_37r,2.1%_47r;19.4%_31r,15.9%_44r;17.1%_35r,2.4%_41r;9.4%_32r,7.5%_40r;1.1%_95r,3.7%_135r;2.0%_100r,6.6%_136r;1.0%_99r,1.4%_139r;1.5%_67r,1.8%_114r;6.4%_78r,4.…	chr2_104755038;chr2_104757042;chr2_104757629;chr2_104757670;chr2_104757676;chr2_104757784;chr2_104758262;chr2_104769678;chr2_104770108;chr2_104770114;chr2_104770256;chr2_104770303;chr2_104770438;chr2_104770502;chr2_104770516;chr2_104770530;chr2_104770536;chr2_104776296;chr2_104776338;chr2_104776355;chr2_104780020;chr2_104780060;chr2_104780253;chr2_104786913;chr2_104786938;chr2_104787189;chr2_1047…
Foxp1	72	3.6	EXON,EXON;EXON,EXON;EXON,EXON;EXON,EXON;EXON,EXON;EXON,EXON;EXON,EXON;EXON,EXON;EXON,EXON;EXON,EXON;EXON,EXON;EXON,EXON;EXON,EXON;EXON,EXON;EXON,EXON;EXON,EXON;EXON,EXON;EXON,EXON;EXON,EXON;EXON,EXON;EXON,EXON;EXON,EXON;EXON,EXON;EXON,EXON;EXON,EXON;EXON,EXON;EXON,EXON;EXON,EXON;EXON,EXON;EXON,EXON;EXON,EXON;EXON,EXON;EXON,EXON;EXON,EXON;EXON,EXON;EXON,EXON;EXON,EXON;EXON,EXON;EXON,EXON;EXON,EXON…	2.5%_81r,1.1%_91r;4.9%_81r,3.5%_85r;8.5%_71r,5.3%_75r;2.9%_69r,5.6%_71r;1.4%_69r,2.8%_71r;5.8%_69r,3.0%_66r;1.5%_68r,1.3%_79r;1.5%_67r,5.9%_85r;7.6%_66r,12.8%_86r;3.3%_61r,2.3%_88r;1.3%_76r,6.7%_90r;1.0%_98r,2.0%_98r;2.3%_86r,2.5%_81r;1.0%_104r,1.5%_130r;1.0%_97r,1.4%_141r;1.1%_91r,10.1%_79r;2.2%_90r,1.2%_84r;5.6%_90r,14.1%_78r;3.9%_204r,5.6%_234r;2.3%_219r,2.5%_197r;1.3%_225r,3.6%_195r;3.1%_224r…	chr6_98925835;chr6_98925857;chr6_98925871;chr6_98925902;chr6_98925903;chr6_98925914;chr6_98925996;chr6_98926026;chr6_98926031;chr6_98926057;chr6_98926191;chr6_98926236;chr6_98926258;chr6_98926421;chr6_98926490;chr6_98926752;chr6_98926754;chr6_98926757;chr6_98927062;chr6_98927311;chr6_98927317;chr6_98927327;chr6_98927356;chr6_98927367;chr6_98927607;chr6_98927608;chr6_98927665;chr6_98927754;chr6_98…
Ptbp3	72	5.5	EXON,EXON;EXON,EXON;EXON,EXON;EXON,EXON;EXON,EXON;EXON,EXON;EXON,EXON;EXON,EXON;EXON,EXON;EXON,EXON;EXON,EXON;EXON,EXON;EXON,EXON;EXON,EXON;EXON,EXON;EXON,EXON;EXON,EXON;EXON,EXON;EXON,EXON;EXON,EXON;EXON,EXON;EXON,EXON;EXON,EXON;EXON,EXON;EXON,EXON;EXON,EXON;EXON,EXON;EXON,EXON;EXON,EXON;EXON,EXON;EXON,EXON;EXON,EXON;EXON,EXON;EXON,EXON;EXON,EXON;EXON,EXON;EXON,EXON;EXON,EXON;EXON,EXON;EXON,EXON…	1.4%_71r,8.4%_95r;1.3%_76r,1.0%_99r;2.2%_89r,1.5%_136r;3.8%_80r,6.9%_145r;3.7%_81r,7.8%_141r;5.4%_74r,1.8%_170r;1.5%_130r,12.6%_270r;4.9%_123r,7.7%_247r;2.9%_69r,3.6%_196r;8.1%_74r,13.0%_193r;10.1%_99r,12.4%_259r;1.0%_96r,4.0%_253r;2.0%_98r,4.2%_259r;3.4%_119r,6.1%_244r;3.1%_96r,9.8%_194r;1.1%_90r,2.6%_190r;2.0%_50r,14.8%_135r;2.1%_47r,10.4%_134r;4.5%_44r,12.0%_150r;7.1%_42r,14.7%_143r;16.3%_43r,…	chr4_59471999;chr4_59472061;chr4_59472079;chr4_59472112;chr4_59472116;chr4_59472214;chr4_59472298;chr4_59472336;chr4_59472463;chr4_59472488;chr4_59472585;chr4_59472610;chr4_59472623;chr4_59472766;chr4_59472807;chr4_59472821;chr4_59472883;chr4_59472896;chr4_59472943;chr4_59472970;chr4_59472972;chr4_59472973;chr4_59473016;chr4_59473123;chr4_59473188;chr4_59473190;chr4_59473310;chr4_59473494;chr4_59…
Ccng1	71	6.2	EXON,EXON;EXON,EXON;EXON,EXON;EXON,EXON;EXON,EXON;EXON,EXON;EXON,EXON;EXON,EXON;EXON,EXON;EXON,EXON;EXON,EXON;EXON,EXON;EXON,EXON;EXON,EXON;EXON,EXON;EXON,EXON;EXON,EXON;EXON,EXON;EXON,EXON;EXON,EXON;EXON,EXON;EXON,EXON;EXON,EXON;EXON,EXON;EXON,EXON;EXON,EXON;EXON,EXON;EXON,EXON;EXON,EXON;EXON,EXON;EXON,EXON;EXON,EXON;EXON,EXON;EXON,EXON;EXON,EXON;EXON,EXON;EXON,EXON;EXON,EXON;EXON,EXON;EXON,EXON…	4.9%_287r,9.3%_514r;3.5%_858r,4.2%_1500r;1.7%_1083r,2.6%_1876r;2.5%_950r,4.9%_1564r;2.2%_790r,2.6%_1371r;2.5%_825r,4.5%_1426r;1.9%_853r,2.0%_1511r;19.5%_752r,29.6%_1400r;5.4%_803r,9.1%_1499r;2.3%_649r,2.4%_1196r;1.5%_471r,1.3%_829r;3.0%_471r,3.0%_830r;4.2%_472r,6.7%_833r;2.4%_753r,4.6%_1230r;11.6%_905r,17.5%_1436r;1.2%_921r,2.8%_1442r;1.2%_937r,1.1%_1458r;1.0%_947r,1.6%_1465r;21.9%_948r,29.8%_146…	chr11_40748614;chr11_40748750;chr11_40748843;chr11_40748992;chr11_40749020;chr11_40749021;chr11_40749058;chr11_40749125;chr11_40749133;chr11_40749190;chr11_40749288;chr11_40749289;chr11_40749290;chr11_40749382;chr11_40749432;chr11_40749441;chr11_40749446;chr11_40749459;chr11_40749460;chr11_40749464;chr11_40749501;chr11_40749573;chr11_40749578;chr11_40749579;chr11_40749582;chr11_40749611;chr11_407…
R3hdm1	71	3.9	EXON,EXON;EXON,EXON;EXON,EXON;INTRON,INTRON;EXON,EXON;EXON,EXON;EXON,EXON;EXON,EXON;EXON,EXON;EXON,EXON;EXON,EXON;EXON,EXON;EXON,EXON;EXON,EXON;EXON,EXON;EXON,EXON;EXON,EXON;EXON,EXON;EXON,EXON;EXON,EXON;EXON,EXON;EXON,EXON;EXON,EXON;EXON,EXON;EXON,EXON;EXON,EXON;EXON,EXON;EXON,EXON;EXON,EXON;EXON,EXON;EXON,EXON;EXON,EXON;EXON,EXON;EXON,EXON;EXON,EXON;EXON,EXON;EXON,EXON;EXON,EXON;EXON,EXON;EXON,…	2.7%_113r,3.0%_66r;1.0%_104r,1.1%_93r;1.0%_105r,3.5%_86r;9.5%_21r,5.0%_20r;4.3%_117r,1.1%_91r;1.4%_146r,1.8%_109r;2.6%_154r,3.3%_123r;1.3%_149r,3.3%_123r;3.1%_98r,1.4%_74r;2.2%_93r,1.3%_75r;2.1%_48r,6.7%_75r;1.5%_65r,2.4%_84r;4.6%_65r,3.6%_83r;4.6%_65r,7.1%_85r;1.4%_71r,1.2%_83r;2.1%_94r,6.3%_95r;12.6%_119r,11.7%_128r;11.6%_138r,14.8%_135r;6.7%_135r,3.8%_133r;1.3%_149r,3.5%_144r;20.3%_148r,26.0%_…	chr1_128153386;chr1_128169013;chr1_128174970;chr1_128176949;chr1_128179159;chr1_128181887;chr1_128182126;chr1_128182134;chr1_128182170;chr1_128182179;chr1_128184484;chr1_128184565;chr1_128184566;chr1_128184585;chr1_128184642;chr1_128186784;chr1_128193550;chr1_128193575;chr1_128193592;chr1_128193728;chr1_128196987;chr1_128197096;chr1_128211248;chr1_128211270;chr1_128211298;chr1_128216476;chr1_1282…
Sp1	71	4.0	EXON,EXON;EXON,EXON;EXON,EXON;EXON,EXON;EXON,EXON;EXON,EXON;EXON,EXON;EXON,EXON;EXON,EXON;EXON,EXON;EXON,EXON;EXON,EXON;EXON,EXON;EXON,EXON;EXON,EXON;EXON,EXON;EXON,EXON;EXON,EXON;EXON,EXON;EXON,EXON;EXON,EXON;EXON,EXON;EXON,EXON;EXON,EXON;EXON,EXON;EXON,EXON;EXON,EXON;EXON,EXON;EXON,EXON;EXON,EXON;EXON,EXON;EXON,EXON;EXON,EXON;EXON,EXON;EXON,EXON;EXON,EXON;EXON,EXON;EXON,EXON;EXON,EXON;EXON,EXON…	1.6%_184r,1.4%_144r;1.2%_170r,2.7%_147r;4.8%_165r,6.7%_150r;1.0%_96r,1.0%_96r;2.0%_205r,1.4%_209r;2.8%_177r,3.9%_181r;5.9%_101r,9.3%_107r;10.5%_105r,8.1%_135r;29.2%_226r,42.4%_184r;2.6%_230r,3.2%_188r;3.0%_232r,3.6%_193r;2.1%_188r,1.3%_152r;2.1%_188r,6.5%_155r;1.8%_112r,7.2%_97r;2.8%_107r,4.2%_96r;2.7%_110r,4.9%_102r;1.3%_152r,1.2%_171r;1.0%_196r,1.0%_203r;1.9%_157r,7.0%_187r;3.0%_164r,2.4%_167r;…	chr15_102408761;chr15_102408845;chr15_102408990;chr15_102409092;chr15_102409259;chr15_102431341;chr15_102431635;chr15_102431837;chr15_102432006;chr15_102432011;chr15_102432021;chr15_102432056;chr15_102432063;chr15_102432125;chr15_102432131;chr15_102432159;chr15_102432447;chr15_102432627;chr15_102432663;chr15_102432964;chr15_102432996;chr15_102433056;chr15_102433160;chr15_102433299;chr15_102433310…
Arhgef12	70	4.0	EXON,EXON;EXON,EXON;EXON,EXON;EXON,EXON;EXON,EXON;EXON,EXON;EXON,EXON;EXON,EXON;EXON,EXON;EXON,EXON;EXON,EXON;EXON,EXON;EXON,EXON;EXON,EXON;EXON,EXON;EXON,EXON;EXON,EXON;EXON,EXON;EXON,EXON;EXON,EXON;EXON,EXON;EXON,EXON;EXON,EXON;EXON,EXON;EXON,EXON;EXON,EXON;EXON,EXON;EXON,EXON;EXON,EXON;EXON,EXON;EXON,EXON;EXON,EXON;EXON,EXON;EXON,EXON;EXON,EXON;EXON,EXON;EXON,EXON;EXON,EXON;EXON,EXON;EXON,EXON…	3.2%_93r,5.8%_120r;1.8%_326r,2.9%_273r;1.2%_344r,1.5%_261r;1.6%_316r,2.8%_214r;1.3%_308r,1.8%_279r;19.4%_315r,29.6%_294r;2.9%_239r,3.9%_258r;1.8%_219r,5.1%_217r;4.4%_203r,6.9%_216r;1.8%_165r,3.6%_193r;12.3%_212r,13.4%_224r;3.7%_162r,4.7%_193r;5.8%_121r,5.5%_181r;1.0%_198r,1.1%_189r;3.5%_202r,6.5%_217r;1.9%_206r,5.3%_225r;2.1%_194r,3.9%_207r;3.5%_143r,2.9%_174r;8.8%_80r,6.3%_96r;1.3%_77r,1.0%_98r;…	chr9_42963964;chr9_42964223;chr9_42964314;chr9_42964388;chr9_42964579;chr9_42964589;chr9_42964664;chr9_42964678;chr9_42964681;chr9_42964709;chr9_42964836;chr9_42964875;chr9_42964928;chr9_42965148;chr9_42965234;chr9_42965248;chr9_42965264;chr9_42965437;chr9_42965512;chr9_42965519;chr9_42965586;chr9_42965613;chr9_42965673;chr9_42965692;chr9_42965757;chr9_42965769;chr9_42965773;chr9_42965785;chr9_42…
Caprin1	70	4.7	EXON,EXON;EXON,EXON;EXON,EXON;EXON,EXON;EXON,EXON;EXON,EXON;EXON,EXON;EXON,EXON;EXON,EXON;EXON,EXON;EXON,EXON;EXON,EXON;EXON,EXON;EXON,EXON;EXON,EXON;EXON,EXON;EXON,EXON;EXON,EXON;EXON,EXON;EXON,EXON;EXON,EXON;EXON,EXON;EXON,EXON;EXON,EXON;EXON,EXON;EXON,EXON;EXON,EXON;EXON,EXON;EXON,EXON;EXON,EXON;EXON,EXON;EXON,EXON;EXON,EXON;EXON,EXON;EXON,EXON;EXON,EXON;EXON,EXON;EXON,EXON;EXON,EXON;EXON,EXON…	4.2%_24r,3.3%_30r;4.2%_24r,6.9%_29r;12.1%_58r,7.5%_40r;23.7%_59r,22.0%_41r;1.1%_189r,1.3%_159r;4.2%_216r,6.5%_186r;4.9%_410r,6.5%_337r;3.9%_541r,3.9%_437r;2.9%_588r,3.7%_462r;19.2%_1032r,27.6%_706r;3.4%_1192r,6.5%_843r;5.2%_1240r,8.5%_860r;2.6%_1236r,4.5%_858r;1.2%_1284r,1.9%_893r;2.2%_1151r,3.1%_902r;3.8%_1016r,6.9%_832r;3.0%_1010r,6.2%_818r;2.9%_1069r,6.3%_924r;6.8%_883r,9.5%_802r;1.3%_878r,1.9…	chr2_103764598;chr2_103764894;chr2_103764994;chr2_103764999;chr2_103765066;chr2_103765067;chr2_103765120;chr2_103765182;chr2_103765193;chr2_103765235;chr2_103765266;chr2_103765276;chr2_103765277;chr2_103765282;chr2_103765379;chr2_103765403;chr2_103765409;chr2_103765459;chr2_103765567;chr2_103765570;chr2_103765589;chr2_103765595;chr2_103765624;chr2_103765627;chr2_103765631;chr2_103765633;chr2_1037…
Nfatc3	70	4.3	EXON,EXON;EXON,EXON;EXON,EXON;EXON,EXON;EXON,EXON;EXON,EXON;EXON,EXON;EXON,EXON;EXON,EXON;EXON,EXON;EXON,EXON;EXON,EXON;EXON,EXON;EXON,EXON;EXON,EXON;EXON,EXON;EXON,EXON;EXON,EXON;EXON,EXON;EXON,EXON;EXON,EXON;EXON,EXON;EXON,EXON;EXON,EXON;EXON,EXON;EXON,EXON;EXON,EXON;EXON,EXON;EXON,EXON;EXON,EXON;EXON,EXON;EXON,EXON;EXON,EXON;EXON,EXON;EXON,EXON;EXON,EXON;EXON,EXON;EXON,EXON;EXON,EXON;EXON,EXON…	1.4%_140r,1.3%_160r;3.8%_133r,10.9%_156r;3.0%_132r,1.7%_117r;2.1%_143r,2.5%_121r;3.4%_146r,7.6%_118r;4.8%_166r,1.4%_148r;3.4%_149r,4.3%_141r;1.2%_163r,2.0%_150r;2.0%_152r,1.3%_156r;4.2%_192r,5.5%_165r;2.2%_183r,3.6%_165r;7.2%_181r,10.4%_164r;6.0%_184r,11.4%_158r;1.4%_147r,3.3%_151r;3.0%_168r,1.2%_173r;2.9%_174r,1.1%_185r;5.7%_209r,11.1%_153r;1.8%_222r,1.8%_167r;1.3%_227r,6.4%_172r;2.7%_222r,3.5%_…	chr8_106078647;chr8_106078668;chr8_106079020;chr8_106079034;chr8_106079040;chr8_106079169;chr8_106079215;chr8_106079231;chr8_106079299;chr8_106079413;chr8_106079423;chr8_106079428;chr8_106079538;chr8_106079559;chr8_106079589;chr8_106079622;chr8_106083926;chr8_106083942;chr8_106083950;chr8_106092044;chr8_106092051;chr8_106092058;chr8_106096283;chr8_106100939;chr8_106104121;chr8_106108292;chr8_1061…
Slc29a3	70	5.1	EXON,EXON;EXON,EXON;EXON,EXON;EXON,EXON;EXON,EXON;EXON,EXON;EXON,EXON;EXON,EXON;EXON,EXON;EXON,EXON;EXON,EXON;EXON,EXON;EXON,EXON;EXON,EXON;EXON,EXON;EXON,EXON;EXON,EXON;EXON,EXON;EXON,EXON;EXON,EXON;EXON,EXON;EXON,EXON;EXON,EXON;EXON,EXON;EXON,EXON;EXON,EXON;EXON,EXON;EXON,EXON;EXON,EXON;EXON,EXON;EXON,EXON;EXON,EXON;EXON,EXON;EXON,EXON;EXON,EXON;EXON,EXON;EXON,EXON;EXON,EXON;EXON,EXON;EXON,EXON…	2.1%_95r,5.9%_68r;4.0%_99r,4.3%_69r;6.7%_104r,9.7%_72r;4.9%_122r,6.1%_99r;1.7%_118r,2.0%_98r;1.3%_150r,2.4%_125r;1.3%_226r,7.7%_181r;3.9%_233r,1.7%_178r;2.9%_242r,7.9%_190r;4.1%_221r,3.5%_171r;6.4%_157r,9.7%_113r;5.5%_110r,9.9%_81r;1.7%_121r,5.5%_91r;1.3%_224r,1.3%_154r;2.4%_166r,5.7%_122r;1.8%_163r,8.9%_124r;1.8%_169r,6.3%_112r;8.5%_164r,8.8%_114r;6.9%_160r,10.6%_113r;7.3%_150r,6.4%_109r;1.4%_13…	chr10_60712167;chr10_60712174;chr10_60712178;chr10_60712279;chr10_60712288;chr10_60712314;chr10_60712407;chr10_60712419;chr10_60712456;chr10_60712528;chr10_60712571;chr10_60712716;chr10_60712726;chr10_60713087;chr10_60713223;chr10_60713228;chr10_60713308;chr10_60713314;chr10_60713315;chr10_60713340;chr10_60713367;chr10_60713368;chr10_60713391;chr10_60713479;chr10_60713530;chr10_60713556;chr10_607…
Gng12	69	4.7	INTRON,INTRON;EXON,EXON;EXON,EXON;EXON,EXON;EXON,EXON;EXON,EXON;EXON,EXON;EXON,EXON;EXON,EXON;EXON,EXON;EXON,EXON;EXON,EXON;EXON,EXON;EXON,EXON;EXON,EXON;EXON,EXON;EXON,EXON;EXON,EXON;EXON,EXON;EXON,EXON;EXON,EXON;EXON,EXON;EXON,EXON;EXON,EXON;EXON,EXON;EXON,EXON;EXON,EXON;EXON,EXON;EXON,EXON;EXON,EXON;EXON,EXON;EXON,EXON;EXON,EXON;EXON,EXON;EXON,EXON;EXON,EXON;EXON,EXON;EXON,EXON;EXON,EXON;EXON,…	9.4%_32r,5.0%_20r;1.4%_781r,2.0%_690r;9.1%_919r,11.9%_698r;1.4%_737r,2.1%_531r;1.4%_696r,1.0%_509r;12.3%_381r,17.6%_341r;1.0%_384r,1.5%_338r;4.1%_363r,4.2%_313r;1.1%_354r,2.5%_283r;3.2%_342r,6.2%_274r;1.3%_237r,3.9%_228r;6.8%_221r,6.5%_201r;4.5%_224r,2.9%_204r;1.6%_254r,1.9%_208r;2.5%_201r,2.8%_177r;1.2%_162r,2.3%_174r;3.4%_177r,3.0%_201r;2.2%_186r,2.4%_211r;10.6%_161r,12.3%_163r;5.1%_214r,6.4%_1…	chr6_66896878;chr6_67015809;chr6_67017538;chr6_67017635;chr6_67017659;chr6_67017816;chr6_67017828;chr6_67017840;chr6_67017850;chr6_67018033;chr6_67018079;chr6_67018095;chr6_67018099;chr6_67018122;chr6_67018179;chr6_67018591;chr6_67018771;chr6_67018811;chr6_67018876;chr6_67018940;chr6_67019033;chr6_67019034;chr6_67019088;chr6_67019144;chr6_67019193;chr6_67019200;chr6_67019233;chr6_67019465;chr6_67…
Cdk6	68	5.6	EXON,EXON;EXON,EXON;EXON,EXON;EXON,EXON;EXON,EXON;EXON,EXON;EXON,EXON;EXON,EXON;EXON,EXON;EXON,EXON;EXON,EXON;EXON,EXON;EXON,EXON;EXON,EXON;EXON,EXON;EXON,EXON;EXON,EXON;EXON,EXON;EXON,EXON;EXON,EXON;EXON,EXON;EXON,EXON;EXON,EXON;EXON,EXON;EXON,EXON;EXON,EXON;EXON,EXON;EXON,EXON;EXON,EXON;EXON,EXON;EXON,EXON;EXON,EXON;EXON,EXON;EXON,EXON;EXON,EXON;EXON,EXON;EXON,EXON;EXON,EXON;EXON,EXON;EXON,EXON…	5.2%_96r,5.5%_73r;15.6%_45r,2.5%_40r;3.6%_28r,6.3%_32r;2.6%_39r,2.2%_45r;3.6%_28r,2.9%_34r;1.8%_57r,10.9%_46r;11.7%_77r,3.8%_53r;3.8%_26r,13.2%_38r;2.2%_46r,2.6%_38r;9.1%_44r,12.1%_33r;5.6%_54r,12.9%_31r;3.6%_28r,3.7%_27r;6.7%_30r,8.0%_25r;2.1%_47r,18.5%_27r;16.2%_37r,29.6%_27r;5.4%_37r,7.4%_27r;10.7%_56r,11.8%_34r;3.5%_57r,2.8%_36r;3.6%_55r,4.3%_47r;20.8%_48r,23.3%_43r;45.2%_31r,31.8%_22r;16.1%_…	chr5_3473148;chr5_3521319;chr5_3521524;chr5_3521831;chr5_3522561;chr5_3522949;chr5_3523614;chr5_3523960;chr5_3524102;chr5_3524128;chr5_3524239;chr5_3524354;chr5_3524366;chr5_3524444;chr5_3525486;chr5_3525488;chr5_3525626;chr5_3525640;chr5_3525677;chr5_3525715;chr5_3525861;chr5_3525864;chr5_3525867;chr5_3526404;chr5_3526612;chr5_3526637;chr5_3526915;chr5_3526999;chr5_3527126;chr5_3527171;chr5_3527…
Dusp11	66	4.5	EXON,EXON;EXON,EXON;EXON,EXON;EXON,EXON;EXON,EXON;EXON,EXON;EXON,EXON;EXON,EXON;EXON,EXON;EXON,EXON;EXON,EXON;EXON,EXON;EXON,EXON;EXON,EXON;EXON,EXON;EXON,EXON;EXON,EXON;EXON,EXON;EXON,EXON;EXON,EXON;EXON,EXON;EXON,EXON;EXON,EXON;EXON,EXON;EXON,EXON;EXON,EXON;EXON,EXON;EXON,EXON;EXON,EXON;EXON,EXON;EXON,EXON;EXON,EXON;EXON,EXON;EXON,EXON;EXON,EXON;EXON,EXON;EXON,EXON;EXON,EXON;EXON,EXON;EXON,EXON…	2.4%_494r,3.6%_359r;1.2%_499r,2.5%_362r;6.7%_505r,14.2%_367r;3.2%_464r,3.6%_335r;2.1%_473r,2.9%_307r;2.1%_419r,5.1%_254r;1.6%_318r,1.7%_229r;2.6%_273r,1.4%_222r;1.0%_309r,2.0%_253r;2.2%_322r,6.6%_259r;3.2%_247r,4.0%_202r;4.6%_174r,1.5%_135r;5.5%_164r,4.4%_158r;4.9%_206r,2.6%_195r;3.9%_205r,1.0%_191r;1.5%_202r,1.0%_191r;11.3%_239r,16.1%_192r;1.5%_260r,1.0%_203r;5.5%_238r,9.3%_193r;2.2%_232r,1.6%_1…	chr6_85942514;chr6_85942528;chr6_85942538;chr6_85942559;chr6_85942736;chr6_85942802;chr6_85942893;chr6_85942936;chr6_85943174;chr6_85943187;chr6_85943364;chr6_85943471;chr6_85943585;chr6_85943652;chr6_85943654;chr6_85943659;chr6_85943834;chr6_85944066;chr6_85944070;chr6_85944071;chr6_85944327;chr6_85944365;chr6_85944495;chr6_85944528;chr6_85944597;chr6_85944614;chr6_85944824;chr6_85944928;chr6_85…
Igf1r	66	5.0	EXON,EXON;EXON,EXON;EXON,EXON;EXON,EXON;EXON,EXON;EXON,EXON;EXON,EXON;EXON,EXON;EXON,EXON;EXON,EXON;EXON,EXON;EXON,EXON;EXON,EXON;EXON,EXON;EXON,EXON;EXON,EXON;EXON,EXON;EXON,EXON;EXON,EXON;EXON,EXON;EXON,EXON;EXON,EXON;EXON,EXON;EXON,EXON;EXON,EXON;EXON,EXON;EXON,EXON;EXON,EXON;EXON,EXON;EXON,EXON;EXON,EXON;EXON,EXON;EXON,EXON;EXON,EXON;EXON,EXON;EXON,EXON;EXON,EXON;EXON,EXON;EXON,EXON;EXON,EXON…	1.6%_127r,7.2%_83r;1.6%_64r,4.5%_44r;1.2%_85r,2.0%_50r;5.4%_148r,2.4%_83r;5.9%_51r,27.3%_33r;3.3%_61r,2.4%_42r;1.4%_74r,5.2%_58r;2.4%_82r,3.2%_62r;1.3%_80r,1.5%_65r;2.5%_80r,9.5%_63r;3.8%_78r,6.5%_62r;3.6%_56r,1.5%_65r;8.5%_71r,13.2%_68r;4.1%_73r,2.9%_69r;4.1%_73r,7.1%_70r;3.4%_89r,4.6%_65r;5.3%_94r,11.9%_67r;22.5%_80r,29.8%_57r;1.4%_69r,3.7%_54r;1.6%_63r,10.2%_49r;9.4%_32r,25.0%_24r;4.3%_23r,2.7…	chr7_68004149;chr7_68165086;chr7_68165123;chr7_68183448;chr7_68226514;chr7_68226530;chr7_68226954;chr7_68226960;chr7_68226966;chr7_68226967;chr7_68226968;chr7_68227349;chr7_68227386;chr7_68227410;chr7_68227411;chr7_68227518;chr7_68227533;chr7_68227585;chr7_68227742;chr7_68227747;chr7_68228047;chr7_68228248;chr7_68228542;chr7_68228598;chr7_68228782;chr7_68228848;chr7_68228878;chr7_68228935;chr7_68…
Ncoa6	66	3.6	EXON,EXON;EXON,EXON;EXON,EXON;EXON,EXON;EXON,EXON;EXON,EXON;EXON,EXON;EXON,EXON;EXON,EXON;EXON,EXON;EXON,EXON;EXON,EXON;EXON,EXON;EXON,EXON;EXON,EXON;EXON,EXON;EXON,EXON;EXON,EXON;EXON,EXON;EXON,EXON;EXON,EXON;EXON,EXON;EXON,EXON;EXON,EXON;EXON,EXON;EXON,EXON;EXON,EXON;EXON,EXON;EXON,EXON;EXON,EXON;EXON,EXON;EXON,EXON;EXON,EXON;EXON,EXON;EXON,EXON;EXON,EXON;EXON,EXON;EXON,EXON;EXON,EXON;EXON,EXON…	1.4%_280r,3.1%_196r;1.2%_247r,1.9%_162r;1.2%_256r,1.1%_183r;16.0%_144r,18.5%_162r;1.4%_147r,2.7%_148r;2.2%_182r,1.7%_173r;1.6%_247r,1.0%_197r;2.1%_235r,1.1%_189r;2.9%_171r,4.4%_158r;7.7%_155r,6.4%_140r;5.9%_119r,6.1%_99r;5.8%_121r,2.0%_102r;1.6%_126r,1.9%_106r;1.7%_120r,1.0%_99r;3.3%_121r,8.7%_103r;4.4%_136r,5.3%_131r;7.2%_138r,9.0%_134r;2.3%_174r,1.5%_135r;1.7%_176r,4.2%_142r;3.2%_156r,4.3%_140r…	chr2_155390851;chr2_155391161;chr2_155395759;chr2_155405839;chr2_155405918;chr2_155405970;chr2_155406153;chr2_155406165;chr2_155406442;chr2_155406495;chr2_155406745;chr2_155406784;chr2_155406789;chr2_155406808;chr2_155406823;chr2_155406963;chr2_155406973;chr2_155407251;chr2_155407259;chr2_155407324;chr2_155407338;chr2_155407347;chr2_155407462;chr2_155407492;chr2_155407513;chr2_155407936;chr2_1554…
Wnk1	66	4.1	EXON,EXON;EXON,EXON;EXON,EXON;EXON,EXON;EXON,EXON;EXON,EXON;EXON,EXON;EXON,EXON;EXON,EXON;EXON,EXON;EXON,EXON;EXON,EXON;EXON,EXON;EXON,EXON;EXON,EXON;EXON,EXON;EXON,EXON;EXON,EXON;EXON,EXON;EXON,EXON;EXON,EXON;EXON,EXON;EXON,EXON;EXON,EXON;EXON,EXON;EXON,EXON;EXON,EXON;EXON,EXON;EXON,EXON;EXON,EXON;EXON,EXON;EXON,EXON;EXON,EXON;EXON,EXON;EXON,EXON;EXON,EXON;EXON,EXON;EXON,EXON;EXON,EXON;EXON,EXON…	1.9%_475r,1.9%_536r;1.0%_417r,1.4%_508r;1.0%_409r,1.8%_511r;10.3%_380r,13.4%_449r;12.5%_385r,15.3%_459r;2.6%_382r,3.7%_432r;5.2%_347r,8.7%_381r;6.2%_177r,6.0%_232r;2.3%_176r,3.0%_230r;7.1%_182r,10.8%_232r;6.6%_181r,11.5%_234r;1.1%_180r,1.7%_233r;17.2%_169r,23.6%_220r;7.6%_170r,7.2%_221r;2.4%_209r,1.7%_231r;1.6%_186r,2.2%_224r;1.9%_313r,3.2%_347r;1.3%_312r,3.3%_360r;1.0%_386r,2.3%_443r;1.4%_517r,4…	chr6_119924189;chr6_119924252;chr6_119924258;chr6_119924839;chr6_119924850;chr6_119924877;chr6_119924970;chr6_119925366;chr6_119925367;chr6_119925371;chr6_119925372;chr6_119925373;chr6_119925378;chr6_119925379;chr6_119925495;chr6_119925625;chr6_119925820;chr6_119925887;chr6_119925942;chr6_119926086;chr6_119926344;chr6_119926668;chr6_119926672;chr6_119927166;chr6_119927203;chr6_119934408;chr6_1199…
Zak	65	4.0	EXON,EXON;EXON,EXON;EXON,EXON;EXON,EXON;EXON,EXON;EXON,EXON;EXON,EXON;EXON,EXON;EXON,EXON;EXON,EXON;EXON,EXON;EXON,EXON;EXON,EXON;EXON,EXON;EXON,EXON;EXON,EXON;EXON,EXON;EXON,EXON;EXON,EXON;EXON,EXON;EXON,EXON;EXON,EXON;EXON,EXON;EXON,EXON;EXON,EXON;EXON,EXON;EXON,EXON;EXON,EXON;EXON,EXON;EXON,EXON;EXON,EXON;EXON,EXON;EXON,EXON;EXON,EXON;EXON,EXON;EXON,EXON;EXON,EXON;EXON,EXON;EXON,EXON;EXON,EXON…	2.2%_134r,1.3%_151r;1.1%_91r,2.2%_92r;1.1%_91r,1.1%_93r;4.1%_98r,3.7%_107r;11.1%_108r,8.4%_143r;2.0%_50r,2.3%_86r;1.8%_55r,3.4%_89r;1.7%_120r,3.0%_133r;1.6%_126r,2.5%_157r;1.0%_99r,2.4%_127r;2.5%_81r,7.8%_103r;2.3%_87r,2.1%_96r;1.2%_81r,4.8%_84r;7.4%_95r,3.2%_94r;5.3%_95r,3.2%_93r;23.7%_93r,25.0%_92r;1.3%_76r,4.8%_62r;2.8%_71r,1.2%_83r;3.2%_93r,1.9%_107r;1.0%_105r,2.6%_114r;2.9%_103r,5.1%_117r;3.…	chr2_72368455;chr2_72402390;chr2_72402391;chr2_72402434;chr2_72402483;chr2_72402662;chr2_72402667;chr2_72402785;chr2_72403143;chr2_72403180;chr2_72403362;chr2_72403514;chr2_72403523;chr2_72403534;chr2_72403535;chr2_72403543;chr2_72403641;chr2_72403787;chr2_72403835;chr2_72403847;chr2_72403864;chr2_72403954;chr2_72404418;chr2_72404478;chr2_72404590;chr2_72404684;chr2_72405029;chr2_72405296;chr2_72…
Rlim	64	3.8	EXON,EXON;EXON,EXON;EXON,EXON;EXON,EXON;EXON,EXON;EXON,EXON;EXON,EXON;EXON,EXON;EXON,EXON;EXON,EXON;EXON,EXON;EXON,EXON;EXON,EXON;EXON,EXON;EXON,EXON;EXON,EXON;EXON,EXON;EXON,EXON;EXON,EXON;EXON,EXON;EXON,EXON;EXON,EXON;EXON,EXON;EXON,EXON;EXON,EXON;EXON,EXON;EXON,EXON;EXON,EXON;EXON,EXON;EXON,EXON;EXON,EXON;EXON,EXON;EXON,EXON;EXON,EXON;EXON,EXON;EXON,EXON;EXON,EXON;EXON,EXON;EXON,EXON;EXON,EXON…	2.3%_302r,4.1%_636r;3.7%_296r,10.1%_615r;2.9%_279r,6.1%_626r;2.0%_307r,1.5%_616r;1.5%_274r,2.1%_568r;4.2%_262r,4.8%_580r;2.3%_219r,2.6%_495r;1.1%_189r,3.2%_464r;4.7%_170r,4.7%_450r;1.1%_184r,1.5%_458r;2.2%_185r,3.8%_419r;1.4%_216r,4.7%_485r;2.0%_205r,1.5%_460r;5.6%_215r,7.8%_463r;1.4%_211r,1.0%_409r;1.0%_201r,1.5%_404r;2.6%_194r,3.3%_397r;1.8%_219r,5.5%_452r;14.7%_245r,20.7%_489r;12.4%_161r,13.7%…	chrX_103957487;chrX_103957491;chrX_103957510;chrX_103957564;chrX_103957593;chrX_103957667;chrX_103957708;chrX_103957738;chrX_103957801;chrX_103957811;chrX_103957865;chrX_103957890;chrX_103957896;chrX_103957912;chrX_103957941;chrX_103957955;chrX_103957966;chrX_103958004;chrX_103958020;chrX_103958323;chrX_103958328;chrX_103958388;chrX_103958450;chrX_103958455;chrX_103958645;chrX_103958863;chrX_1039…
Slc7a2	64	3.3	EXON,EXON;EXON,EXON;INTRON,INTRON;INTRON,INTRON;INTRON,INTRON;INTRON,INTRON;INTRON,INTRON;INTRON,INTRON;INTRON,INTRON;INTRON,INTRON;EXON,EXON;EXON,EXON;EXON,EXON;EXON,EXON;EXON,EXON;EXON,EXON;EXON,EXON;EXON,EXON;EXON,EXON;EXON,EXON;EXON,EXON;EXON,EXON;EXON,EXON;EXON,EXON;EXON,EXON;EXON,EXON;EXON,EXON;EXON,EXON;EXON,EXON;EXON,EXON;EXON,EXON;EXON,EXON;EXON,EXON;EXON,EXON;EXON,EXON;EXON,EXON;EXON,EX…	1.0%_405r,1.4%_213r;1.3%_298r,2.1%_194r;2.9%_68r,3.6%_28r;9.4%_53r,3.7%_27r;4.8%_42r,7.7%_26r;3.0%_33r,2.7%_37r;6.7%_30r,12.0%_50r;14.0%_43r,12.8%_39r;5.6%_36r,4.0%_50r;3.2%_31r,2.5%_40r;1.6%_378r,3.6%_225r;2.3%_355r,3.7%_219r;2.4%_454r,1.1%_275r;2.2%_548r,2.4%_340r;1.7%_294r,1.5%_204r;2.1%_284r,4.3%_211r;1.4%_276r,3.3%_183r;2.2%_318r,4.3%_188r;1.6%_385r,2.8%_284r;3.2%_341r,3.3%_245r;3.3%_333r,1.…	chr8_40899263;chr8_40905684;chr8_40905886;chr8_40905978;chr8_40908537;chr8_40908961;chr8_40909020;chr8_40909520;chr8_40909661;chr8_40909686;chr8_40914115;chr8_40914931;chr8_40916498;chr8_40916518;chr8_40916731;chr8_40916884;chr8_40916954;chr8_40917131;chr8_40917328;chr8_40917343;chr8_40917352;chr8_40917357;chr8_40917555;chr8_40917866;chr8_40917895;chr8_40918040;chr8_40918075;chr8_40918077;chr8_40…
Ccnd2	63	3.2	EXON,EXON;EXON,EXON;EXON,EXON;EXON,EXON;EXON,EXON;EXON,EXON;EXON,EXON;EXON,EXON;EXON,EXON;EXON,EXON;EXON,EXON;EXON,EXON;EXON,EXON;EXON,EXON;EXON,EXON;EXON,EXON;EXON,EXON;EXON,EXON;EXON,EXON;EXON,EXON;EXON,EXON;EXON,EXON;EXON,EXON;EXON,EXON;EXON,EXON;EXON,EXON;EXON,EXON;EXON,EXON;EXON,EXON;EXON,EXON;EXON,EXON;EXON,EXON;EXON,EXON;EXON,EXON;EXON,EXON;EXON,EXON;EXON,EXON;EXON,EXON;EXON,EXON;EXON,EXON…	1.3%_625r,1.9%_371r;1.0%_808r,3.1%_485r;1.5%_1094r,3.5%_718r;2.4%_783r,3.8%_560r;2.3%_655r,4.2%_498r;2.7%_715r,1.8%_505r;9.0%_732r,12.2%_507r;3.0%_774r,1.6%_439r;2.4%_717r,2.8%_394r;1.0%_777r,1.6%_502r;1.0%_775r,1.3%_528r;2.1%_711r,2.4%_495r;1.4%_574r,1.5%_413r;1.4%_559r,3.2%_403r;3.1%_550r,2.8%_397r;2.7%_587r,4.9%_412r;2.1%_719r,1.7%_476r;1.0%_579r,2.2%_401r;1.2%_570r,1.0%_396r;2.7%_559r,3.2%_44…	chr6_127125823;chr6_127125870;chr6_127126241;chr6_127126356;chr6_127126432;chr6_127126472;chr6_127126555;chr6_127126783;chr6_127126792;chr6_127127027;chr6_127127068;chr6_127127137;chr6_127127157;chr6_127127163;chr6_127127196;chr6_127127241;chr6_127127264;chr6_127127686;chr6_127127699;chr6_127127996;chr6_127128008;chr6_127128024;chr6_127128082;chr6_127128102;chr6_127128107;chr6_127128166;chr6_1271…
Kmt2a	63	3.5	EXON,EXON;EXON,EXON;EXON,EXON;EXON,EXON;EXON,EXON;EXON,EXON;EXON,EXON;EXON,EXON;EXON,EXON;EXON,EXON;EXON,EXON;EXON,EXON;EXON,EXON;EXON,EXON;EXON,EXON;EXON,EXON;EXON,EXON;EXON,EXON;EXON,EXON;EXON,EXON;EXON,EXON;EXON,EXON;EXON,EXON;EXON,EXON;EXON,EXON;EXON,EXON;EXON,EXON;EXON,EXON;EXON,EXON;EXON,EXON;EXON,EXON;EXON,EXON;EXON,EXON;EXON,EXON;EXON,EXON;EXON,EXON;EXON,EXON;EXON,EXON;EXON,EXON;EXON,EXON…	1.6%_61r,1.6%_61r;1.7%_120r,1.1%_87r;1.4%_140r,1.0%_97r;1.4%_145r,3.1%_98r;1.8%_220r,1.3%_154r;10.6%_226r,13.0%_169r;3.0%_234r,4.1%_193r;5.0%_219r,4.4%_183r;8.2%_219r,13.2%_182r;2.1%_194r,4.9%_164r;2.9%_138r,2.2%_134r;1.4%_73r,1.7%_58r;1.2%_85r,1.5%_68r;1.1%_89r,1.2%_82r;1.1%_189r,3.4%_119r;1.2%_173r,2.3%_132r;10.7%_149r,10.2%_166r;1.6%_126r,2.1%_145r;12.8%_125r,15.7%_140r;9.8%_132r,20.5%_117r;1.…	chr9_44803470;chr9_44803542;chr9_44803587;chr9_44803690;chr9_44803747;chr9_44803753;chr9_44803773;chr9_44803833;chr9_44803834;chr9_44803858;chr9_44803908;chr9_44804115;chr9_44804142;chr9_44804166;chr9_44804310;chr9_44804403;chr9_44804806;chr9_44804891;chr9_44804898;chr9_44805056;chr9_44805665;chr9_44805863;chr9_44805890;chr9_44806147;chr9_44806213;chr9_44806223;chr9_44806522;chr9_44806526;chr9_44…
Zmiz1	63	3.6	EXON,EXON;EXON,EXON;EXON,EXON;EXON,EXON;EXON,EXON;EXON,EXON;EXON,EXON;EXON,EXON;EXON,EXON;EXON,EXON;EXON,EXON;EXON,EXON;EXON,EXON;EXON,EXON;EXON,EXON;EXON,EXON;EXON,EXON;EXON,EXON;EXON,EXON;EXON,EXON;EXON,EXON;EXON,EXON;EXON,EXON;EXON,EXON;EXON,EXON;EXON,EXON;EXON,EXON;EXON,EXON;EXON,EXON;EXON,EXON;EXON,EXON;EXON,EXON;EXON,EXON;EXON,EXON;EXON,EXON;EXON,EXON;EXON,EXON;EXON,EXON;EXON,EXON;EXON,EXON…	1.4%_139r,2.5%_118r;2.9%_139r,1.7%_117r;1.5%_132r,1.8%_113r;4.0%_150r,3.6%_112r;1.2%_165r,2.4%_125r;7.6%_184r,7.2%_138r;1.9%_161r,2.9%_138r;13.8%_167r,18.2%_143r;1.7%_121r,2.7%_111r;2.1%_191r,4.6%_152r;1.0%_197r,1.2%_168r;9.1%_209r,10.1%_159r;1.2%_165r,1.2%_171r;4.3%_185r,6.3%_126r;2.3%_215r,1.9%_157r;5.6%_214r,5.8%_156r;1.7%_288r,1.6%_188r;4.9%_243r,10.1%_169r;1.1%_263r,3.3%_182r;2.7%_329r,2.4%_…	chr14_25635894;chr14_25635895;chr14_25635989;chr14_25643593;chr14_25644846;chr14_25645675;chr14_25645755;chr14_25645767;chr14_25646748;chr14_25647006;chr14_25649849;chr14_25650585;chr14_25653352;chr14_25655256;chr14_25656359;chr14_25656362;chr14_25656804;chr14_25658116;chr14_25661282;chr14_25662980;chr14_25663173;chr14_25663175;chr14_25663187;chr14_25663423;chr14_25663435;chr14_25663453;chr14_256…
Ssr1	62	4.5	EXON,EXON;EXON,EXON;EXON,EXON;EXON,EXON;EXON,EXON;EXON,EXON;EXON,EXON;EXON,EXON;EXON,EXON;EXON,EXON;EXON,EXON;EXON,EXON;EXON,EXON;EXON,EXON;EXON,EXON;EXON,EXON;EXON,EXON;EXON,EXON;EXON,EXON;EXON,EXON;EXON,EXON;EXON,EXON;EXON,EXON;EXON,EXON;EXON,EXON;EXON,EXON;EXON,EXON;EXON,EXON;EXON,EXON;EXON,EXON;EXON,EXON;EXON,EXON;EXON,EXON;EXON,EXON;EXON,EXON;EXON,EXON;EXON,EXON;EXON,EXON;EXON,EXON;EXON,EXON…	1.5%_65r,2.5%_79r;1.3%_75r,2.0%_100r;2.6%_77r,3.9%_102r;2.6%_76r,1.0%_101r;1.6%_64r,1.1%_87r;7.6%_66r,8.8%_91r;3.1%_65r,3.4%_88r;5.1%_39r,21.4%_56r;2.9%_35r,15.6%_64r;7.7%_39r,4.8%_83r;2.9%_34r,2.5%_81r;13.3%_30r,6.6%_76r;3.2%_31r,3.8%_52r;8.3%_36r,8.1%_62r;2.6%_39r,1.7%_59r;10.0%_20r,17.3%_52r;7.4%_27r,10.5%_57r;3.7%_27r,5.4%_56r;2.8%_36r,2.0%_51r;2.8%_36r,2.0%_51r;2.9%_35r,2.9%_35r;2.1%_48r,7.4…	chr13_37971580;chr13_37971624;chr13_37971628;chr13_37971631;chr13_37971701;chr13_37971996;chr13_37972047;chr13_37972375;chr13_37972637;chr13_37973594;chr13_37973623;chr13_37973631;chr13_37973816;chr13_37974278;chr13_37974342;chr13_37974638;chr13_37974644;chr13_37974903;chr13_37975248;chr13_37975249;chr13_37975390;chr13_37975672;chr13_37975755;chr13_37975903;chr13_37975915;chr13_37975919;chr13_379…
Ddr2	61	4.4	EXON,EXON;EXON,EXON;EXON,EXON;EXON,EXON;EXON,EXON;EXON,EXON;EXON,EXON;EXON,EXON;EXON,EXON;EXON,EXON;EXON,EXON;EXON,EXON;EXON,EXON;EXON,EXON;EXON,EXON;EXON,EXON;EXON,EXON;EXON,EXON;EXON,EXON;EXON,EXON;EXON,EXON;EXON,EXON;EXON,EXON;EXON,EXON;EXON,EXON;EXON,EXON;EXON,EXON;EXON,EXON;EXON,EXON;EXON,EXON;EXON,EXON;EXON,EXON;EXON,EXON;EXON,EXON;EXON,EXON;EXON,EXON;EXON,EXON;EXON,EXON;EXON,EXON;EXON,EXON…	4.0%_202r,5.4%_334r;2.1%_187r,2.3%_305r;1.7%_179r,1.4%_294r;1.0%_200r,1.0%_313r;1.0%_209r,2.2%_364r;1.5%_136r,1.3%_229r;1.7%_354r,1.0%_416r;2.4%_255r,1.6%_309r;17.6%_170r,17.7%_248r;6.4%_187r,5.4%_260r;3.5%_173r,7.0%_257r;2.2%_184r,1.5%_266r;1.7%_180r,1.5%_266r;2.7%_183r,2.3%_264r;3.3%_182r,2.6%_228r;1.7%_119r,3.4%_204r;2.6%_154r,4.4%_225r;4.9%_123r,4.2%_166r;1.4%_148r,2.5%_158r;1.7%_176r,3.0%_20…	chr1_169972500;chr1_169972514;chr1_169972713;chr1_169972720;chr1_169972779;chr1_169972873;chr1_169973102;chr1_169973280;chr1_169973658;chr1_169973868;chr1_169973873;chr1_169973892;chr1_169973995;chr1_169974039;chr1_169974399;chr1_169974565;chr1_169975397;chr1_169975436;chr1_169975482;chr1_169975532;chr1_169975539;chr1_169975553;chr1_169975587;chr1_169975628;chr1_169975630;chr1_169975635;chr1_1699…
Ids	61	5.6	EXON,EXON;EXON,EXON;EXON,EXON;EXON,EXON;EXON,EXON;EXON,EXON;EXON,EXON;EXON,EXON;EXON,EXON;EXON,EXON;EXON,EXON;EXON,EXON;EXON,EXON;EXON,EXON;EXON,EXON;EXON,EXON;EXON,EXON;EXON,EXON;EXON,EXON;EXON,EXON;EXON,EXON;EXON,EXON;EXON,EXON;EXON,EXON;EXON,EXON;EXON,EXON;EXON,EXON;EXON,EXON;EXON,EXON;EXON,EXON;EXON,EXON;EXON,EXON;EXON,EXON;EXON,EXON;EXON,EXON;EXON,EXON;EXON,EXON;EXON,EXON;EXON,EXON;EXON,EXON…	1.7%_59r,1.1%_90r;3.1%_96r,2.9%_137r;1.7%_117r,1.3%_156r;1.4%_278r,2.2%_272r;4.1%_217r,6.9%_203r;1.2%_168r,2.8%_143r;10.4%_106r,16.3%_153r;6.6%_106r,11.8%_153r;1.0%_100r,3.0%_132r;3.0%_99r,2.0%_101r;1.9%_159r,1.7%_180r;5.0%_101r,1.0%_99r;2.4%_41r,4.3%_23r;9.3%_43r,4.5%_22r;3.3%_61r,1.6%_64r;4.3%_92r,1.9%_108r;3.6%_83r,1.0%_99r;3.9%_51r,4.8%_63r;23.1%_39r,19.3%_57r;25.6%_39r,22.8%_57r;17.9%_39r,12…	chrX_70343246;chrX_70343275;chrX_70343301;chrX_70343462;chrX_70343539;chrX_70343585;chrX_70343751;chrX_70343752;chrX_70343777;chrX_70343879;chrX_70344331;chrX_70344443;chrX_70344596;chrX_70344648;chrX_70344763;chrX_70344955;chrX_70345004;chrX_70345132;chrX_70345177;chrX_70345178;chrX_70345179;chrX_70345181;chrX_70345182;chrX_70345183;chrX_70345215;chrX_70345275;chrX_70345305;chrX_70345324;chrX_70…
Raph1	61	4.0	EXON,EXON;EXON,EXON;EXON,EXON;EXON,EXON;EXON,EXON;EXON,EXON;EXON,EXON;EXON,EXON;EXON,EXON;EXON,EXON;EXON,EXON;EXON,EXON;EXON,EXON;EXON,EXON;EXON,EXON;EXON,EXON;EXON,EXON;EXON,EXON;EXON,EXON;EXON,EXON;EXON,EXON;EXON,EXON;EXON,EXON;EXON,EXON;EXON,EXON;EXON,EXON;EXON,EXON;EXON,EXON;EXON,EXON;EXON,EXON;EXON,EXON;EXON,EXON;EXON,EXON;EXON,EXON;EXON,EXON;EXON,EXON;EXON,EXON;EXON,EXON;EXON,EXON;EXON,EXON…	2.4%_83r,1.1%_92r;1.6%_62r,1.5%_67r;5.0%_60r,20.0%_65r;1.3%_77r,1.3%_80r;2.1%_97r,9.1%_99r;6.5%_92r,5.0%_101r;2.2%_90r,3.0%_100r;6.1%_114r,14.7%_109r;2.9%_70r,2.8%_71r;1.3%_78r,1.4%_73r;1.3%_76r,1.6%_64r;3.5%_86r,3.4%_88r;6.5%_62r,11.8%_68r;2.1%_95r,2.5%_81r;1.0%_104r,1.2%_85r;4.7%_86r,2.4%_84r;1.5%_65r,2.6%_77r;1.6%_61r,1.4%_73r;4.0%_50r,2.3%_44r;2.1%_47r,9.3%_54r;2.1%_47r,3.6%_56r;2.9%_68r,1.4%…	chr1_60483408;chr1_60483531;chr1_60483533;chr1_60483661;chr1_60483691;chr1_60483977;chr1_60483980;chr1_60484380;chr1_60484546;chr1_60484595;chr1_60484611;chr1_60484874;chr1_60484985;chr1_60485646;chr1_60485667;chr1_60485698;chr1_60485753;chr1_60485838;chr1_60486029;chr1_60486059;chr1_60486060;chr1_60486239;chr1_60486324;chr1_60486508;chr1_60486528;chr1_60486543;chr1_60486763;chr1_60486902;chr1_60…
Gna13	60	4.3	EXON,EXON;EXON,EXON;EXON,EXON;EXON,EXON;EXON,EXON;EXON,EXON;EXON,EXON;EXON,EXON;EXON,EXON;EXON,EXON;EXON,EXON;EXON,EXON;EXON,EXON;EXON,EXON;EXON,EXON;EXON,EXON;EXON,EXON;EXON,EXON;EXON,EXON;EXON,EXON;EXON,EXON;EXON,EXON;EXON,EXON;EXON,EXON;EXON,EXON;EXON,EXON;EXON,EXON;EXON,EXON;EXON,EXON;EXON,EXON;EXON,EXON;EXON,EXON;EXON,EXON;EXON,EXON;EXON,EXON;EXON,EXON;EXON,EXON;EXON,EXON;EXON,EXON;EXON,EXON…	1.3%_317r,1.9%_259r;1.1%_278r,1.6%_184r;1.8%_285r,4.9%_226r;1.1%_279r,3.1%_228r;1.4%_282r,3.5%_202r;1.3%_313r,1.0%_209r;1.2%_331r,2.2%_225r;11.3%_353r,17.1%_240r;1.4%_350r,2.5%_238r;1.0%_392r,3.0%_268r;2.2%_315r,1.0%_207r;2.0%_253r,1.8%_171r;2.1%_243r,3.2%_154r;1.8%_225r,9.6%_157r;1.0%_299r,1.4%_213r;7.4%_163r,17.0%_141r;6.9%_130r,6.3%_128r;2.6%_78r,8.8%_57r;1.1%_92r,1.6%_64r;1.1%_90r,3.1%_65r;2.…	chr11_109392357;chr11_109396623;chr11_109396762;chr11_109396773;chr11_109396808;chr11_109396830;chr11_109396848;chr11_109396852;chr11_109396853;chr11_109396864;chr11_109396966;chr11_109396996;chr11_109397050;chr11_109397066;chr11_109397395;chr11_109397553;chr11_109397627;chr11_109397674;chr11_109397692;chr11_109397708;chr11_109397770;chr11_109397840;chr11_109398029;chr11_109398076;chr11_109398353…
Tmem131	60	4.6	EXON,EXON;EXON,EXON;EXON,EXON;EXON,EXON;EXON,EXON;EXON,EXON;EXON,EXON;EXON,EXON;EXON,EXON;EXON,EXON;EXON,EXON;EXON,EXON;EXON,EXON;EXON,EXON;EXON,EXON;EXON,EXON;EXON,EXON;EXON,EXON;EXON,EXON;EXON,EXON;EXON,EXON;EXON,EXON;EXON,EXON;EXON,EXON;EXON,EXON;EXON,EXON;EXON,EXON;EXON,EXON;EXON,EXON;EXON,EXON;EXON,EXON;EXON,EXON;EXON,EXON;EXON,EXON;EXON,EXON;EXON,EXON;EXON,EXON;EXON,EXON;EXON,EXON;EXON,EXON…	1.5%_265r,2.0%_200r;2.0%_391r,4.1%_266r;1.2%_402r,2.5%_276r;3.6%_477r,2.0%_302r;5.2%_465r,4.0%_301r;1.8%_488r,2.5%_321r;11.5%_485r,14.5%_317r;7.1%_408r,12.1%_239r;3.2%_411r,5.5%_238r;6.8%_429r,5.3%_282r;21.5%_447r,20.2%_302r;7.4%_433r,7.6%_290r;1.4%_415r,3.2%_283r;1.0%_409r,1.1%_285r;4.5%_377r,3.6%_279r;1.6%_316r,2.0%_245r;1.6%_244r,1.7%_234r;1.9%_270r,2.0%_249r;4.5%_243r,1.7%_229r;6.9%_246r,1.2%…	chr1_36792383;chr1_36792454;chr1_36792455;chr1_36792501;chr1_36792513;chr1_36792635;chr1_36792636;chr1_36792968;chr1_36792971;chr1_36793142;chr1_36794046;chr1_36794136;chr1_36794141;chr1_36794144;chr1_36794151;chr1_36795102;chr1_36795391;chr1_36796189;chr1_36799063;chr1_36799328;chr1_36799391;chr1_36801826;chr1_36804583;chr1_36807949;chr1_36808002;chr1_36808227;chr1_36808229;chr1_36808275;chr1_36…
Fam120a	59	3.9	EXON,EXON;EXON,EXON;EXON,EXON;EXON,EXON;EXON,EXON;EXON,EXON;EXON,EXON;EXON,EXON;INTRON,INTRON;INTRON,INTRON;INTRON,INTRON;INTRON,INTRON;INTRON,INTRON;INTRON,INTRON;INTRON,INTRON;EXON,EXON;EXON,EXON;EXON,EXON;INTRON,INTRON;INTRON,INTRON;INTRON,INTRON;INTRON,INTRON;INTRON,INTRON;INTRON,INTRON;INTRON,INTRON;INTRON,INTRON;INTRON,INTRON;INTRON,INTRON;INTRON,INTRON;INTRON,INTRON;INTRON,INTRON;INTRON,IN…	2.8%_667r,4.0%_624r;2.1%_912r,3.2%_876r;6.5%_1085r,9.9%_957r;1.6%_789r,2.2%_712r;1.6%_807r,2.2%_723r;2.2%_806r,4.7%_722r;1.9%_822r,1.2%_729r;1.3%_373r,1.0%_298r;2.5%_40r,2.4%_42r;6.1%_33r,2.9%_34r;4.0%_25r,6.9%_29r;4.0%_25r,2.8%_36r;10.0%_20r,5.9%_34r;19.0%_42r,6.1%_49r;11.5%_26r,6.3%_32r;2.8%_750r,4.2%_650r;1.0%_673r,1.2%_567r;1.0%_942r,1.1%_733r;9.8%_92r,14.3%_56r;1.9%_108r,1.2%_86r;8.7%_103r,1…	chr13_48879346;chr13_48879385;chr13_48879427;chr13_48879998;chr13_48880016;chr13_48880101;chr13_48880107;chr13_48880564;chr13_48886098;chr13_48886181;chr13_48886215;chr13_48886359;chr13_48887325;chr13_48887571;chr13_48888903;chr13_48889826;chr13_48892034;chr13_48902106;chr13_48904101;chr13_48904387;chr13_48904463;chr13_48904522;chr13_48904552;chr13_48904743;chr13_48905289;chr13_48905292;chr13_489…
Gmfb	59	5.1	EXON,EXON;EXON,EXON;EXON,EXON;EXON,EXON;EXON,EXON;EXON,EXON;EXON,EXON;EXON,EXON;EXON,EXON;EXON,EXON;EXON,EXON;EXON,EXON;EXON,EXON;EXON,EXON;EXON,EXON;EXON,EXON;EXON,EXON;EXON,EXON;EXON,EXON;EXON,EXON;EXON,EXON;EXON,EXON;EXON,EXON;EXON,EXON;EXON,EXON;EXON,EXON;EXON,EXON;EXON,EXON;EXON,EXON;EXON,EXON;EXON,EXON;EXON,EXON;EXON,EXON;EXON,EXON;EXON,EXON;EXON,EXON;EXON,EXON;EXON,EXON;EXON,EXON;EXON,EXON…	3.3%_151r,5.3%_281r;2.2%_267r,1.9%_464r;1.8%_271r,3.5%_486r;3.4%_262r,3.3%_483r;1.1%_282r,2.2%_508r;4.7%_234r,7.7%_508r;12.2%_237r,14.2%_507r;5.4%_277r,5.6%_531r;1.1%_285r,2.1%_533r;2.6%_227r,4.2%_474r;3.3%_244r,2.4%_498r;18.4%_267r,16.8%_518r;9.4%_233r,8.5%_473r;2.0%_200r,3.0%_428r;13.7%_168r,8.4%_371r;4.7%_169r,4.3%_373r;6.1%_198r,3.0%_433r;3.1%_196r,1.2%_410r;1.5%_199r,2.2%_405r;1.4%_212r,1.4%…	chr14_46808231;chr14_46808282;chr14_46808332;chr14_46808344;chr14_46808354;chr14_46808419;chr14_46808425;chr14_46808476;chr14_46808531;chr14_46808564;chr14_46808575;chr14_46808598;chr14_46808617;chr14_46808681;chr14_46808776;chr14_46808777;chr14_46808796;chr14_46808805;chr14_46808838;chr14_46808852;chr14_46808871;chr14_46808875;chr14_46808917;chr14_46808926;chr14_46809017;chr14_46809067;chr14_468…
Pafah1b2	59	3.5	EXON,EXON;EXON,EXON;EXON,EXON;EXON,EXON;EXON,EXON;EXON,EXON;EXON,EXON;EXON,EXON;EXON,EXON;EXON,EXON;EXON,EXON;EXON,EXON;EXON,EXON;EXON,EXON;EXON,EXON;EXON,EXON;EXON,EXON;EXON,EXON;EXON,EXON;EXON,EXON;EXON,EXON;EXON,EXON;EXON,EXON;EXON,EXON;EXON,EXON;EXON,EXON;EXON,EXON;EXON,EXON;EXON,EXON;EXON,EXON;EXON,EXON;EXON,EXON;EXON,EXON;EXON,EXON;EXON,EXON;EXON,EXON;EXON,EXON;EXON,EXON;EXON,EXON;EXON,EXON…	1.6%_186r,1.7%_119r;1.2%_343r,1.2%_258r;2.1%_377r,1.8%_284r;1.0%_408r,1.0%_313r;1.0%_403r,1.8%_336r;3.4%_414r,6.0%_348r;8.4%_416r,9.5%_346r;2.0%_404r,1.6%_309r;4.2%_406r,5.5%_310r;2.5%_437r,4.1%_317r;6.1%_394r,5.9%_286r;11.3%_398r,14.2%_268r;2.5%_438r,3.8%_288r;1.6%_507r,1.9%_319r;1.6%_448r,1.4%_287r;1.3%_476r,1.4%_287r;1.1%_473r,1.1%_285r;6.8%_468r,10.4%_270r;3.0%_370r,2.0%_205r;1.6%_255r,1.1%_1…	chr9_45965369;chr9_45965429;chr9_45965586;chr9_45965601;chr9_45965696;chr9_45965707;chr9_45965711;chr9_45965721;chr9_45965725;chr9_45965771;chr9_45965827;chr9_45965859;chr9_45965921;chr9_45966000;chr9_45966062;chr9_45966078;chr9_45966099;chr9_45966129;chr9_45966204;chr9_45966328;chr9_45966335;chr9_45966375;chr9_45966381;chr9_45966395;chr9_45966464;chr9_45966528;chr9_45966780;chr9_45966795;chr9_45…
Purb	59	5.3	EXON,EXON;EXON,EXON;EXON,EXON;EXON,EXON;EXON,EXON;EXON,EXON;EXON,EXON;EXON,EXON;EXON,EXON;EXON,EXON;EXON,EXON;EXON,EXON;EXON,EXON;EXON,EXON;EXON,EXON;EXON,EXON;EXON,EXON;EXON,EXON;EXON,EXON;EXON,EXON;EXON,EXON;EXON,EXON;EXON,EXON;EXON,EXON;EXON,EXON;EXON,EXON;EXON,EXON;EXON,EXON;EXON,EXON;EXON,EXON;EXON,EXON;EXON,EXON;EXON,EXON;EXON,EXON;EXON,EXON;EXON,EXON;EXON,EXON;EXON,EXON;EXON,EXON;EXON,EXON…	3.7%_82r,7.0%_201r;3.7%_82r,4.9%_204r;7.3%_82r,13.2%_204r;2.2%_93r,1.7%_230r;1.1%_95r,1.2%_243r;2.4%_83r,3.4%_238r;2.8%_107r,3.7%_216r;2.7%_75r,1.2%_169r;20.0%_75r,24.3%_169r;1.3%_76r,1.2%_167r;10.6%_47r,9.8%_82r;5.4%_56r,11.6%_138r;2.0%_51r,5.9%_152r;1.6%_62r,2.1%_141r;6.3%_63r,1.4%_144r;1.4%_70r,7.7%_143r;3.3%_61r,4.3%_116r;2.4%_42r,4.9%_102r;5.4%_37r,1.1%_91r;10.3%_39r,4.4%_90r;3.2%_31r,1.2%_8…	chr11_6467786;chr11_6467787;chr11_6467788;chr11_6467815;chr11_6467824;chr11_6467873;chr11_6468043;chr11_6468250;chr11_6468251;chr11_6468252;chr11_6468342;chr11_6468570;chr11_6468714;chr11_6468756;chr11_6468822;chr11_6469137;chr11_6469197;chr11_6469264;chr11_6469272;chr11_6469275;chr11_6469302;chr11_6469308;chr11_6469450;chr11_6470062;chr11_6470843;chr11_6470860;chr11_6471207;chr11_6471208;chr11_6…
Cd164	58	4.1	EXON,EXON;EXON,EXON;EXON,EXON;EXON,EXON;EXON,EXON;EXON,EXON;EXON,EXON;EXON,EXON;EXON,EXON;EXON,EXON;EXON,EXON;EXON,EXON;EXON,EXON;EXON,EXON;EXON,EXON;EXON,EXON;EXON,EXON;EXON,EXON;EXON,EXON;EXON,EXON;EXON,EXON;EXON,EXON;EXON,EXON;EXON,EXON;EXON,EXON;EXON,EXON;EXON,EXON;EXON,EXON;EXON,EXON;EXON,EXON;EXON,EXON;EXON,EXON;EXON,EXON;EXON,EXON;EXON,EXON;EXON,EXON;EXON,EXON;EXON,EXON;EXON,EXON;EXON,EXON…	1.0%_1184r,1.2%_852r;4.6%_1348r,3.5%_1012r;1.5%_1400r,1.3%_1105r;1.5%_1302r,1.3%_1061r;8.2%_1031r,11.5%_829r;2.3%_1061r,2.5%_852r;2.8%_1018r,3.7%_801r;2.5%_942r,2.8%_756r;1.5%_1134r,2.3%_915r;4.1%_1135r,6.4%_913r;3.4%_739r,5.1%_588r;3.7%_759r,4.1%_584r;1.5%_673r,2.0%_550r;2.3%_971r,2.5%_754r;5.4%_1016r,4.2%_789r;1.0%_1010r,1.1%_806r;1.7%_1096r,1.6%_882r;1.9%_842r,5.2%_709r;1.0%_809r,1.4%_659r;5.3…	chr10_41523185;chr10_41524111;chr10_41528854;chr10_41528885;chr10_41528964;chr10_41528971;chr10_41528997;chr10_41529117;chr10_41529246;chr10_41529248;chr10_41529509;chr10_41529533;chr10_41529557;chr10_41529613;chr10_41529652;chr10_41529665;chr10_41529702;chr10_41529728;chr10_41529773;chr10_41529827;chr10_41529837;chr10_41529842;chr10_41529846;chr10_41529847;chr10_41529849;chr10_41529850;chr10_415…
Faxc	58	3.6	EXON,EXON;EXON,EXON;EXON,EXON;EXON,EXON;EXON,EXON;EXON,EXON;EXON,EXON;EXON,EXON;EXON,EXON;EXON,EXON;EXON,EXON;EXON,EXON;EXON,EXON;EXON,EXON;EXON,EXON;EXON,EXON;EXON,EXON;EXON,EXON;EXON,EXON;EXON,EXON;EXON,EXON;EXON,EXON;EXON,EXON;EXON,EXON;EXON,EXON;EXON,EXON;EXON,EXON;EXON,EXON;EXON,EXON;EXON,EXON;EXON,EXON;EXON,EXON;EXON,EXON;EXON,EXON;EXON,EXON;EXON,EXON;EXON,EXON;EXON,EXON;EXON,EXON;EXON,EXON…	5.0%_60r,2.6%_39r;1.0%_97r,4.5%_89r;1.1%_91r,1.4%_73r;1.2%_86r,2.0%_50r;6.9%_87r,1.5%_68r;2.4%_84r,1.4%_72r;3.9%_77r,3.8%_52r;1.3%_77r,2.4%_42r;1.5%_66r,2.2%_45r;1.5%_66r,1.9%_54r;1.3%_78r,4.4%_45r;1.2%_82r,3.8%_53r;4.8%_62r,1.4%_72r;3.2%_63r,1.4%_73r;5.2%_58r,3.4%_58r;3.9%_77r,12.3%_57r;1.2%_84r,1.5%_68r;2.7%_75r,1.3%_76r;1.3%_80r,1.3%_77r;1.6%_61r,1.5%_68r;4.2%_48r,1.7%_60r;1.0%_102r,1.4%_72r;1…	chr4_21931594;chr4_21936759;chr4_21958578;chr4_21994156;chr4_21994434;chr4_21994450;chr4_21994517;chr4_21994656;chr4_21994951;chr4_21995026;chr4_21995106;chr4_21995121;chr4_21995242;chr4_21995273;chr4_21995323;chr4_21995436;chr4_21995459;chr4_21995931;chr4_21995941;chr4_21995993;chr4_21996224;chr4_21996361;chr4_21996392;chr4_21996798;chr4_21996816;chr4_21996965;chr4_21996969;chr4_21997013;chr4_21…
Map1b	58	4.2	EXON,EXON;EXON,EXON;EXON,EXON;EXON,EXON;EXON,EXON;EXON,EXON;EXON,EXON;EXON,EXON;EXON,EXON;EXON,EXON;EXON,EXON;EXON,EXON;EXON,EXON;EXON,EXON;EXON,EXON;EXON,EXON;EXON,EXON;EXON,EXON;EXON,EXON;EXON,EXON;EXON,EXON;EXON,EXON;EXON,EXON;EXON,EXON;EXON,EXON;EXON,EXON;EXON,EXON;EXON,EXON;EXON,EXON;EXON,EXON;EXON,EXON;EXON,EXON;EXON,EXON;EXON,EXON;EXON,EXON;EXON,EXON;EXON,EXON;EXON,EXON;EXON,EXON;EXON,EXON…	2.0%_250r,6.4%_187r;1.2%_245r,3.8%_186r;1.6%_246r,4.4%_181r;3.2%_253r,8.6%_198r;1.2%_258r,2.0%_204r;6.5%_185r,3.4%_179r;2.4%_170r,1.2%_168r;2.7%_187r,1.1%_180r;3.2%_185r,2.2%_178r;1.2%_164r,1.2%_162r;2.8%_176r,3.8%_159r;2.8%_177r,1.9%_160r;1.4%_143r,5.5%_127r;1.1%_177r,2.4%_123r;1.1%_190r,2.1%_145r;6.3%_142r,2.3%_130r;3.4%_147r,1.6%_125r;1.7%_120r,8.0%_112r;2.2%_91r,3.3%_90r;8.2%_159r,16.2%_130r;…	chr13_99421671;chr13_99421674;chr13_99421679;chr13_99421732;chr13_99421733;chr13_99421977;chr13_99422029;chr13_99422039;chr13_99422044;chr13_99422084;chr13_99422114;chr13_99422116;chr13_99422189;chr13_99422310;chr13_99422367;chr13_99422488;chr13_99422601;chr13_99422631;chr13_99422845;chr13_99422902;chr13_99423028;chr13_99423156;chr13_99423203;chr13_99423265;chr13_99423323;chr13_99423387;chr13_994…
Nucks1	58	4.0	EXON,EXON;EXON,EXON;EXON,EXON;EXON,EXON;EXON,EXON;EXON,EXON;EXON,EXON;EXON,EXON;EXON,EXON;EXON,EXON;EXON,EXON;EXON,EXON;EXON,EXON;EXON,EXON;EXON,EXON;EXON,EXON;EXON,EXON;EXON,EXON;EXON,EXON;EXON,EXON;EXON,EXON;EXON,EXON;EXON,EXON;EXON,EXON;EXON,EXON;EXON,EXON;EXON,EXON;EXON,EXON;EXON,EXON;EXON,EXON;EXON,EXON;EXON,EXON;EXON,EXON;EXON,EXON;EXON,EXON;EXON,EXON;EXON,EXON;EXON,EXON;EXON,EXON;EXON,EXON…	1.5%_264r,5.3%_263r;1.5%_405r,1.0%_398r;1.0%_410r,1.2%_423r;14.4%_333r,21.1%_379r;15.9%_327r,26.8%_369r;3.2%_342r,3.4%_382r;1.1%_354r,3.3%_399r;1.4%_428r,1.6%_438r;1.7%_413r,4.7%_385r;16.5%_424r,21.2%_391r;2.6%_422r,3.5%_399r;1.3%_397r,1.1%_378r;3.9%_411r,4.1%_418r;2.5%_402r,2.0%_409r;1.8%_273r,5.2%_289r;2.3%_308r,3.5%_372r;1.9%_324r,1.7%_356r;3.4%_327r,5.3%_380r;1.0%_297r,2.4%_381r;3.3%_332r,1.9…	chr1_131931487;chr1_131931523;chr1_131931614;chr1_131931679;chr1_131931723;chr1_131931726;chr1_131931786;chr1_131931821;chr1_131931928;chr1_131931942;chr1_131931953;chr1_131931961;chr1_131932044;chr1_131932072;chr1_131932212;chr1_131932358;chr1_131932389;chr1_131932410;chr1_131932644;chr1_131932665;chr1_131932715;chr1_131932980;chr1_131933220;chr1_131933238;chr1_131933248;chr1_131933387;chr1_1319…
Gls	57	4.1	EXON,EXON;EXON,EXON;EXON,EXON;EXON,EXON;EXON,EXON;EXON,EXON;EXON,EXON;EXON,EXON;EXON,EXON;EXON,EXON;EXON,EXON;EXON,EXON;EXON,EXON;EXON,EXON;EXON,EXON;EXON,EXON;EXON,EXON;EXON,EXON;EXON,EXON;EXON,EXON;EXON,EXON;EXON,EXON;EXON,EXON;EXON,EXON;EXON,EXON;EXON,EXON;EXON,EXON;EXON,EXON;EXON,EXON;EXON,EXON;EXON,EXON;EXON,EXON;EXON,EXON;EXON,EXON;EXON,EXON;EXON,EXON;EXON,EXON;EXON,EXON;EXON,EXON;EXON,EXON…	6.7%_60r,13.6%_88r;1.6%_62r,1.1%_92r;1.1%_95r,1.4%_139r;1.3%_78r,3.6%_111r;3.0%_67r,6.6%_91r;7.7%_39r,1.7%_59r;2.5%_79r,3.2%_62r;1.3%_78r,3.2%_62r;6.4%_78r,1.7%_60r;6.8%_73r,1.9%_53r;5.6%_72r,1.9%_54r;6.2%_65r,12.5%_88r;1.6%_61r,1.3%_75r;1.8%_57r,3.6%_83r;1.8%_57r,1.2%_84r;1.9%_54r,4.2%_72r;1.8%_56r,5.1%_39r;1.8%_56r,2.0%_49r;3.8%_52r,13.6%_59r;2.9%_70r,2.4%_85r;4.3%_70r,2.4%_84r;1.4%_74r,3.1%_65…	chr1_52163613;chr1_52163692;chr1_52163816;chr1_52163884;chr1_52164119;chr1_52164335;chr1_52164525;chr1_52164528;chr1_52164532;chr1_52164569;chr1_52164570;chr1_52164886;chr1_52164955;chr1_52165141;chr1_52165145;chr1_52165231;chr1_52165550;chr1_52165578;chr1_52165759;chr1_52166072;chr1_52166075;chr1_52166171;chr1_52166177;chr1_52166210;chr1_52166231;chr1_52185804;chr1_52185881;chr1_52185919;chr1_52…
Tanc2	57	5.9	EXON,EXON;EXON,EXON;EXON,EXON;EXON,EXON;EXON,EXON;EXON,EXON;EXON,EXON;EXON,EXON;EXON,EXON;EXON,EXON;EXON,EXON;EXON,EXON;EXON,EXON;EXON,EXON;EXON,EXON;EXON,EXON;EXON,EXON;EXON,EXON;EXON,EXON;EXON,EXON;EXON,EXON;EXON,EXON;EXON,EXON;EXON,EXON;EXON,EXON;EXON,EXON;EXON,EXON;EXON,EXON;EXON,EXON;EXON,EXON;EXON,EXON;EXON,EXON;EXON,EXON;EXON,EXON;EXON,EXON;EXON,EXON;EXON,EXON;EXON,EXON;EXON,EXON;EXON,EXON…	6.5%_31r,15.0%_20r;4.0%_25r,4.8%_21r;2.8%_36r,7.4%_27r;2.9%_35r,12.0%_25r;8.1%_37r,10.0%_20r;18.5%_27r,13.2%_38r;10.3%_29r,20.0%_30r;13.8%_29r,8.8%_34r;4.2%_24r,5.3%_38r;16.2%_37r,1.7%_58r;4.9%_41r,11.5%_61r;2.4%_41r,3.1%_65r;5.3%_38r,3.6%_56r;1.9%_54r,2.5%_40r;2.8%_71r,3.6%_56r;1.8%_57r,1.7%_59r;1.8%_56r,1.5%_65r;6.9%_58r,3.1%_65r;1.7%_58r,3.4%_59r;17.5%_57r,10.2%_59r;1.8%_57r,2.1%_48r;4.9%_61r,…	chr11_105798735;chr11_105798813;chr11_105810537;chr11_105857541;chr11_105867232;chr11_105867445;chr11_105867622;chr11_105895858;chr11_105896542;chr11_105921837;chr11_105922112;chr11_105922165;chr11_105922221;chr11_105922376;chr11_105922875;chr11_105923195;chr11_105923212;chr11_105923218;chr11_105923241;chr11_105923246;chr11_105923306;chr11_105923350;chr11_105924212;chr11_105924292;chr11_105924534…
Tulp4	57	4.5	INTRON,INTRON;INTRON,INTRON;INTRON,INTRON;INTRON,INTRON;INTRON,INTRON;INTRON,INTRON;INTRON,INTRON;INTRON,INTRON;INTRON,INTRON;INTRON,INTRON;INTRON,INTRON;INTRON,INTRON;INTRON,INTRON;INTRON,INTRON;INTRON,INTRON;INTRON,INTRON;INTRON,INTRON;INTRON,INTRON;INTRON,INTRON;INTRON,INTRON;INTRON,INTRON;INTRON,INTRON;INTRON,INTRON;INTRON,INTRON;INTRON,INTRON;INTRON,INTRON;INTRON,INTRON;INTRON,INTRON;INTRON,…	3.0%_166r,5.2%_77r;1.3%_78r,2.1%_48r;2.3%_666r,3.8%_497r;13.6%_589r,18.7%_486r;1.8%_547r,1.8%_436r;2.5%_552r,1.1%_450r;4.2%_212r,2.2%_183r;6.5%_230r,8.4%_191r;6.4%_188r,9.6%_156r;3.7%_187r,5.4%_149r;2.2%_225r,5.2%_213r;1.4%_218r,2.9%_206r;1.2%_243r,1.5%_200r;1.1%_269r,3.1%_229r;17.4%_507r,17.6%_438r;1.7%_298r,4.0%_199r;1.3%_397r,1.2%_346r;8.5%_378r,18.0%_339r;1.2%_83r,1.0%_97r;3.3%_90r,1.1%_87r;1…	chr17_6107728;chr17_6121354;chr17_6122113;chr17_6122235;chr17_6122320;chr17_6122321;chr17_6122365;chr17_6122421;chr17_6122685;chr17_6123092;chr17_6123471;chr17_6123518;chr17_6123603;chr17_6123635;chr17_6124189;chr17_6124374;chr17_6124733;chr17_6124736;chr17_6124796;chr17_6137291;chr17_6137354;chr17_6137355;chr17_6137358;chr17_6137377;chr17_6137454;chr17_6137780;chr17_6137871;chr17_6137918;chr17_6…
Cbx5	56	3.1	EXON,EXON;EXON,EXON;EXON,EXON;EXON,EXON;EXON,EXON;EXON,EXON;EXON,EXON;EXON,EXON;EXON,EXON;EXON,EXON;EXON,EXON;EXON,EXON;EXON,EXON;EXON,EXON;EXON,EXON;EXON,EXON;EXON,EXON;EXON,EXON;EXON,EXON;EXON,EXON;EXON,EXON;EXON,EXON;EXON,EXON;EXON,EXON;EXON,EXON;EXON,EXON;EXON,EXON;EXON,EXON;EXON,EXON;EXON,EXON;EXON,EXON;EXON,EXON;EXON,EXON;EXON,EXON;EXON,EXON;EXON,EXON;EXON,EXON;EXON,EXON;EXON,EXON;EXON,EXON…	1.3%_225r,1.0%_312r;1.6%_244r,3.6%_330r;1.4%_441r,1.0%_597r;1.4%_432r,2.0%_586r;1.9%_413r,2.5%_571r;7.6%_396r,6.8%_546r;4.7%_451r,6.3%_554r;2.3%_304r,4.1%_388r;3.2%_314r,3.7%_401r;3.4%_441r,8.3%_568r;1.2%_259r,2.9%_379r;1.1%_90r,1.7%_119r;5.6%_177r,3.4%_328r;1.7%_175r,2.4%_340r;3.6%_192r,4.8%_351r;2.0%_199r,5.2%_330r;1.6%_190r,1.0%_296r;2.1%_190r,2.8%_319r;1.2%_259r,1.3%_382r;7.1%_198r,17.6%_301r…	chr15_103191664;chr15_103191678;chr15_103192022;chr15_103192024;chr15_103192028;chr15_103192052;chr15_103192197;chr15_103192408;chr15_103192409;chr15_103192505;chr15_103192591;chr15_103193422;chr15_103193539;chr15_103193555;chr15_103193558;chr15_103193600;chr15_103193773;chr15_103193853;chr15_103194100;chr15_103194588;chr15_103194600;chr15_103195016;chr15_103195188;chr15_103195202;chr15_103195262…
Slc44a1	56	4.8	EXON,EXON;EXON,EXON;EXON,EXON;EXON,EXON;EXON,EXON;EXON,EXON;EXON,EXON;INTRON,INTRON;INTRON,INTRON;INTRON,INTRON;INTRON,INTRON;INTRON,INTRON;INTRON,INTRON;INTRON,INTRON;INTRON,INTRON;INTRON,INTRON;INTRON,INTRON;INTRON,INTRON;INTRON,INTRON;INTRON,INTRON;INTRON,INTRON;INTRON,INTRON;INTRON,INTRON;INTRON,INTRON;INTRON,INTRON;INTRON,INTRON;INTRON,INTRON;INTRON,INTRON;INTRON,INTRON;INTRON,INTRON;INTRON,…	1.1%_91r,1.2%_84r;1.9%_162r,1.9%_156r;1.2%_86r,1.1%_90r;6.8%_148r,4.0%_173r;1.2%_164r,1.1%_176r;2.8%_109r,2.0%_148r;13.0%_108r,12.1%_141r;2.1%_97r,2.3%_86r;1.0%_98r,9.4%_85r;2.1%_97r,6.9%_87r;8.1%_99r,16.7%_84r;15.9%_107r,23.3%_90r;1.9%_105r,7.8%_90r;9.7%_103r,12.1%_91r;5.9%_101r,4.4%_90r;1.0%_100r,3.3%_90r;3.0%_100r,7.8%_90r;3.9%_77r,10.1%_89r;2.7%_73r,2.3%_88r;1.4%_73r,2.5%_79r;1.6%_126r,2.5%_1…	chr4_53440585;chr4_53541373;chr4_53542451;chr4_53543706;chr4_53544622;chr4_53563164;chr4_53563176;chr4_53565505;chr4_53565507;chr4_53565509;chr4_53565519;chr4_53565527;chr4_53565529;chr4_53565547;chr4_53565551;chr4_53565553;chr4_53565557;chr4_53565713;chr4_53565721;chr4_53565745;chr4_53565856;chr4_53565878;chr4_53565913;chr4_53565914;chr4_53566118;chr4_53566195;chr4_53566245;chr4_53566253;chr4_53…
Ssr3	56	5.5	EXON,EXON;EXON,EXON;EXON,EXON;EXON,EXON;EXON,EXON;EXON,EXON;EXON,EXON;EXON,EXON;EXON,EXON;EXON,EXON;EXON,EXON;EXON,EXON;EXON,EXON;EXON,EXON;EXON,EXON;EXON,EXON;EXON,EXON;EXON,EXON;EXON,EXON;EXON,EXON;EXON,EXON;EXON,EXON;EXON,EXON;EXON,EXON;EXON,EXON;EXON,EXON;EXON,EXON;EXON,EXON;EXON,EXON;EXON,EXON;EXON,EXON;EXON,EXON;EXON,EXON;EXON,EXON;EXON,EXON;EXON,EXON;EXON,EXON;EXON,EXON;EXON,EXON;EXON,EXON…	2.4%_940r,5.8%_918r;2.2%_1224r,5.0%_1153r;1.5%_1825r,2.5%_1702r;1.8%_1975r,2.8%_1810r;4.7%_1995r,7.4%_1829r;1.5%_1977r,3.0%_1799r;4.9%_2634r,9.0%_2344r;1.2%_2686r,1.7%_2349r;10.3%_2499r,14.5%_2177r;4.6%_2475r,6.3%_2165r;1.6%_1738r,3.0%_1582r;1.5%_1834r,1.7%_1590r;4.0%_1838r,4.4%_1572r;8.3%_1891r,10.0%_1590r;16.7%_1544r,22.2%_1331r;30.0%_1525r,38.8%_1317r;1.6%_1040r,2.0%_995r;3.6%_974r,5.9%_958r;3…	chr3_65379887;chr3_65379924;chr3_65379973;chr3_65379982;chr3_65379992;chr3_65379993;chr3_65380063;chr3_65380088;chr3_65380119;chr3_65380149;chr3_65380238;chr3_65380311;chr3_65380323;chr3_65380391;chr3_65380411;chr3_65380412;chr3_65380493;chr3_65380503;chr3_65380510;chr3_65380517;chr3_65380581;chr3_65380628;chr3_65380660;chr3_65380682;chr3_65380807;chr3_65380835;chr3_65380850;chr3_65380906;chr3_65…
Zfhx3	56	4.1	EXON,EXON;EXON,EXON;EXON,EXON;EXON,EXON;EXON,EXON;EXON,EXON;EXON,EXON;EXON,EXON;EXON,EXON;EXON,EXON;EXON,EXON;EXON,EXON;EXON,EXON;EXON,EXON;EXON,EXON;EXON,EXON;EXON,EXON;EXON,EXON;EXON,EXON;EXON,EXON;EXON,EXON;EXON,EXON;EXON,EXON;EXON,EXON;EXON,EXON;EXON,EXON;EXON,EXON;EXON,EXON;EXON,EXON;EXON,EXON;EXON,EXON;EXON,EXON;EXON,EXON;EXON,EXON;EXON,EXON;EXON,EXON;EXON,EXON;EXON,EXON;EXON,EXON;EXON,EXON…	4.8%_21r,3.6%_28r;1.3%_75r,2.5%_40r;1.8%_56r,3.0%_33r;6.0%_84r,1.5%_65r;11.9%_84r,1.9%_52r;1.8%_56r,9.5%_42r;2.4%_41r,2.0%_51r;6.9%_58r,6.0%_67r;1.7%_58r,3.0%_66r;3.6%_56r,3.1%_64r;1.0%_100r,1.5%_67r;6.8%_59r,8.7%_46r;5.4%_56r,17.0%_53r;1.2%_83r,2.8%_72r;2.4%_85r,2.7%_73r;1.2%_84r,2.8%_72r;1.3%_80r,2.6%_78r;12.0%_92r,14.9%_67r;4.4%_91r,6.1%_66r;1.2%_81r,1.8%_55r;1.1%_92r,1.7%_60r;1.4%_73r,1.9%_52…	chr8_108792615;chr8_108792933;chr8_108793084;chr8_108793393;chr8_108794717;chr8_108946936;chr8_108948238;chr8_108948923;chr8_108948931;chr8_108948936;chr8_108949116;chr8_108949615;chr8_108949935;chr8_108949983;chr8_108949992;chr8_108949995;chr8_108950106;chr8_108950319;chr8_108950352;chr8_108950602;chr8_108950762;chr8_108951481;chr8_108951535;chr8_108955640;chr8_108955647;chr8_108955658;chr8_1089…
Zfp106	56	4.6	EXON,EXON;EXON,EXON;EXON,EXON;EXON,EXON;EXON,EXON;EXON,EXON;EXON,EXON;EXON,EXON;EXON,EXON;EXON,EXON;EXON,EXON;EXON,EXON;EXON,EXON;EXON,EXON;EXON,EXON;EXON,EXON;EXON,EXON;EXON,EXON;EXON,EXON;EXON,EXON;EXON,EXON;EXON,EXON;EXON,EXON;EXON,EXON;EXON,EXON;EXON,EXON;EXON,EXON;EXON,EXON;EXON,EXON;EXON,EXON;EXON,EXON;EXON,EXON;EXON,EXON;EXON,EXON;EXON,EXON;EXON,EXON;EXON,EXON;EXON,EXON;EXON,EXON;EXON,EXON…	2.5%_120r,2.0%_100r;2.8%_394r,2.4%_336r;2.2%_407r,2.9%_341r;1.1%_439r,2.1%_385r;3.1%_323r,2.2%_325r;1.8%_285r,4.5%_286r;14.0%_200r,18.2%_220r;2.1%_193r,1.9%_216r;2.3%_265r,1.5%_259r;3.6%_252r,1.6%_247r;20.2%_387r,21.4%_360r;1.6%_386r,1.1%_364r;5.3%_266r,5.9%_239r;1.3%_227r,1.0%_197r;1.0%_201r,2.7%_182r;1.3%_152r,1.9%_162r;2.2%_137r,1.9%_160r;3.9%_233r,2.6%_234r;7.4%_282r,7.0%_298r;1.0%_197r,2.9%_…	chr2_120506898;chr2_120507256;chr2_120507282;chr2_120507365;chr2_120507493;chr2_120507651;chr2_120507812;chr2_120507822;chr2_120507892;chr2_120507896;chr2_120508170;chr2_120508236;chr2_120508414;chr2_120508526;chr2_120508537;chr2_120508563;chr2_120508671;chr2_120508847;chr2_120508932;chr2_120509077;chr2_120509176;chr2_120509249;chr2_120509391;chr2_120509632;chr2_120509839;chr2_120526819;chr2_1205…
Zmat3	56	5.6	EXON,EXON;EXON,EXON;EXON,EXON;EXON,EXON;EXON,EXON;EXON,EXON;EXON,EXON;EXON,EXON;EXON,EXON;EXON,EXON;EXON,EXON;EXON,EXON;EXON,EXON;EXON,EXON;EXON,EXON;EXON,EXON;EXON,EXON;EXON,EXON;EXON,EXON;EXON,EXON;EXON,EXON;EXON,EXON;EXON,EXON;EXON,EXON;EXON,EXON;EXON,EXON;EXON,EXON;EXON,EXON;EXON,EXON;EXON,EXON;EXON,EXON;EXON,EXON;EXON,EXON;EXON,EXON;EXON,EXON;EXON,EXON;EXON,EXON;EXON,EXON;EXON,EXON;EXON,EXON…	5.5%_163r,1.4%_139r;1.6%_186r,2.6%_152r;1.1%_177r,2.1%_144r;1.4%_280r,2.7%_225r;1.3%_159r,1.4%_145r;9.3%_140r,6.8%_117r;1.6%_126r,3.9%_127r;13.8%_138r,20.4%_137r;5.1%_99r,4.4%_90r;2.0%_99r,2.0%_102r;1.0%_102r,4.0%_100r;21.8%_124r,30.8%_91r;2.4%_125r,14.1%_78r;5.0%_119r,2.6%_77r;3.7%_82r,1.3%_78r;3.8%_78r,1.2%_83r;7.5%_80r,4.1%_74r;1.1%_87r,1.3%_75r;1.1%_92r,5.3%_76r;1.1%_90r,1.3%_76r;21.3%_89r,34…	chr3_32334996;chr3_32335027;chr3_32335047;chr3_32335166;chr3_32335251;chr3_32335300;chr3_32335517;chr3_32335564;chr3_32335631;chr3_32335781;chr3_32335785;chr3_32335980;chr3_32335993;chr3_32336005;chr3_32336177;chr3_32336236;chr3_32336316;chr3_32336368;chr3_32336442;chr3_32336448;chr3_32336509;chr3_32336554;chr3_32336581;chr3_32336618;chr3_32336647;chr3_32336666;chr3_32336785;chr3_32336790;chr3_32…
Atf6	55	4.8	EXON,EXON;EXON,EXON;EXON,EXON;EXON,EXON;EXON,EXON;EXON,EXON;EXON,EXON;EXON,EXON;EXON,EXON;EXON,EXON;EXON,EXON;EXON,EXON;EXON,EXON;EXON,EXON;EXON,EXON;EXON,EXON;EXON,EXON;EXON,EXON;EXON,EXON;EXON,EXON;EXON,EXON;EXON,EXON;EXON,EXON;EXON,EXON;EXON,EXON;EXON,EXON;EXON,EXON;EXON,EXON;EXON,EXON;EXON,EXON;EXON,EXON;EXON,EXON;EXON,EXON;EXON,EXON;EXON,EXON;EXON,EXON;EXON,EXON;EXON,EXON;EXON,EXON;EXON,EXON…	1.3%_76r,5.1%_79r;1.3%_76r,1.4%_69r;1.4%_71r,4.2%_71r;1.1%_91r,1.2%_81r;1.2%_84r,1.2%_81r;1.2%_83r,2.8%_72r;2.5%_81r,1.4%_73r;9.6%_73r,1.3%_77r;1.5%_66r,1.3%_75r;1.1%_87r,1.5%_65r;4.1%_74r,1.8%_55r;21.4%_42r,19.0%_42r;2.3%_44r,2.1%_48r;3.0%_67r,2.3%_43r;17.0%_53r,26.5%_34r;11.9%_59r,20.5%_39r;1.4%_72r,1.9%_52r;2.1%_96r,6.3%_63r;16.9%_65r,10.8%_37r;3.2%_62r,7.7%_39r;1.6%_61r,12.2%_41r;3.4%_58r,9.3…	chr1_170704828;chr1_170704893;chr1_170704910;chr1_170705005;chr1_170705025;chr1_170705062;chr1_170705088;chr1_170705119;chr1_170705127;chr1_170705251;chr1_170705276;chr1_170705416;chr1_170705435;chr1_170705680;chr1_170705694;chr1_170705763;chr1_170705946;chr1_170705971;chr1_170706323;chr1_170706348;chr1_170706352;chr1_170706369;chr1_170706477;chr1_170706626;chr1_170706770;chr1_170706976;chr1_1707…
Dtx3l	55	4.5	EXON,EXON;EXON,EXON;EXON,EXON;EXON,EXON;EXON,EXON;EXON,EXON;EXON,EXON;EXON,EXON;EXON,EXON;EXON,EXON;EXON,EXON;EXON,EXON;EXON,EXON;EXON,EXON;EXON,EXON;EXON,EXON;EXON,EXON;EXON,EXON;EXON,EXON;EXON,EXON;EXON,EXON;EXON,EXON;EXON,EXON;EXON,EXON;EXON,EXON;EXON,EXON;EXON,EXON;EXON,EXON;EXON,EXON;EXON,EXON;EXON,EXON;EXON,EXON;EXON,EXON;EXON,EXON;EXON,EXON;EXON,EXON;EXON,EXON;EXON,EXON;EXON,EXON;EXON,EXON…	3.5%_339r,6.1%_131r;8.9%_327r,15.3%_131r;3.4%_325r,4.1%_145r;7.1%_381r,7.7%_168r;3.3%_397r,1.7%_173r;4.1%_195r,5.3%_76r;1.9%_259r,3.2%_94r;7.9%_292r,11.4%_105r;5.7%_317r,7.3%_124r;7.8%_333r,13.9%_144r;5.3%_456r,11.1%_162r;10.8%_379r,9.1%_154r;5.3%_357r,9.4%_170r;3.5%_340r,8.0%_162r;1.4%_368r,2.2%_139r;1.8%_341r,1.5%_130r;2.6%_344r,9.3%_129r;1.4%_348r,3.1%_128r;3.0%_328r,3.7%_135r;1.2%_329r,3.0%_1…	chr16_35926660;chr16_35926664;chr16_35926724;chr16_35926794;chr16_35926864;chr16_35927027;chr16_35927060;chr16_35927072;chr16_35927080;chr16_35927105;chr16_35927277;chr16_35927361;chr16_35927542;chr16_35927581;chr16_35927776;chr16_35927796;chr16_35927799;chr16_35927806;chr16_35927819;chr16_35927837;chr16_35927946;chr16_35927984;chr16_35927985;chr16_35927986;chr16_35927987;chr16_35927988;chr16_359…
Slc7a11	55	6.9	EXON,EXON;EXON,EXON;EXON,EXON;EXON,EXON;EXON,EXON;EXON,EXON;EXON,EXON;EXON,EXON;EXON,EXON;EXON,EXON;EXON,EXON;EXON,EXON;EXON,EXON;EXON,EXON;EXON,EXON;EXON,EXON;EXON,EXON;EXON,EXON;EXON,EXON;EXON,EXON;EXON,EXON;EXON,EXON;EXON,EXON;EXON,EXON;EXON,EXON;EXON,EXON;EXON,EXON;EXON,EXON;EXON,EXON;EXON,EXON;EXON,EXON;EXON,EXON;EXON,EXON;EXON,EXON;EXON,EXON;EXON,EXON;EXON,EXON;EXON,EXON;EXON,EXON;EXON,EXON…	14.3%_21r,4.5%_44r;10.7%_28r,9.5%_63r;2.3%_44r,2.2%_91r;1.7%_60r,1.6%_123r;5.4%_56r,2.4%_126r;6.7%_45r,2.8%_109r;4.5%_44r,2.1%_97r;2.3%_44r,1.1%_95r;27.3%_44r,28.0%_100r;3.0%_33r,7.3%_96r;3.6%_28r,7.1%_84r;7.7%_26r,3.5%_85r;3.1%_32r,7.5%_80r;2.6%_38r,1.2%_82r;2.8%_36r,4.9%_81r;2.7%_37r,5.2%_77r;2.9%_34r,4.3%_69r;3.7%_27r,2.2%_45r;7.4%_27r,4.3%_46r;3.7%_27r,2.2%_46r;4.8%_21r,11.1%_54r;4.8%_21r,6.1…	chr3_50365070;chr3_50365079;chr3_50365127;chr3_50365201;chr3_50365223;chr3_50365404;chr3_50365463;chr3_50365542;chr3_50365549;chr3_50365619;chr3_50365661;chr3_50365669;chr3_50365715;chr3_50365780;chr3_50365793;chr3_50365803;chr3_50365817;chr3_50365857;chr3_50365859;chr3_50365865;chr3_50365911;chr3_50365981;chr3_50366012;chr3_50366016;chr3_50366062;chr3_50366063;chr3_50366092;chr3_50366093;chr3_50…
Coa5	54	7.2	EXON,EXON;EXON,EXON;EXON,EXON;EXON,EXON;EXON,EXON;EXON,EXON;EXON,EXON;EXON,EXON;EXON,EXON;EXON,EXON;EXON,EXON;EXON,EXON;EXON,EXON;EXON,EXON;EXON,EXON;EXON,EXON;EXON,EXON;EXON,EXON;EXON,EXON;EXON,EXON;EXON,EXON;EXON,EXON;EXON,EXON;EXON,EXON;EXON,EXON;EXON,EXON;EXON,EXON;EXON,EXON;EXON,EXON;EXON,EXON;EXON,EXON;EXON,EXON;EXON,EXON;EXON,EXON;EXON,EXON;EXON,EXON;EXON,EXON;EXON,EXON;EXON,EXON;EXON,EXON…	1.8%_113r,1.8%_55r;4.3%_633r,5.9%_404r;8.9%_677r,10.0%_400r;3.1%_741r,2.9%_444r;4.9%_697r,9.2%_402r;3.6%_714r,8.9%_403r;1.2%_606r,1.9%_360r;1.5%_592r,3.7%_350r;1.8%_605r,2.4%_379r;1.6%_426r,1.2%_253r;3.0%_474r,5.6%_338r;36.3%_480r,47.9%_338r;28.5%_505r,43.9%_314r;1.3%_520r,2.9%_310r;1.6%_492r,2.1%_288r;2.2%_453r,4.2%_307r;1.1%_458r,1.9%_319r;9.0%_469r,9.8%_328r;15.8%_468r,20.4%_328r;33.8%_474r,48…	chr1_37417138;chr1_37417400;chr1_37417520;chr1_37417545;chr1_37417618;chr1_37417645;chr1_37417701;chr1_37417706;chr1_37417784;chr1_37417935;chr1_37418140;chr1_37418150;chr1_37418216;chr1_37418237;chr1_37418277;chr1_37418439;chr1_37418494;chr1_37418524;chr1_37418525;chr1_37418532;chr1_37418533;chr1_37418650;chr1_37418704;chr1_37418732;chr1_37418803;chr1_37418902;chr1_37418988;chr1_37419039;chr1_37…
Cpd	54	4.7	EXON,EXON;EXON,EXON;EXON,EXON;EXON,EXON;EXON,EXON;EXON,EXON;EXON,EXON;EXON,EXON;EXON,EXON;EXON,EXON;EXON,EXON;EXON,EXON;EXON,EXON;EXON,EXON;EXON,EXON;EXON,EXON;EXON,EXON;EXON,EXON;EXON,EXON;EXON,EXON;EXON,EXON;EXON,EXON;EXON,EXON;EXON,EXON;EXON,EXON;EXON,EXON;EXON,EXON;EXON,EXON;EXON,EXON;EXON,EXON;EXON,EXON;EXON,EXON;EXON,EXON;EXON,EXON;EXON,EXON;EXON,EXON;EXON,EXON;EXON,EXON;EXON,EXON;EXON,EXON…	2.6%_234r,1.4%_284r;1.3%_240r,3.1%_290r;6.8%_355r,8.8%_396r;1.9%_313r,1.0%_405r;7.7%_402r,13.2%_364r;1.9%_369r,5.2%_345r;2.9%_374r,6.4%_373r;1.4%_441r,2.1%_436r;1.3%_479r,2.2%_461r;11.5%_436r,29.4%_402r;3.2%_348r,3.7%_401r;1.7%_422r,3.2%_403r;9.9%_405r,14.5%_422r;16.2%_407r,21.7%_415r;3.9%_433r,6.8%_470r;1.0%_290r,1.3%_308r;3.0%_268r,2.6%_305r;1.7%_359r,1.0%_406r;5.5%_348r,6.3%_381r;1.5%_323r,2.8…	chr11_76778575;chr11_76778577;chr11_76778774;chr11_76778999;chr11_76779150;chr11_76779181;chr11_76779216;chr11_76779257;chr11_76779275;chr11_76779357;chr11_76779498;chr11_76779642;chr11_76779977;chr11_76779980;chr11_76780005;chr11_76780232;chr11_76780276;chr11_76780462;chr11_76780734;chr11_76780755;chr11_76780825;chr11_76780831;chr11_76780936;chr11_76781170;chr11_76781255;chr11_76781374;chr11_767…
Myo5a	54	5.7	EXON,EXON;EXON,EXON;EXON,EXON;EXON,EXON;EXON,EXON;EXON,EXON;EXON,EXON;EXON,EXON;EXON,EXON;EXON,EXON;EXON,EXON;EXON,EXON;EXON,EXON;EXON,EXON;EXON,EXON;EXON,EXON;EXON,EXON;EXON,EXON;EXON,EXON;EXON,EXON;EXON,EXON;EXON,EXON;EXON,EXON;EXON,EXON;EXON,EXON;EXON,EXON;EXON,EXON;EXON,EXON;EXON,EXON;EXON,EXON;EXON,EXON;EXON,EXON;EXON,EXON;EXON,EXON;EXON,EXON;EXON,EXON;EXON,EXON;EXON,EXON;EXON,EXON;EXON,EXON…	3.8%_52r,1.0%_105r;2.6%_39r,1.1%_88r;1.0%_96r,3.4%_145r;3.6%_56r,3.2%_95r;1.8%_57r,1.3%_157r;4.1%_74r,4.9%_144r;5.1%_137r,3.0%_234r;4.9%_164r,6.8%_295r;2.4%_166r,1.4%_290r;17.4%_172r,18.4%_310r;1.6%_193r,1.6%_247r;1.5%_197r,1.6%_253r;2.3%_173r,4.4%_204r;1.2%_163r,1.0%_192r;2.0%_49r,3.7%_109r;22.4%_49r,5.7%_106r;3.8%_52r,4.4%_113r;4.2%_48r,1.0%_102r;3.2%_62r,2.8%_106r;1.6%_62r,1.8%_109r;14.8%_61r,…	chr9_75122924;chr9_75129999;chr9_75140704;chr9_75156212;chr9_75164156;chr9_75171603;chr9_75213059;chr9_75218062;chr9_75218073;chr9_75218117;chr9_75218303;chr9_75218316;chr9_75218375;chr9_75218406;chr9_75218497;chr9_75218498;chr9_75218550;chr9_75218763;chr9_75218850;chr9_75218862;chr9_75218866;chr9_75218876;chr9_75218905;chr9_75218941;chr9_75218969;chr9_75218993;chr9_75219305;chr9_75219436;chr9_75…
Rap2c	54	4.4	EXON,EXON;EXON,EXON;EXON,EXON;EXON,EXON;EXON,EXON;EXON,EXON;EXON,EXON;EXON,EXON;EXON,EXON;EXON,EXON;EXON,EXON;EXON,EXON;EXON,EXON;EXON,EXON;EXON,EXON;EXON,EXON;EXON,EXON;EXON,EXON;EXON,EXON;EXON,EXON;EXON,EXON;EXON,EXON;EXON,EXON;EXON,EXON;EXON,EXON;EXON,EXON;EXON,EXON;EXON,EXON;EXON,EXON;EXON,EXON;EXON,EXON;EXON,EXON;EXON,EXON;EXON,EXON;EXON,EXON;EXON,EXON;EXON,EXON;EXON,EXON;EXON,EXON;EXON,EXON…	2.1%_96r,3.5%_144r;2.6%_77r,3.3%_121r;3.7%_81r,2.4%_126r;1.2%_81r,1.6%_126r;7.4%_81r,4.0%_125r;14.6%_89r,13.3%_158r;3.4%_88r,1.9%_154r;1.1%_92r,1.2%_170r;5.7%_87r,10.4%_163r;3.5%_86r,3.1%_163r;7.7%_91r,12.7%_158r;6.7%_119r,3.5%_170r;2.3%_128r,2.3%_177r;1.4%_141r,1.3%_224r;1.4%_142r,1.3%_223r;6.1%_148r,9.7%_226r;2.1%_144r,7.2%_223r;1.0%_98r,1.3%_159r;7.9%_101r,4.6%_152r;3.1%_98r,2.6%_151r;4.9%_102…	chrX_51004441;chrX_51004491;chrX_51004499;chrX_51004500;chrX_51004501;chrX_51004527;chrX_51004592;chrX_51004634;chrX_51004638;chrX_51004639;chrX_51004649;chrX_51004677;chrX_51004714;chrX_51004872;chrX_51004876;chrX_51004880;chrX_51004882;chrX_51005071;chrX_51005098;chrX_51005111;chrX_51005126;chrX_51005221;chrX_51005326;chrX_51005335;chrX_51005347;chrX_51005361;chrX_51005406;chrX_51005596;chrX_51…
Aak1	53	3.4	EXON,EXON;EXON,EXON;EXON,EXON;EXON,EXON;EXON,EXON;EXON,EXON;EXON,EXON;EXON,EXON;EXON,EXON;EXON,EXON;EXON,EXON;EXON,EXON;EXON,EXON;EXON,EXON;EXON,EXON;EXON,EXON;EXON,EXON;EXON,EXON;EXON,EXON;EXON,EXON;EXON,EXON;EXON,EXON;EXON,EXON;EXON,EXON;EXON,EXON;EXON,EXON;EXON,EXON;EXON,EXON;EXON,EXON;EXON,EXON;EXON,EXON;EXON,EXON;EXON,EXON;EXON,EXON;EXON,EXON;EXON,EXON;EXON,EXON;EXON,EXON;EXON,EXON;EXON,EXON…	4.2%_48r,3.1%_32r;1.4%_69r,1.1%_88r;8.3%_72r,3.3%_90r;5.2%_115r,8.2%_97r;1.6%_122r,1.9%_103r;1.5%_136r,1.1%_94r;6.1%_99r,1.2%_86r;4.0%_124r,2.1%_96r;6.4%_140r,5.0%_101r;2.1%_47r,2.9%_35r;2.1%_47r,2.8%_36r;1.3%_79r,3.2%_62r;2.2%_93r,6.2%_65r;3.2%_94r,4.9%_61r;1.1%_94r,1.4%_70r;6.1%_98r,10.3%_87r;1.5%_68r,1.4%_74r;1.4%_70r,6.5%_77r;2.8%_106r,7.0%_86r;3.9%_102r,3.6%_83r;7.2%_97r,2.6%_77r;1.2%_84r,1.…	chr6_86850131;chr6_86946880;chr6_86946892;chr6_86946939;chr6_86946974;chr6_86949596;chr6_86949638;chr6_86956284;chr6_86956495;chr6_86959123;chr6_86963994;chr6_86965585;chr6_86996134;chr6_86996144;chr6_86996198;chr6_86996852;chr6_86997257;chr6_86997269;chr6_86997405;chr6_86997410;chr6_86997424;chr6_86997914;chr6_86997943;chr6_86998461;chr6_86998614;chr6_86998873;chr6_86998960;chr6_86999015;chr6_86…
Gli3	53	3.5	EXON,EXON;EXON,EXON;EXON,EXON;EXON,EXON;EXON,EXON;EXON,EXON;EXON,EXON;EXON,EXON;EXON,EXON;EXON,EXON;EXON,EXON;EXON,EXON;EXON,EXON;EXON,EXON;EXON,EXON;EXON,EXON;EXON,EXON;EXON,EXON;EXON,EXON;EXON,EXON;EXON,EXON;EXON,EXON;EXON,EXON;EXON,EXON;EXON,EXON;EXON,EXON;EXON,EXON;EXON,EXON;EXON,EXON;EXON,EXON;EXON,EXON;EXON,EXON;EXON,EXON;EXON,EXON;EXON,EXON;EXON,EXON;EXON,EXON;EXON,EXON;EXON,EXON;EXON,EXON…	3.3%_60r,4.6%_65r;5.3%_57r,4.2%_71r;1.8%_56r,4.1%_73r;1.1%_88r,1.0%_102r;1.0%_103r,1.0%_103r;1.1%_93r,1.5%_66r;6.1%_82r,6.9%_58r;2.4%_84r,3.3%_61r;1.1%_89r,1.1%_92r;1.1%_90r,1.1%_92r;3.7%_81r,1.1%_89r;4.3%_70r,4.8%_83r;4.4%_68r,6.2%_81r;4.2%_118r,3.0%_99r;1.0%_105r,8.0%_100r;2.8%_72r,1.4%_74r;1.3%_79r,2.4%_84r;1.2%_82r,1.1%_89r;2.2%_93r,1.2%_85r;1.1%_89r,1.3%_77r;1.0%_100r,1.1%_90r;1.3%_77r,1.3%_…	chr13_15478135;chr13_15648553;chr13_15648601;chr13_15648712;chr13_15660026;chr13_15660908;chr13_15660926;chr13_15660961;chr13_15662440;chr13_15662441;chr13_15713533;chr13_15713603;chr13_15713616;chr13_15715068;chr13_15720099;chr13_15720272;chr13_15723710;chr13_15725457;chr13_15725674;chr13_15726279;chr13_15726503;chr13_15727072;chr13_15727116;chr13_15727426;chr13_15727433;chr13_15727696;chr13_157…
Kif1b	53	4.4	EXON,EXON;EXON,EXON;EXON,EXON;EXON,EXON;EXON,EXON;EXON,EXON;EXON,EXON;EXON,EXON;EXON,EXON;EXON,EXON;EXON,EXON;EXON,EXON;EXON,EXON;EXON,EXON;EXON,EXON;EXON,EXON;EXON,EXON;EXON,EXON;EXON,EXON;EXON,EXON;EXON,EXON;EXON,EXON;EXON,EXON;EXON,EXON;EXON,EXON;EXON,EXON;EXON,EXON;EXON,EXON;EXON,EXON;EXON,EXON;EXON,EXON;EXON,EXON;EXON,EXON;EXON,EXON;EXON,EXON;EXON,EXON;EXON,EXON;EXON,EXON;EXON,EXON;EXON,EXON…	1.3%_76r,9.6%_104r;1.4%_74r,1.9%_54r;3.2%_63r,8.6%_35r;6.9%_29r,17.4%_23r;2.9%_34r,2.7%_37r;7.1%_28r,4.8%_21r;16.1%_31r,6.1%_33r;2.3%_43r,3.4%_29r;2.5%_40r,2.4%_41r;2.9%_35r,2.2%_45r;6.3%_48r,8.0%_87r;3.5%_86r,1.2%_162r;1.0%_105r,4.0%_173r;1.0%_104r,1.7%_176r;1.0%_100r,1.2%_162r;2.2%_92r,1.4%_142r;1.3%_80r,1.3%_150r;4.1%_74r,3.6%_168r;20.7%_58r,22.4%_98r;2.8%_72r,3.6%_110r;6.8%_73r,13.5%_133r;1.4…	chr4_149176690;chr4_149177230;chr4_149177277;chr4_149178259;chr4_149178659;chr4_149179864;chr4_149180441;chr4_149180549;chr4_149180663;chr4_149180739;chr4_149233815;chr4_149233928;chr4_149233998;chr4_149234010;chr4_149234236;chr4_149234257;chr4_149234305;chr4_149234369;chr4_149234502;chr4_149234538;chr4_149234586;chr4_149234593;chr4_149234625;chr4_149234670;chr4_149234686;chr4_149234837;chr4_1492…
Mtpn	53	4.2	EXON,EXON;EXON,EXON;EXON,EXON;EXON,EXON;EXON,EXON;EXON,EXON;EXON,EXON;EXON,EXON;EXON,EXON;EXON,EXON;EXON,EXON;EXON,EXON;EXON,EXON;EXON,EXON;EXON,EXON;EXON,EXON;EXON,EXON;EXON,EXON;EXON,EXON;EXON,EXON;EXON,EXON;EXON,EXON;EXON,EXON;EXON,EXON;EXON,EXON;EXON,EXON;EXON,EXON;EXON,EXON;EXON,EXON;EXON,EXON;EXON,EXON;EXON,EXON;EXON,EXON;EXON,EXON;EXON,EXON;EXON,EXON;EXON,EXON;EXON,EXON;EXON,EXON;EXON,EXON…	1.5%_135r,5.9%_188r;4.2%_144r,13.2%_190r;1.3%_149r,5.3%_207r;1.9%_156r,4.2%_216r;2.3%_176r,2.4%_248r;1.1%_353r,6.7%_448r;2.7%_589r,8.4%_668r;1.5%_717r,1.6%_744r;1.8%_844r,4.4%_849r;9.9%_887r,12.6%_838r;5.1%_897r,4.7%_858r;1.3%_836r,1.6%_808r;3.5%_1074r,5.8%_1030r;18.1%_1086r,28.9%_1039r;4.3%_1081r,7.2%_1037r;1.8%_1075r,4.9%_1034r;2.1%_1063r,1.7%_1029r;2.6%_1053r,3.4%_1033r;1.6%_625r,3.4%_647r;4.4…	chr6_35509085;chr6_35509086;chr6_35509094;chr6_35509097;chr6_35509111;chr6_35509150;chr6_35509241;chr6_35509307;chr6_35509389;chr6_35509516;chr6_35509531;chr6_35509539;chr6_35509700;chr6_35509702;chr6_35509703;chr6_35509704;chr6_35509705;chr6_35509746;chr6_35509997;chr6_35510002;chr6_35510007;chr6_35510013;chr6_35510363;chr6_35510369;chr6_35510373;chr6_35510440;chr6_35510467;chr6_35510681;chr6_35…
Nfat5	53	6.9	EXON,EXON;EXON,EXON;EXON,EXON;EXON,EXON;EXON,EXON;EXON,EXON;EXON,EXON;EXON,EXON;EXON,EXON;EXON,EXON;EXON,EXON;EXON,EXON;EXON,EXON;EXON,EXON;EXON,EXON;EXON,EXON;EXON,EXON;EXON,EXON;EXON,EXON;EXON,EXON;EXON,EXON;EXON,EXON;EXON,EXON;EXON,EXON;EXON,EXON;EXON,EXON;EXON,EXON;EXON,EXON;EXON,EXON;EXON,EXON;EXON,EXON;EXON,EXON;EXON,EXON;EXON,EXON;EXON,EXON;EXON,EXON;EXON,EXON;EXON,EXON;EXON,EXON;EXON,EXON…	2.6%_39r,12.5%_48r;12.5%_32r,17.3%_52r;2.6%_38r,2.0%_51r;6.3%_32r,2.9%_35r;4.5%_22r,10.7%_56r;4.5%_22r,13.2%_38r;14.3%_28r,7.3%_41r;5.3%_38r,7.8%_51r;9.3%_43r,17.2%_58r;2.6%_39r,2.1%_48r;8.1%_37r,3.8%_53r;21.6%_37r,24.5%_53r;4.5%_22r,5.4%_37r;4.0%_25r,2.6%_39r;3.6%_28r,7.0%_43r;4.1%_49r,3.3%_60r;3.0%_33r,5.6%_72r;4.1%_49r,4.2%_71r;10.0%_30r,15.6%_32r;6.9%_29r,2.2%_46r;5.9%_34r,7.9%_38r;5.0%_20r,1…	chr8_107367161;chr8_107367268;chr8_107367299;chr8_107367381;chr8_107367619;chr8_107368551;chr8_107369023;chr8_107369277;chr8_107369295;chr8_107370423;chr8_107371442;chr8_107371445;chr8_107371538;chr8_107371594;chr8_107371607;chr8_107372241;chr8_107372393;chr8_107372560;chr8_107373108;chr8_107373745;chr8_107375024;chr8_107375194;chr8_107376099;chr8_107376101;chr8_107376146;chr8_107376212;chr8_1073…
Pdzd8	53	4.1	EXON,EXON;EXON,EXON;EXON,EXON;EXON,EXON;EXON,EXON;EXON,EXON;EXON,EXON;EXON,EXON;EXON,EXON;EXON,EXON;EXON,EXON;EXON,EXON;EXON,EXON;EXON,EXON;EXON,EXON;EXON,EXON;EXON,EXON;EXON,EXON;EXON,EXON;EXON,EXON;EXON,EXON;EXON,EXON;EXON,EXON;EXON,EXON;EXON,EXON;EXON,EXON;EXON,EXON;EXON,EXON;EXON,EXON;EXON,EXON;EXON,EXON;EXON,EXON;EXON,EXON;EXON,EXON;EXON,EXON;EXON,EXON;EXON,EXON;EXON,EXON;EXON,EXON;EXON,EXON…	16.1%_31r,4.3%_69r;6.1%_33r,2.8%_72r;2.7%_37r,3.2%_63r;2.9%_35r,5.2%_58r;1.0%_104r,1.4%_141r;7.9%_89r,17.2%_169r;2.2%_92r,2.3%_177r;3.3%_90r,1.2%_170r;1.2%_85r,1.9%_161r;1.1%_91r,1.2%_171r;3.3%_91r,1.7%_176r;1.3%_77r,1.5%_136r;2.3%_44r,2.5%_122r;6.4%_47r,8.2%_134r;8.9%_56r,5.7%_157r;1.6%_62r,1.0%_103r;3.2%_62r,1.0%_103r;7.4%_68r,5.7%_105r;1.5%_68r,1.9%_104r;1.8%_55r,7.0%_129r;1.3%_157r,1.6%_248r;…	chr19_59296324;chr19_59296328;chr19_59296419;chr19_59296424;chr19_59297331;chr19_59297409;chr19_59297410;chr19_59297463;chr19_59297476;chr19_59297785;chr19_59297792;chr19_59297857;chr19_59297945;chr19_59297955;chr19_59298002;chr19_59298246;chr19_59298248;chr19_59298320;chr19_59298321;chr19_59298544;chr19_59298628;chr19_59298785;chr19_59298804;chr19_59299325;chr19_59299408;chr19_59299414;chr19_592…
Plagl2	53	5.5	EXON,EXON;EXON,EXON;EXON,EXON;EXON,EXON;EXON,EXON;EXON,EXON;EXON,EXON;EXON,EXON;EXON,EXON;EXON,EXON;EXON,EXON;EXON,EXON;EXON,EXON;EXON,EXON;EXON,EXON;EXON,EXON;EXON,EXON;EXON,EXON;EXON,EXON;EXON,EXON;EXON,EXON;EXON,EXON;EXON,EXON;EXON,EXON;EXON,EXON;EXON,EXON;EXON,EXON;EXON,EXON;EXON,EXON;EXON,EXON;EXON,EXON;EXON,EXON;EXON,EXON;EXON,EXON;EXON,EXON;EXON,EXON;EXON,EXON;EXON,EXON;EXON,EXON;EXON,EXON…	2.3%_177r,1.0%_104r;1.9%_159r,2.2%_90r;2.9%_139r,12.3%_73r;1.0%_101r,1.3%_76r;1.0%_104r,1.4%_70r;5.2%_135r,7.1%_84r;4.8%_147r,7.3%_82r;2.2%_136r,1.4%_70r;4.0%_101r,3.8%_52r;2.7%_74r,6.5%_46r;1.3%_78r,2.2%_46r;5.4%_93r,2.9%_69r;3.4%_118r,10.5%_76r;1.7%_121r,1.5%_65r;2.0%_102r,2.0%_49r;1.1%_95r,2.5%_40r;4.3%_92r,7.5%_40r;5.5%_91r,5.0%_40r;1.1%_88r,2.2%_45r;5.8%_86r,8.9%_45r;1.0%_204r,2.9%_103r;1.1%…	chr2_153228311;chr2_153228360;chr2_153228588;chr2_153228635;chr2_153228807;chr2_153228945;chr2_153229220;chr2_153229268;chr2_153229501;chr2_153229562;chr2_153229574;chr2_153229748;chr2_153229821;chr2_153229883;chr2_153229930;chr2_153230030;chr2_153230033;chr2_153230036;chr2_153230049;chr2_153230052;chr2_153230282;chr2_153230293;chr2_153230313;chr2_153230315;chr2_153230324;chr2_153230327;chr2_1532…
Senp1	53	3.8	EXON,EXON;EXON,EXON;EXON,EXON;EXON,EXON;EXON,EXON;EXON,EXON;EXON,EXON;EXON,EXON;EXON,EXON;EXON,EXON;EXON,EXON;EXON,EXON;EXON,EXON;EXON,EXON;EXON,EXON;EXON,EXON;EXON,EXON;EXON,EXON;EXON,EXON;EXON,EXON;EXON,EXON;EXON,EXON;EXON,EXON;EXON,EXON;EXON,EXON;EXON,EXON;EXON,EXON;EXON,EXON;EXON,EXON;EXON,EXON;EXON,EXON;EXON,EXON;EXON,EXON;EXON,EXON;EXON,EXON;EXON,EXON;EXON,EXON;EXON,EXON;EXON,EXON;EXON,EXON…	2.1%_143r,5.5%_163r;5.5%_182r,6.7%_224r;1.4%_139r,3.1%_161r;6.7%_208r,9.2%_195r;2.0%_196r,2.6%_194r;1.4%_71r,2.6%_78r;2.2%_93r,1.0%_100r;1.6%_127r,1.1%_95r;1.9%_157r,6.7%_179r;1.2%_163r,3.1%_195r;1.3%_151r,2.7%_149r;2.9%_137r,2.2%_137r;1.9%_106r,1.8%_111r;3.9%_102r,14.3%_91r;6.0%_100r,1.2%_81r;1.0%_105r,1.2%_83r;2.2%_369r,1.1%_261r;2.7%_515r,2.4%_328r;1.2%_662r,1.8%_394r;1.9%_632r,2.7%_366r;1.0%_…	chr15_98038894;chr15_98039025;chr15_98039086;chr15_98039260;chr15_98039426;chr15_98040124;chr15_98040337;chr15_98040395;chr15_98040577;chr15_98040616;chr15_98040690;chr15_98040725;chr15_98040968;chr15_98041097;chr15_98041196;chr15_98041211;chr15_98041542;chr15_98041589;chr15_98041653;chr15_98041676;chr15_98041762;chr15_98041776;chr15_98042025;chr15_98042033;chr15_98042173;chr15_98042348;chr15_980…
Smad5	53	3.3	EXON,EXON;EXON,EXON;EXON,EXON;EXON,EXON;EXON,EXON;EXON,EXON;EXON,EXON;EXON,EXON;EXON,EXON;EXON,EXON;EXON,EXON;EXON,EXON;EXON,EXON;EXON,EXON;EXON,EXON;EXON,EXON;EXON,EXON;EXON,EXON;EXON,EXON;EXON,EXON;EXON,EXON;EXON,EXON;EXON,EXON;EXON,EXON;EXON,EXON;EXON,EXON;EXON,EXON;EXON,EXON;EXON,EXON;EXON,EXON;EXON,EXON;EXON,EXON;EXON,EXON;EXON,EXON;EXON,EXON;EXON,EXON;EXON,EXON;EXON,EXON;EXON,EXON;EXON,EXON…	2.3%_264r,1.1%_183r;2.0%_294r,3.3%_214r;1.7%_359r,1.2%_251r;2.6%_195r,2.7%_149r;5.2%_194r,6.1%_148r;2.5%_162r,2.8%_143r;3.3%_120r,1.8%_112r;1.4%_140r,1.6%_122r;1.1%_189r,2.3%_128r;1.0%_204r,1.7%_115r;1.0%_286r,1.5%_195r;1.5%_264r,1.1%_188r;4.2%_144r,1.7%_118r;13.3%_143r,11.2%_116r;3.5%_143r,2.6%_116r;3.5%_143r,2.6%_117r;1.3%_150r,1.6%_122r;16.2%_136r,11.1%_117r;1.8%_167r,1.5%_134r;1.2%_168r,1.4%_…	chr13_56723953;chr13_56727417;chr13_56727637;chr13_56728623;chr13_56728626;chr13_56732871;chr13_56732948;chr13_56732959;chr13_56733026;chr13_56735827;chr13_56737346;chr13_56737390;chr13_56737800;chr13_56737804;chr13_56737805;chr13_56737820;chr13_56737924;chr13_56738056;chr13_56738483;chr13_56738503;chr13_56738573;chr13_56738818;chr13_56738907;chr13_56738969;chr13_56739119;chr13_56739318;chr13_567…
Ankfy1	52	4.0	EXON,EXON;EXON,EXON;EXON,EXON;EXON,EXON;EXON,EXON;EXON,EXON;EXON,EXON;EXON,EXON;EXON,EXON;EXON,EXON;EXON,EXON;EXON,EXON;EXON,EXON;EXON,EXON;EXON,EXON;EXON,EXON;EXON,EXON;EXON,EXON;EXON,EXON;EXON,EXON;EXON,EXON;EXON,EXON;EXON,EXON;EXON,EXON;EXON,EXON;EXON,EXON;EXON,EXON;EXON,EXON;EXON,EXON;EXON,EXON;EXON,EXON;EXON,EXON;EXON,EXON;EXON,EXON;EXON,EXON;EXON,EXON;EXON,EXON;EXON,EXON;EXON,EXON;EXON,EXON…	5.6%_251r,8.3%_169r;1.3%_297r,1.5%_196r;2.1%_290r,2.0%_197r;12.1%_264r,13.5%_178r;4.3%_184r,4.7%_129r;3.0%_297r,4.2%_167r;10.0%_330r,14.4%_194r;1.7%_299r,1.0%_192r;6.4%_297r,4.5%_199r;3.4%_267r,9.2%_185r;1.5%_265r,1.6%_189r;6.1%_261r,8.0%_188r;7.0%_258r,8.0%_187r;1.2%_253r,3.0%_168r;4.4%_315r,4.4%_203r;1.1%_270r,1.1%_189r;22.3%_265r,22.1%_181r;1.3%_467r,1.6%_246r;2.3%_471r,1.2%_252r;1.9%_467r,3.6…	chr11_72759983;chr11_72760283;chr11_72767943;chr11_72768017;chr11_72768178;chr11_72768276;chr11_72768298;chr11_72768474;chr11_72768486;chr11_72768517;chr11_72768523;chr11_72768524;chr11_72768525;chr11_72768546;chr11_72768762;chr11_72768834;chr11_72768845;chr11_72769000;chr11_72769004;chr11_72769006;chr11_72769096;chr11_72769097;chr11_72769132;chr11_72769138;chr11_72769285;chr11_72769290;chr11_727…
Apbb2	52	3.7	EXON,EXON;EXON,EXON;EXON,EXON;EXON,EXON;EXON,EXON;EXON,EXON;EXON,EXON;EXON,EXON;EXON,EXON;EXON,EXON;EXON,EXON;EXON,EXON;EXON,EXON;EXON,EXON;EXON,EXON;EXON,EXON;EXON,EXON;EXON,EXON;EXON,EXON;EXON,EXON;EXON,EXON;EXON,EXON;EXON,EXON;EXON,EXON;EXON,EXON;EXON,EXON;EXON,EXON;EXON,EXON;EXON,EXON;EXON,EXON;EXON,EXON;EXON,EXON;EXON,EXON;EXON,EXON;EXON,EXON;EXON,EXON;EXON,EXON;EXON,EXON;EXON,EXON;EXON,EXON…	1.7%_180r,1.3%_151r;6.3%_158r,7.1%_126r;2.2%_134r,1.6%_122r;1.5%_135r,1.7%_120r;2.2%_135r,1.7%_119r;2.9%_136r,4.3%_70r;5.8%_120r,14.1%_85r;1.0%_100r,2.0%_99r;1.9%_105r,2.0%_100r;1.7%_118r,5.6%_108r;9.6%_73r,18.4%_76r;2.7%_74r,5.3%_76r;4.1%_49r,6.7%_30r;2.6%_77r,2.1%_47r;1.1%_88r,3.8%_53r;1.6%_124r,3.1%_65r;1.6%_125r,4.6%_65r;8.3%_109r,11.4%_88r;3.6%_111r,1.4%_74r;1.9%_107r,1.3%_80r;1.8%_113r,5.5%…	chr5_66298996;chr5_66299040;chr5_66299103;chr5_66299108;chr5_66299109;chr5_66299358;chr5_66299410;chr5_66299457;chr5_66299463;chr5_66299742;chr5_66299802;chr5_66299803;chr5_66299973;chr5_66300178;chr5_66300216;chr5_66300311;chr5_66300312;chr5_66300436;chr5_66300719;chr5_66300749;chr5_66300783;chr5_66301064;chr5_66301090;chr5_66301218;chr5_66301534;chr5_66301651;chr5_66301729;chr5_66301748;chr5_66…
Bnip3l	51	5.6	EXON,EXON;EXON,EXON;EXON,EXON;EXON,EXON;EXON,EXON;EXON,EXON;EXON,EXON;EXON,EXON;EXON,EXON;EXON,EXON;EXON,EXON;EXON,EXON;EXON,EXON;EXON,EXON;EXON,EXON;EXON,EXON;EXON,EXON;EXON,EXON;EXON,EXON;EXON,EXON;EXON,EXON;EXON,EXON;EXON,EXON;EXON,EXON;EXON,EXON;EXON,EXON;EXON,EXON;EXON,EXON;EXON,EXON;EXON,EXON;EXON,EXON;EXON,EXON;EXON,EXON;EXON,EXON;EXON,EXON;EXON,EXON;EXON,EXON;EXON,EXON;EXON,EXON;EXON,EXON…	28.6%_21r,6.7%_30r;1.1%_90r,2.5%_120r;2.2%_137r,3.1%_192r;3.2%_221r,3.1%_292r;3.1%_257r,2.0%_345r;3.4%_264r,4.3%_350r;1.0%_296r,2.7%_408r;5.1%_332r,12.6%_460r;1.8%_334r,1.8%_453r;4.1%_314r,3.3%_419r;11.5%_312r,21.8%_418r;3.5%_315r,8.3%_420r;2.6%_306r,1.6%_367r;1.0%_303r,1.4%_352r;1.5%_266r,2.2%_322r;3.1%_325r,1.2%_337r;6.9%_321r,6.6%_350r;2.0%_347r,4.2%_381r;2.3%_353r,3.8%_314r;1.4%_348r,3.9%_307…	chr14_66985254;chr14_66985306;chr14_66985325;chr14_66985356;chr14_66985387;chr14_66985390;chr14_66985445;chr14_66985452;chr14_66985457;chr14_66985483;chr14_66985488;chr14_66985489;chr14_66985552;chr14_66985563;chr14_66985598;chr14_66985649;chr14_66985675;chr14_66985710;chr14_66985749;chr14_66985750;chr14_66985819;chr14_66985870;chr14_66985882;chr14_66985961;chr14_66985991;chr14_66985992;chr14_669…
Enah	51	5.4	EXON,EXON;EXON,EXON;EXON,EXON;EXON,EXON;EXON,EXON;EXON,EXON;EXON,EXON;EXON,EXON;EXON,EXON;EXON,EXON;EXON,EXON;EXON,EXON;EXON,EXON;EXON,EXON;EXON,EXON;EXON,EXON;EXON,EXON;EXON,EXON;EXON,EXON;EXON,EXON;EXON,EXON;EXON,EXON;EXON,EXON;EXON,EXON;EXON,EXON;EXON,EXON;EXON,EXON;EXON,EXON;EXON,EXON;EXON,EXON;EXON,EXON;EXON,EXON;EXON,EXON;EXON,EXON;EXON,EXON;EXON,EXON;EXON,EXON;EXON,EXON;EXON,EXON;EXON,EXON…	1.0%_96r,1.3%_75r;9.5%_105r,8.9%_79r;28.6%_105r,28.2%_78r;14.4%_104r,7.8%_77r;3.5%_86r,9.9%_71r;2.4%_82r,9.0%_67r;2.7%_74r,4.3%_69r;1.1%_88r,1.3%_77r;8.1%_397r,9.5%_273r;2.8%_355r,4.5%_265r;3.2%_313r,4.9%_244r;9.3%_313r,12.6%_231r;1.3%_232r,4.1%_197r;1.3%_239r,1.4%_210r;2.1%_280r,4.0%_251r;1.1%_266r,1.6%_251r;1.2%_246r,1.7%_236r;2.2%_272r,3.7%_246r;2.6%_305r,2.0%_301r;1.6%_319r,3.1%_287r;3.2%_349…	chr1_181902785;chr1_181902815;chr1_181902816;chr1_181902817;chr1_181902878;chr1_181902911;chr1_181902936;chr1_181902964;chr1_181903156;chr1_181903172;chr1_181903250;chr1_181903289;chr1_181903439;chr1_181903482;chr1_181903557;chr1_181903622;chr1_181903653;chr1_181903694;chr1_181903841;chr1_181903876;chr1_181903932;chr1_181904195;chr1_181904312;chr1_181904587;chr1_181904590;chr1_181904769;chr1_1819…
Il1rl1	51	4.0	EXON,EXON;INTRON,INTRON;EXON,EXON;INTRON,INTRON;INTRON,INTRON;EXON,EXON;EXON,EXON;EXON,EXON;EXON,EXON;EXON,EXON;EXON,EXON;EXON,EXON;EXON,EXON;EXON,EXON;EXON,EXON;EXON,EXON;EXON,EXON;EXON,EXON;EXON,EXON;EXON,EXON;EXON,EXON;EXON,EXON;EXON,EXON;EXON,EXON;EXON,EXON;EXON,EXON;EXON,EXON;EXON,EXON;EXON,EXON;EXON,EXON;EXON,EXON;EXON,EXON;EXON,EXON;EXON,EXON;EXON,EXON;EXON,EXON;EXON,EXON;EXON,EXON;EXON,EX…	1.6%_931r,1.1%_639r;8.0%_25r,5.0%_20r;2.1%_980r,6.5%_675r;1.6%_63r,4.3%_47r;3.2%_63r,1.7%_59r;1.2%_886r,3.1%_546r;1.0%_832r,1.0%_501r;7.3%_878r,9.5%_538r;1.2%_947r,1.8%_543r;1.7%_1054r,2.6%_567r;6.1%_1073r,7.7%_585r;1.6%_1126r,1.7%_604r;14.0%_1047r,23.0%_595r;2.5%_1091r,3.2%_616r;1.9%_741r,1.5%_458r;5.6%_729r,6.3%_447r;3.7%_681r,5.5%_438r;3.1%_1211r,6.6%_762r;3.6%_304r,2.9%_171r;5.5%_217r,1.7%_11…	chr1_40442319;chr1_40442965;chr1_40446091;chr1_40446335;chr1_40446403;chr1_40446678;chr1_40446763;chr1_40446774;chr1_40446793;chr1_40447041;chr1_40447061;chr1_40447091;chr1_40447202;chr1_40447220;chr1_40447389;chr1_40447390;chr1_40447403;chr1_40447896;chr1_40448073;chr1_40448105;chr1_40462151;chr1_40462293;chr1_40462943;chr1_40462987;chr1_40463037;chr1_40463268;chr1_40463324;chr1_40463325;chr1_40…
Osmr	51	3.1	EXON,EXON;EXON,EXON;EXON,EXON;EXON,EXON;EXON,EXON;EXON,EXON;EXON,EXON;EXON,EXON;EXON,EXON;EXON,EXON;EXON,EXON;EXON,EXON;EXON,EXON;EXON,EXON;EXON,EXON;EXON,EXON;EXON,EXON;EXON,EXON;EXON,EXON;EXON,EXON;EXON,EXON;EXON,EXON;EXON,EXON;EXON,EXON;EXON,EXON;EXON,EXON;EXON,EXON;EXON,EXON;EXON,EXON;EXON,EXON;EXON,EXON;EXON,EXON;EXON,EXON;EXON,EXON;EXON,EXON;EXON,EXON;EXON,EXON;EXON,EXON;EXON,EXON;EXON,EXON…	1.8%_329r,1.2%_330r;1.2%_327r,4.0%_328r;9.7%_329r,11.8%_331r;2.7%_335r,2.4%_335r;3.2%_377r,3.0%_400r;1.8%_383r,2.5%_401r;1.2%_417r,1.9%_429r;1.2%_339r,1.6%_364r;2.0%_346r,3.3%_359r;4.1%_364r,4.4%_390r;1.4%_366r,2.2%_363r;1.8%_278r,2.3%_353r;2.1%_283r,2.9%_349r;2.4%_290r,2.5%_361r;3.3%_275r,5.4%_354r;1.3%_237r,1.1%_285r;8.2%_232r,8.1%_285r;3.4%_237r,4.2%_285r;3.2%_221r,4.5%_266r;3.5%_259r,2.5%_281…	chr15_6813757;chr15_6813762;chr15_6813769;chr15_6813774;chr15_6813800;chr15_6813801;chr15_6813817;chr15_6813891;chr15_6813898;chr15_6813923;chr15_6813975;chr15_6814081;chr15_6814099;chr15_6814120;chr15_6814334;chr15_6814362;chr15_6814363;chr15_6814364;chr15_6814401;chr15_6814452;chr15_6814515;chr15_6814536;chr15_6814542;chr15_6814704;chr15_6814773;chr15_6814785;chr15_6814803;chr15_6814811;chr15_6…
Qk	51	3.4	EXON,EXON;EXON,EXON;EXON,EXON;EXON,EXON;EXON,EXON;EXON,EXON;EXON,EXON;EXON,EXON;EXON,EXON;EXON,EXON;EXON,EXON;EXON,EXON;EXON,EXON;EXON,EXON;EXON,EXON;EXON,EXON;EXON,EXON;EXON,EXON;EXON,EXON;EXON,EXON;EXON,EXON;EXON,EXON;EXON,EXON;EXON,EXON;EXON,EXON;EXON,EXON;EXON,EXON;EXON,EXON;EXON,EXON;EXON,EXON;EXON,EXON;EXON,EXON;EXON,EXON;EXON,EXON;EXON,EXON;EXON,EXON;EXON,EXON;EXON,EXON;EXON,EXON;EXON,EXON…	1.7%_121r,8.4%_215r;4.2%_454r,8.9%_540r;4.8%_374r,1.6%_493r;1.5%_389r,3.1%_511r;1.1%_376r,5.0%_535r;4.7%_258r,2.4%_371r;2.8%_286r,1.0%_383r;2.8%_290r,5.4%_405r;3.0%_304r,4.9%_452r;1.7%_295r,3.6%_469r;1.0%_295r,1.6%_449r;1.6%_317r,2.4%_409r;2.1%_142r,3.3%_271r;4.5%_89r,7.2%_194r;1.1%_188r,2.1%_291r;3.4%_204r,8.2%_330r;2.0%_202r,1.9%_312r;2.0%_205r,1.9%_318r;1.8%_221r,1.6%_318r;1.4%_216r,7.2%_306r;…	chr17_10206640;chr17_10207169;chr17_10207221;chr17_10207266;chr17_10207282;chr17_10207495;chr17_10207502;chr17_10207518;chr17_10207620;chr17_10207632;chr17_10207714;chr17_10207785;chr17_10207968;chr17_10208070;chr17_10208137;chr17_10208274;chr17_10208396;chr17_10208398;chr17_10208431;chr17_10208464;chr17_10208465;chr17_10208654;chr17_10208655;chr17_10208656;chr17_10208658;chr17_10208662;chr17_102…
Smg1	51	4.1	EXON,EXON;EXON,EXON;EXON,EXON;EXON,EXON;EXON,EXON;EXON,EXON;EXON,EXON;EXON,EXON;EXON,EXON;EXON,EXON;EXON,EXON;EXON,EXON;EXON,EXON;EXON,EXON;EXON,EXON;EXON,EXON;EXON,EXON;EXON,EXON;EXON,EXON;EXON,EXON;EXON,EXON;EXON,EXON;EXON,EXON;EXON,EXON;EXON,EXON;EXON,EXON;EXON,EXON;EXON,EXON;EXON,EXON;EXON,EXON;EXON,EXON;EXON,EXON;EXON,EXON;EXON,EXON;EXON,EXON;EXON,EXON;EXON,EXON;EXON,EXON;EXON,EXON;EXON,EXON…	4.1%_73r,5.1%_138r;1.1%_88r,1.2%_163r;1.0%_98r,2.6%_189r;5.8%_104r,6.5%_199r;3.1%_97r,3.2%_188r;3.8%_160r,1.5%_261r;1.4%_145r,1.9%_215r;4.5%_133r,4.3%_209r;1.5%_131r,1.0%_207r;1.9%_105r,1.2%_168r;1.7%_115r,1.2%_172r;4.2%_118r,4.9%_182r;1.8%_111r,2.2%_179r;8.0%_112r,13.6%_176r;18.8%_112r,20.7%_188r;2.6%_114r,3.7%_189r;5.3%_114r,1.7%_180r;1.4%_74r,1.4%_140r;3.4%_58r,2.4%_127r;1.6%_61r,1.7%_115r;4.9…	chr7_118131450;chr7_118131470;chr7_118131515;chr7_118131531;chr7_118131546;chr7_118131831;chr7_118131882;chr7_118131898;chr7_118131903;chr7_118132013;chr7_118132193;chr7_118132221;chr7_118132248;chr7_118132277;chr7_118132385;chr7_118132386;chr7_118132391;chr7_118132667;chr7_118132799;chr7_118132831;chr7_118132928;chr7_118132962;chr7_118133501;chr7_118133763;chr7_118133783;chr7_118133938;chr7_1181…
Srsf10	51	3.8	EXON,EXON;EXON,EXON;EXON,EXON;EXON,EXON;EXON,EXON;EXON,EXON;EXON,EXON;EXON,EXON;EXON,EXON;EXON,EXON;EXON,EXON;EXON,EXON;EXON,EXON;EXON,EXON;EXON,EXON;EXON,EXON;EXON,EXON;EXON,EXON;EXON,EXON;EXON,EXON;EXON,EXON;EXON,EXON;EXON,EXON;EXON,EXON;EXON,EXON;EXON,EXON;EXON,EXON;EXON,EXON;EXON,EXON;EXON,EXON;EXON,EXON;EXON,EXON;EXON,EXON;EXON,EXON;EXON,EXON;EXON,EXON;EXON,EXON;EXON,EXON;EXON,EXON;EXON,EXON…	1.6%_193r,2.5%_324r;3.2%_252r,3.9%_355r;1.6%_254r,1.4%_349r;1.2%_256r,1.9%_372r;2.4%_247r,3.3%_368r;3.3%_239r,3.5%_339r;1.7%_302r,2.9%_421r;1.0%_308r,3.3%_389r;12.3%_373r,17.4%_484r;6.6%_362r,11.8%_500r;1.4%_280r,1.8%_379r;1.8%_278r,3.5%_372r;3.8%_391r,9.8%_499r;3.3%_392r,7.0%_497r;1.0%_388r,2.0%_496r;1.5%_399r,2.9%_549r;3.2%_474r,1.5%_617r;1.3%_381r,1.2%_518r;2.1%_425r,2.4%_450r;2.1%_235r,2.2%_1…	chr4_135863980;chr4_135864338;chr4_135864351;chr4_135864394;chr4_135864402;chr4_135864426;chr4_135864451;chr4_135864467;chr4_135864515;chr4_135864682;chr4_135864740;chr4_135864749;chr4_135864964;chr4_135864965;chr4_135864966;chr4_135865147;chr4_135865165;chr4_135865268;chr4_135865385;chr4_135867400;chr4_135867439;chr4_135867464;chr4_135867468;chr4_135867489;chr4_135867592;chr4_135867643;chr4_1358…
Timp3	51	3.0	INTRON,INTRON;INTRON,INTRON;EXON,EXON;EXON,EXON;EXON,EXON;EXON,EXON;EXON,EXON;EXON,EXON;EXON,EXON;EXON,EXON;EXON,EXON;EXON,EXON;EXON,EXON;EXON,EXON;EXON,EXON;EXON,EXON;EXON,EXON;EXON,EXON;EXON,EXON;EXON,EXON;EXON,EXON;EXON,EXON;EXON,EXON;EXON,EXON;EXON,EXON;EXON,EXON;EXON,EXON;EXON,EXON;EXON,EXON;EXON,EXON;EXON,EXON;EXON,EXON;EXON,EXON;EXON,EXON;EXON,EXON;EXON,EXON;EXON,EXON;EXON,EXON;EXON,EXON;E…	3.6%_28r,3.4%_29r;2.0%_50r,2.2%_45r;7.5%_1282r,10.7%_931r;4.6%_1460r,4.1%_1003r;3.5%_1492r,4.2%_1023r;1.1%_1338r,1.5%_987r;1.7%_1204r,2.2%_900r;2.1%_1235r,2.7%_949r;4.1%_1234r,3.7%_924r;1.2%_1141r,1.9%_937r;1.7%_1412r,3.3%_1096r;2.0%_1106r,2.1%_885r;1.1%_1125r,1.6%_929r;1.3%_1162r,1.6%_967r;1.1%_1115r,1.7%_925r;1.2%_1015r,1.3%_837r;2.1%_1015r,3.1%_830r;2.1%_993r,1.6%_791r;2.0%_1001r,3.1%_780r;2.9…	chr10_86302426;chr10_86306219;chr10_86346101;chr10_86346137;chr10_86346145;chr10_86346280;chr10_86346331;chr10_86346352;chr10_86346366;chr10_86346483;chr10_86346496;chr10_86346726;chr10_86346738;chr10_86346747;chr10_86346763;chr10_86346791;chr10_86346796;chr10_86346809;chr10_86346819;chr10_86346846;chr10_86346899;chr10_86347061;chr10_86347148;chr10_86347492;chr10_86347502;chr10_86347506;chr10_863…
Aida	50	4.9	EXON,EXON;EXON,EXON;EXON,EXON;INTRON,INTRON;INTRON,INTRON;EXON,EXON;EXON,EXON;EXON,EXON;EXON,EXON;EXON,EXON;EXON,EXON;EXON,EXON;EXON,EXON;EXON,EXON;EXON,EXON;EXON,EXON;EXON,EXON;EXON,EXON;EXON,EXON;EXON,EXON;EXON,EXON;EXON,EXON;EXON,EXON;EXON,EXON;EXON,EXON;EXON,EXON;EXON,EXON;EXON,EXON;EXON,EXON;EXON,EXON;EXON,EXON;EXON,EXON;EXON,EXON;EXON,EXON;EXON,EXON;EXON,EXON;EXON,EXON;EXON,EXON;EXON,EXON;E…	1.6%_816r,2.3%_516r;1.0%_864r,1.8%_600r;5.8%_1067r,6.5%_757r;3.4%_58r,13.0%_23r;2.9%_34r,8.7%_23r;1.0%_1027r,1.2%_726r;1.3%_1192r,1.7%_747r;1.5%_1172r,1.5%_733r;2.0%_1231r,2.3%_747r;1.0%_1367r,1.9%_821r;3.0%_1518r,2.4%_909r;3.9%_1472r,5.5%_932r;3.6%_1451r,4.9%_923r;34.8%_1468r,37.8%_979r;1.2%_1468r,2.1%_990r;1.4%_1141r,1.7%_816r;3.1%_1039r,3.6%_740r;1.5%_990r,2.5%_693r;3.6%_961r,3.7%_671r;1.5%_97…	chr1_183304714;chr1_183314024;chr1_183318922;chr1_183320197;chr1_183320242;chr1_183322344;chr1_183322491;chr1_183322494;chr1_183322539;chr1_183322568;chr1_183322604;chr1_183322629;chr1_183322632;chr1_183322651;chr1_183322656;chr1_183322693;chr1_183322711;chr1_183322720;chr1_183322729;chr1_183322917;chr1_183322951;chr1_183323020;chr1_183323027;chr1_183323030;chr1_183323053;chr1_183323071;chr1_1833…
Cacul1	50	3.6	EXON,EXON;EXON,EXON;EXON,EXON;EXON,EXON;EXON,EXON;EXON,EXON;EXON,EXON;EXON,EXON;EXON,EXON;EXON,EXON;EXON,EXON;EXON,EXON;EXON,EXON;EXON,EXON;EXON,EXON;EXON,EXON;EXON,EXON;EXON,EXON;EXON,EXON;EXON,EXON;EXON,EXON;EXON,EXON;EXON,EXON;EXON,EXON;EXON,EXON;EXON,EXON;EXON,EXON;EXON,EXON;EXON,EXON;EXON,EXON;EXON,EXON;EXON,EXON;EXON,EXON;EXON,EXON;EXON,EXON;EXON,EXON;EXON,EXON;EXON,EXON;EXON,EXON;EXON,EXON…	2.5%_122r,1.6%_123r;5.6%_125r,3.1%_127r;3.0%_169r,1.6%_184r;1.1%_177r,1.5%_199r;1.0%_200r,1.0%_203r;2.9%_138r,5.9%_135r;3.1%_97r,6.7%_89r;1.0%_102r,1.7%_115r;1.1%_174r,4.7%_172r;3.4%_175r,6.2%_161r;1.2%_170r,1.9%_154r;1.2%_161r,2.0%_148r;3.1%_163r,10.0%_130r;2.8%_143r,3.9%_102r;1.3%_153r,1.1%_89r;6.5%_107r,2.5%_80r;1.9%_108r,6.4%_78r;7.2%_111r,6.3%_79r;1.7%_119r,2.1%_95r;1.7%_121r,2.1%_95r;1.7%_1…	chr19_60524852;chr19_60524856;chr19_60524961;chr19_60524964;chr19_60525011;chr19_60525203;chr19_60525286;chr19_60525339;chr19_60525428;chr19_60525451;chr19_60525525;chr19_60525531;chr19_60525560;chr19_60525622;chr19_60525648;chr19_60525792;chr19_60525840;chr19_60525841;chr19_60525877;chr19_60525878;chr19_60525905;chr19_60526009;chr19_60526058;chr19_60526095;chr19_60526282;chr19_60526384;chr19_605…
Camk1d	50	3.5	EXON,EXON;EXON,EXON;EXON,EXON;EXON,EXON;EXON,EXON;EXON,EXON;EXON,EXON;EXON,EXON;EXON,EXON;EXON,EXON;EXON,EXON;EXON,EXON;EXON,EXON;EXON,EXON;EXON,EXON;EXON,EXON;EXON,EXON;EXON,EXON;EXON,EXON;EXON,EXON;EXON,EXON;EXON,EXON;EXON,EXON;EXON,EXON;EXON,EXON;EXON,EXON;EXON,EXON;EXON,EXON;EXON,EXON;EXON,EXON;EXON,EXON;EXON,EXON;EXON,EXON;EXON,EXON;EXON,EXON;EXON,EXON;EXON,EXON;EXON,EXON;EXON,EXON;EXON,EXON…	1.0%_99r,1.3%_77r;9.0%_100r,8.9%_79r;1.3%_157r,1.4%_145r;1.3%_154r,1.3%_150r;1.7%_176r,2.5%_157r;1.7%_173r,1.3%_149r;1.1%_186r,1.3%_151r;2.6%_192r,2.6%_153r;2.9%_140r,6.8%_118r;1.9%_105r,3.2%_93r;1.3%_156r,2.8%_145r;1.5%_135r,4.2%_120r;2.3%_130r,7.8%_116r;3.1%_127r,2.5%_119r;1.1%_87r,1.0%_100r;1.3%_76r,8.7%_104r;1.4%_71r,1.0%_99r;2.4%_85r,1.1%_90r;2.5%_157r,2.2%_139r;14.3%_161r,18.4%_147r;1.1%_89…	chr2_5293776;chr2_5293791;chr2_5293922;chr2_5293938;chr2_5294215;chr2_5294238;chr2_5294268;chr2_5294275;chr2_5294325;chr2_5294466;chr2_5294884;chr2_5294984;chr2_5294997;chr2_5295007;chr2_5295071;chr2_5295119;chr2_5295137;chr2_5295204;chr2_5295304;chr2_5295314;chr2_5295430;chr2_5295470;chr2_5295553;chr2_5295628;chr2_5295651;chr2_5295672;chr2_5295907;chr2_5296116;chr2_5296224;chr2_5296254;chr2_5296…
Ctsb	50	4.6	EXON,EXON;EXON,EXON;EXON,EXON;EXON,EXON;EXON,EXON;EXON,EXON;EXON,EXON;EXON,EXON;EXON,EXON;EXON,EXON;EXON,EXON;EXON,EXON;EXON,EXON;EXON,EXON;EXON,EXON;EXON,EXON;EXON,EXON;EXON,EXON;EXON,EXON;EXON,EXON;EXON,EXON;EXON,EXON;EXON,EXON;EXON,EXON;EXON,EXON;EXON,EXON;EXON,EXON;EXON,EXON;EXON,EXON;EXON,EXON;EXON,EXON;EXON,EXON;EXON,EXON;EXON,EXON;EXON,EXON;EXON,EXON;EXON,EXON;EXON,EXON;EXON,EXON;EXON,EXON…	1.9%_2441r,3.0%_1796r;5.3%_2415r,6.1%_1790r;1.6%_2790r,2.4%_2097r;1.3%_3397r,1.3%_2402r;2.1%_4021r,4.2%_2821r;4.1%_4638r,6.8%_3312r;1.6%_5315r,2.5%_3579r;10.8%_5212r,14.4%_3422r;1.8%_4076r,3.2%_2997r;1.1%_3820r,1.6%_2738r;1.1%_3027r,2.0%_2026r;1.9%_1525r,3.8%_1082r;11.5%_1036r,21.4%_744r;5.9%_135r,15.2%_66r;2.0%_147r,2.3%_86r;4.2%_71r,1.4%_70r;1.4%_74r,2.8%_71r;2.7%_73r,7.0%_71r;12.1%_99r,7.8%_64…	chr14_63133975;chr14_63133984;chr14_63135629;chr14_63142378;chr14_63142402;chr14_63142458;chr14_63142570;chr14_63142598;chr14_63142823;chr14_63142858;chr14_63142935;chr14_63143025;chr14_63143067;chr14_63143172;chr14_63143281;chr14_63143443;chr14_63143454;chr14_63143455;chr14_63143569;chr14_63143654;chr14_63143772;chr14_63143777;chr14_63143823;chr14_63143863;chr14_63143911;chr14_63143941;chr14_631…
Dpp8	50	4.0	INTRON,INTRON;INTRON,INTRON;INTRON,INTRON;INTRON,INTRON;INTRON,INTRON;EXON,EXON;EXON,EXON;EXON,EXON;EXON,EXON;EXON,EXON;EXON,EXON;EXON,EXON;EXON,EXON;EXON,EXON;EXON,EXON;EXON,EXON;EXON,EXON;EXON,EXON;EXON,EXON;EXON,EXON;EXON,EXON;EXON,EXON;EXON,EXON;EXON,EXON;EXON,EXON;EXON,EXON;EXON,EXON;EXON,EXON;EXON,EXON;EXON,EXON;EXON,EXON;EXON,EXON;EXON,EXON;EXON,EXON;EXON,EXON;EXON,EXON;EXON,EXON;EXON,EXON…	13.6%_22r,5.7%_35r;4.5%_22r,3.3%_30r;3.8%_26r,7.4%_27r;11.5%_26r,7.7%_26r;4.0%_25r,3.4%_29r;1.7%_229r,1.2%_163r;3.2%_250r,1.1%_188r;1.6%_252r,1.0%_205r;5.1%_196r,7.2%_167r;1.6%_187r,1.7%_172r;4.4%_182r,5.7%_194r;21.9%_178r,14.6%_171r;5.6%_390r,3.2%_339r;2.3%_303r,1.2%_251r;1.1%_190r,1.0%_198r;1.2%_260r,1.0%_194r;1.9%_268r,1.6%_188r;1.1%_273r,2.0%_248r;1.1%_265r,2.8%_251r;1.3%_314r,3.0%_266r;1.2%_…	chr9_65034214;chr9_65034631;chr9_65034707;chr9_65034731;chr9_65034746;chr9_65035004;chr9_65043766;chr9_65045709;chr9_65051399;chr9_65051465;chr9_65053119;chr9_65053796;chr9_65054846;chr9_65054894;chr9_65063890;chr9_65066417;chr9_65066445;chr9_65075780;chr9_65075845;chr9_65078008;chr9_65078085;chr9_65078093;chr9_65080792;chr9_65080972;chr9_65081063;chr9_65081076;chr9_65081086;chr9_65081112;chr9_65…
Efr3a	50	4.7	EXON,EXON;EXON,EXON;EXON,EXON;EXON,EXON;EXON,EXON;EXON,EXON;EXON,EXON;EXON,EXON;EXON,EXON;EXON,EXON;EXON,EXON;EXON,EXON;EXON,EXON;EXON,EXON;EXON,EXON;EXON,EXON;EXON,EXON;EXON,EXON;EXON,EXON;EXON,EXON;EXON,EXON;EXON,EXON;EXON,EXON;EXON,EXON;EXON,EXON;EXON,EXON;EXON,EXON;EXON,EXON;EXON,EXON;EXON,EXON;EXON,EXON;EXON,EXON;EXON,EXON;EXON,EXON;EXON,EXON;EXON,EXON;EXON,EXON;EXON,EXON;EXON,EXON;EXON,EXON…	3.4%_87r,20.2%_89r;1.7%_115r,3.8%_157r;3.0%_134r,5.4%_149r;1.8%_111r,1.7%_116r;3.4%_119r,5.0%_121r;2.2%_92r,1.6%_123r;3.6%_168r,3.0%_169r;3.0%_164r,5.4%_168r;3.7%_190r,2.4%_210r;2.4%_296r,4.6%_306r;3.8%_262r,3.2%_219r;5.0%_121r,8.4%_131r;2.6%_117r,5.8%_137r;6.8%_117r,8.8%_136r;3.0%_135r,4.3%_162r;1.3%_157r,1.3%_151r;2.0%_149r,4.0%_177r;2.0%_151r,2.2%_179r;3.2%_154r,7.3%_178r;2.3%_175r,2.3%_177r;1…	chr15_65824727;chr15_65846010;chr15_65848243;chr15_65849826;chr15_65849843;chr15_65851133;chr15_65853117;chr15_65853118;chr15_65855546;chr15_65867274;chr15_65871339;chr15_65871516;chr15_65871646;chr15_65871648;chr15_65871754;chr15_65871849;chr15_65872037;chr15_65872038;chr15_65872039;chr15_65872199;chr15_65872272;chr15_65872293;chr15_65872317;chr15_65872323;chr15_65872357;chr15_65872361;chr15_658…
Man2a1	50	3.6	EXON,EXON;EXON,EXON;EXON,EXON;EXON,EXON;EXON,EXON;EXON,EXON;EXON,EXON;EXON,EXON;EXON,EXON;EXON,EXON;EXON,EXON;EXON,EXON;EXON,EXON;EXON,EXON;EXON,EXON;EXON,EXON;EXON,EXON;EXON,EXON;EXON,EXON;EXON,EXON;EXON,EXON;EXON,EXON;EXON,EXON;EXON,EXON;EXON,EXON;EXON,EXON;EXON,EXON;EXON,EXON;EXON,EXON;EXON,EXON;EXON,EXON;EXON,EXON;EXON,EXON;EXON,EXON;EXON,EXON;EXON,EXON;EXON,EXON;EXON,EXON;EXON,EXON;EXON,EXON…	1.9%_106r,2.5%_161r;4.0%_100r,9.3%_151r;1.9%_107r,4.1%_148r;1.6%_128r,1.1%_185r;1.4%_146r,1.5%_204r;4.0%_149r,1.5%_203r;2.4%_125r,1.0%_203r;1.5%_134r,1.7%_172r;8.3%_121r,7.0%_172r;1.4%_139r,1.5%_202r;1.1%_190r,2.1%_236r;5.2%_230r,9.4%_235r;2.4%_167r,1.6%_186r;1.4%_210r,2.2%_227r;1.0%_208r,4.1%_221r;1.4%_218r,1.2%_246r;5.4%_224r,11.2%_241r;4.2%_165r,6.5%_170r;3.4%_147r,3.3%_184r;1.6%_129r,3.2%_155…	chr17_64669533;chr17_64669540;chr17_64671860;chr17_64672031;chr17_64681562;chr17_64681566;chr17_64712315;chr17_64731248;chr17_64733843;chr17_64734995;chr17_64735048;chr17_64740838;chr17_64740882;chr17_64750830;chr17_64750831;chr17_64750856;chr17_64750870;chr17_64752586;chr17_64752648;chr17_64752668;chr17_64752813;chr17_64752832;chr17_64752899;chr17_64753093;chr17_64753094;chr17_64753270;chr17_647…
Slc30a4	50	5.2	EXON,EXON;EXON,EXON;EXON,EXON;EXON,EXON;EXON,EXON;EXON,EXON;EXON,EXON;EXON,EXON;EXON,EXON;EXON,EXON;EXON,EXON;EXON,EXON;EXON,EXON;EXON,EXON;EXON,EXON;EXON,EXON;EXON,EXON;EXON,EXON;EXON,EXON;EXON,EXON;EXON,EXON;EXON,EXON;EXON,EXON;EXON,EXON;EXON,EXON;EXON,EXON;EXON,EXON;EXON,EXON;EXON,EXON;EXON,EXON;EXON,EXON;EXON,EXON;EXON,EXON;EXON,EXON;EXON,EXON;EXON,EXON;EXON,EXON;EXON,EXON;EXON,EXON;EXON,EXON…	1.5%_270r,2.7%_584r;1.2%_251r,1.2%_520r;1.3%_237r,2.3%_484r;19.6%_153r,24.0%_341r;2.6%_155r,4.9%_346r;3.2%_157r,4.6%_348r;10.3%_156r,8.6%_348r;1.6%_128r,3.4%_293r;1.9%_108r,1.7%_287r;1.8%_114r,1.7%_289r;5.8%_138r,5.5%_327r;1.5%_134r,1.9%_324r;3.3%_121r,1.6%_310r;4.4%_137r,1.7%_347r;2.5%_163r,2.0%_397r;26.4%_125r,32.7%_330r;1.8%_113r,3.4%_298r;2.0%_98r,1.5%_273r;2.8%_107r,2.1%_290r;25.5%_98r,27.6%…	chr2_122681620;chr2_122681691;chr2_122681736;chr2_122681808;chr2_122681812;chr2_122681826;chr2_122681827;chr2_122682179;chr2_122682217;chr2_122682224;chr2_122682243;chr2_122682252;chr2_122682313;chr2_122682397;chr2_122682461;chr2_122682516;chr2_122682539;chr2_122682563;chr2_122682594;chr2_122682620;chr2_122682756;chr2_122682774;chr2_122682835;chr2_122682841;chr2_122682843;chr2_122683053;chr2_1226…
Agfg1	49	4.4	EXON,EXON;EXON,EXON;EXON,EXON;EXON,EXON;EXON,EXON;EXON,EXON;EXON,EXON;EXON,EXON;EXON,EXON;EXON,EXON;EXON,EXON;EXON,EXON;EXON,EXON;EXON,EXON;EXON,EXON;EXON,EXON;EXON,EXON;EXON,EXON;EXON,EXON;EXON,EXON;EXON,EXON;EXON,EXON;EXON,EXON;EXON,EXON;EXON,EXON;EXON,EXON;EXON,EXON;EXON,EXON;EXON,EXON;EXON,EXON;EXON,EXON;EXON,EXON;EXON,EXON;EXON,EXON;EXON,EXON;EXON,EXON;EXON,EXON;EXON,EXON;EXON,EXON;EXON,EXON…	1.6%_254r,2.3%_175r;2.3%_263r,1.7%_178r;1.0%_510r,1.0%_309r;9.7%_528r,16.4%_323r;1.3%_520r,3.4%_326r;2.8%_469r,2.1%_333r;1.0%_496r,1.4%_349r;3.6%_631r,5.2%_383r;5.8%_589r,5.2%_343r;5.9%_598r,7.1%_368r;3.7%_624r,3.8%_390r;1.4%_630r,1.6%_386r;4.5%_713r,4.9%_470r;2.2%_671r,3.3%_454r;1.3%_685r,1.4%_512r;8.5%_645r,10.0%_471r;2.3%_527r,4.3%_370r;1.0%_509r,1.4%_354r;2.6%_189r,2.1%_140r;2.6%_190r,9.9%_14…	chr1_82839637;chr1_82870705;chr1_82875383;chr1_82880061;chr1_82880070;chr1_82882247;chr1_82882352;chr1_82883296;chr1_82886124;chr1_82886407;chr1_82886464;chr1_82886466;chr1_82895026;chr1_82895102;chr1_82895216;chr1_82895307;chr1_82895420;chr1_82895446;chr1_82895856;chr1_82895857;chr1_82895870;chr1_82895965;chr1_82896004;chr1_82896177;chr1_82896599;chr1_82897720;chr1_82898023;chr1_82898300;chr1_82…
Ccser2	49	4.7	EXON,EXON;EXON,EXON;EXON,EXON;EXON,EXON;EXON,EXON;EXON,EXON;EXON,EXON;EXON,EXON;EXON,EXON;EXON,EXON;EXON,EXON;EXON,EXON;EXON,EXON;EXON,EXON;EXON,EXON;EXON,EXON;EXON,EXON;EXON,EXON;EXON,EXON;EXON,EXON;EXON,EXON;EXON,EXON;EXON,EXON;EXON,EXON;EXON,EXON;EXON,EXON;EXON,EXON;EXON,EXON;EXON,EXON;EXON,EXON;EXON,EXON;EXON,EXON;EXON,EXON;EXON,EXON;EXON,EXON;EXON,EXON;EXON,EXON;EXON,EXON;EXON,EXON;EXON,EXON…	1.0%_96r,1.4%_141r;1.0%_98r,1.4%_147r;4.4%_91r,6.3%_144r;1.2%_86r,1.5%_137r;3.3%_90r,7.0%_142r;1.1%_87r,3.4%_146r;1.2%_86r,9.3%_129r;1.0%_98r,3.7%_109r;3.6%_83r,1.1%_91r;1.0%_97r,3.6%_112r;14.9%_94r,8.1%_111r;1.2%_81r,2.8%_107r;7.7%_78r,6.6%_106r;9.2%_65r,6.6%_137r;7.1%_56r,9.3%_129r;3.6%_56r,7.9%_127r;1.8%_56r,2.3%_129r;1.9%_52r,4.6%_108r;3.9%_51r,5.9%_102r;2.7%_37r,1.5%_68r;6.5%_31r,5.7%_70r;4.…	chr14_36875109;chr14_36875387;chr14_36875419;chr14_36875439;chr14_36875472;chr14_36875512;chr14_36875558;chr14_36875626;chr14_36875644;chr14_36875724;chr14_36875729;chr14_36875755;chr14_36875759;chr14_36875972;chr14_36876065;chr14_36876073;chr14_36876074;chr14_36876103;chr14_36876105;chr14_36876155;chr14_36876165;chr14_36876604;chr14_36876892;chr14_36877260;chr14_36877292;chr14_36877481;chr14_368…
Fn1	49	3.2	EXON,EXON;EXON,EXON;EXON,EXON;EXON,EXON;EXON,EXON;EXON,EXON;EXON,EXON;EXON,EXON;EXON,EXON;INTRON,INTRON;EXON,EXON;EXON,EXON;EXON,EXON;EXON,EXON;EXON,EXON;INTRON,INTRON;EXON,EXON;EXON,EXON;EXON,EXON;INTRON,INTRON;INTRON,INTRON;INTRON,INTRON;EXON,EXON;INTRON,INTRON;INTRON,INTRON;EXON,EXON;EXON,EXON;EXON,EXON;EXON,EXON;EXON,EXON;EXON,EXON;EXON,EXON;EXON,EXON;EXON,EXON;EXON,EXON;EXON,EXON;EXON,EXON;I…	3.5%_3673r,4.9%_2798r;1.1%_3682r,2.6%_2803r;1.7%_5867r,2.1%_4665r;1.1%_7505r,1.3%_5674r;2.3%_7642r,2.7%_5751r;1.2%_7055r,1.2%_5138r;1.3%_7467r,2.3%_5298r;4.0%_5360r,4.5%_3970r;1.8%_4754r,2.8%_3678r;2.4%_41r,2.4%_41r;1.1%_4110r,1.6%_3233r;2.0%_4330r,2.1%_3322r;1.0%_4761r,1.1%_3609r;1.0%_4836r,1.2%_3620r;1.3%_4621r,1.5%_3496r;1.2%_83r,2.5%_40r;2.1%_3598r,2.1%_2821r;1.3%_4026r,1.9%_3011r;5.9%_3681r,…	chr1_71585659;chr1_71585660;chr1_71585772;chr1_71585850;chr1_71585851;chr1_71585913;chr1_71586248;chr1_71590862;chr1_71593127;chr1_71593498;chr1_71595745;chr1_71597482;chr1_71597541;chr1_71597618;chr1_71597649;chr1_71598557;chr1_71599328;chr1_71600407;chr1_71602423;chr1_71602979;chr1_71603124;chr1_71603295;chr1_71603661;chr1_71604650;chr1_71604672;chr1_71605030;chr1_71605943;chr1_71605947;chr1_71…
Papola	49	4.1	EXON,EXON;INTRON,INTRON;EXON,EXON;EXON,EXON;INTRON,INTRON;INTRON,INTRON;EXON,EXON;EXON,EXON;EXON,EXON;EXON,EXON;EXON,EXON;EXON,EXON;EXON,EXON;EXON,EXON;INTRON,INTRON;INTRON,INTRON;EXON,EXON;EXON,EXON;EXON,EXON;EXON,EXON;EXON,EXON;EXON,EXON;EXON,EXON;EXON,EXON;EXON,EXON;EXON,EXON;EXON,EXON;EXON,EXON;EXON,EXON;EXON,EXON;EXON,EXON;EXON,EXON;EXON,EXON;EXON,EXON;EXON,EXON;EXON,EXON;EXON,EXON;EXON,EXON…	5.5%_524r,8.5%_517r;3.0%_33r,3.7%_27r;1.9%_315r,2.4%_339r;1.0%_306r,3.8%_344r;2.7%_75r,1.7%_58r;5.6%_54r,6.8%_59r;1.6%_189r,3.1%_288r;2.6%_196r,2.1%_287r;1.9%_216r,1.7%_298r;4.4%_229r,4.7%_298r;1.8%_221r,1.4%_287r;4.4%_315r,2.0%_403r;3.7%_323r,1.8%_397r;1.4%_284r,1.9%_372r;6.7%_30r,15.4%_39r;18.8%_32r,14.6%_41r;2.3%_175r,4.4%_274r;1.6%_187r,1.4%_288r;1.6%_186r,3.4%_297r;1.5%_196r,1.6%_306r;1.7%_3…	chr12_105804972;chr12_105809838;chr12_105811058;chr12_105811073;chr12_105811113;chr12_105811195;chr12_105813276;chr12_105818374;chr12_105818827;chr12_105820424;chr12_105820443;chr12_105829082;chr12_105829083;chr12_105829170;chr12_105835402;chr12_105835408;chr12_105836912;chr12_105836926;chr12_105836943;chr12_105836947;chr12_105837048;chr12_105837062;chr12_105837075;chr12_105837115;chr12_105837130…
Wipf1	49	5.3	EXON,EXON;EXON,EXON;EXON,EXON;EXON,EXON;EXON,EXON;EXON,EXON;EXON,EXON;EXON,EXON;EXON,EXON;EXON,EXON;EXON,EXON;EXON,EXON;EXON,EXON;EXON,EXON;EXON,EXON;EXON,EXON;EXON,EXON;EXON,EXON;EXON,EXON;EXON,EXON;EXON,EXON;EXON,EXON;EXON,EXON;EXON,EXON;EXON,EXON;EXON,EXON;EXON,EXON;EXON,EXON;EXON,EXON;EXON,EXON;EXON,EXON;EXON,EXON;EXON,EXON;EXON,EXON;EXON,EXON;EXON,EXON;EXON,EXON;EXON,EXON;EXON,EXON;EXON,EXON…	3.8%_160r,2.2%_91r;1.0%_198r,3.3%_120r;6.5%_230r,7.5%_146r;4.9%_144r,5.8%_103r;2.8%_144r,4.9%_102r;1.1%_87r,1.4%_70r;37.3%_161r,35.4%_127r;1.2%_171r,3.0%_133r;2.3%_171r,2.2%_136r;1.0%_195r,1.5%_131r;4.5%_202r,6.8%_148r;8.7%_184r,18.6%_145r;11.0%_191r,21.7%_143r;4.2%_191r,4.9%_142r;2.1%_193r,2.8%_144r;4.7%_192r,8.4%_143r;6.6%_152r,3.9%_128r;5.2%_153r,7.3%_124r;1.5%_130r,1.0%_99r;2.7%_111r,5.4%_93r…	chr2_73429725;chr2_73429760;chr2_73429977;chr2_73430034;chr2_73430035;chr2_73430098;chr2_73430204;chr2_73430216;chr2_73430229;chr2_73430332;chr2_73430369;chr2_73430396;chr2_73430404;chr2_73430405;chr2_73430406;chr2_73430411;chr2_73430453;chr2_73430459;chr2_73430493;chr2_73430584;chr2_73430590;chr2_73430696;chr2_73430941;chr2_73430947;chr2_73431082;chr2_73431134;chr2_73431209;chr2_73431311;chr2_73…
Atl3	48	2.9	EXON,EXON;EXON,EXON;EXON,EXON;EXON,EXON;EXON,EXON;EXON,EXON;EXON,EXON;EXON,EXON;EXON,EXON;EXON,EXON;EXON,EXON;EXON,EXON;EXON,EXON;EXON,EXON;EXON,EXON;EXON,EXON;EXON,EXON;EXON,EXON;EXON,EXON;EXON,EXON;EXON,EXON;EXON,EXON;EXON,EXON;EXON,EXON;EXON,EXON;EXON,EXON;EXON,EXON;EXON,EXON;EXON,EXON;EXON,EXON;EXON,EXON;EXON,EXON;EXON,EXON;EXON,EXON;EXON,EXON;EXON,EXON;EXON,EXON;EXON,EXON;EXON,EXON;EXON,EXON…	1.4%_69r,6.7%_75r;1.2%_345r,1.3%_303r;1.0%_104r,1.1%_89r;1.1%_375r,1.9%_314r;1.0%_203r,1.5%_198r;2.5%_202r,1.7%_231r;1.7%_116r,3.4%_145r;5.6%_142r,7.5%_160r;1.3%_151r,2.9%_175r;3.9%_127r,5.6%_160r;1.5%_132r,3.7%_188r;2.1%_142r,6.4%_204r;1.7%_119r,1.9%_208r;5.8%_120r,3.8%_208r;1.9%_159r,3.0%_197r;3.8%_182r,3.8%_236r;2.0%_205r,1.2%_252r;1.5%_204r,4.8%_252r;1.0%_204r,1.2%_250r;5.0%_222r,4.2%_262r;2.…	chr19_7494592;chr19_7532374;chr19_7534301;chr19_7534658;chr19_7534828;chr19_7534953;chr19_7535182;chr19_7535270;chr19_7535795;chr19_7535859;chr19_7535911;chr19_7535956;chr19_7536003;chr19_7536004;chr19_7536133;chr19_7536443;chr19_7536461;chr19_7536462;chr19_7536463;chr19_7536542;chr19_7536678;chr19_7536681;chr19_7536802;chr19_7536817;chr19_7536883;chr19_7536963;chr19_7537013;chr19_7537016;chr19_7…
Cyb5b	48	3.5	EXON,EXON;EXON,EXON;EXON,EXON;EXON,EXON;EXON,EXON;EXON,EXON;EXON,EXON;EXON,EXON;EXON,EXON;EXON,EXON;EXON,EXON;EXON,EXON;EXON,EXON;EXON,EXON;EXON,EXON;EXON,EXON;EXON,EXON;EXON,EXON;EXON,EXON;EXON,EXON;EXON,EXON;EXON,EXON;EXON,EXON;EXON,EXON;EXON,EXON;EXON,EXON;EXON,EXON;EXON,EXON;EXON,EXON;EXON,EXON;EXON,EXON;EXON,EXON;EXON,EXON;EXON,EXON;EXON,EXON;EXON,EXON;EXON,EXON;EXON,EXON;EXON,EXON;EXON,EXON…	1.8%_1018r,1.6%_789r;1.6%_773r,1.7%_593r;1.2%_1040r,1.0%_708r;1.0%_884r,2.1%_627r;1.1%_644r,1.2%_481r;2.3%_597r,2.7%_409r;2.1%_381r,2.8%_253r;3.1%_414r,5.3%_281r;1.7%_519r,1.3%_397r;7.5%_584r,10.0%_442r;2.1%_699r,2.3%_525r;2.4%_674r,3.0%_504r;2.7%_669r,3.2%_502r;2.3%_685r,1.0%_493r;5.5%_686r,5.7%_493r;3.5%_745r,4.1%_512r;1.3%_558r,1.5%_408r;1.9%_534r,5.3%_400r;4.6%_499r,5.5%_380r;1.6%_383r,3.3%_3…	chr8_107150779;chr8_107170419;chr8_107183800;chr8_107183862;chr8_107183932;chr8_107183959;chr8_107184050;chr8_107184124;chr8_107184215;chr8_107184231;chr8_107184283;chr8_107184291;chr8_107184292;chr8_107184307;chr8_107184308;chr8_107184337;chr8_107184528;chr8_107184585;chr8_107184606;chr8_107184857;chr8_107184978;chr8_107185006;chr8_107185022;chr8_107185025;chr8_107185087;chr8_107185133;chr8_1071…
Rfx7	48	5.9	EXON,EXON;EXON,EXON;EXON,EXON;EXON,EXON;EXON,EXON;EXON,EXON;EXON,EXON;EXON,EXON;EXON,EXON;EXON,EXON;EXON,EXON;EXON,EXON;EXON,EXON;EXON,EXON;EXON,EXON;EXON,EXON;EXON,EXON;EXON,EXON;EXON,EXON;EXON,EXON;EXON,EXON;EXON,EXON;EXON,EXON;EXON,EXON;EXON,EXON;EXON,EXON;EXON,EXON;EXON,EXON;EXON,EXON;EXON,EXON;EXON,EXON;EXON,EXON;EXON,EXON;EXON,EXON;EXON,EXON;EXON,EXON;EXON,EXON;EXON,EXON;EXON,EXON;EXON,EXON…	1.9%_52r,2.1%_47r;1.3%_78r,2.4%_83r;2.3%_44r,7.9%_76r;1.6%_64r,1.3%_79r;7.9%_38r,1.9%_54r;2.1%_48r,3.3%_60r;10.7%_28r,9.8%_61r;3.6%_28r,5.0%_60r;11.8%_34r,6.0%_67r;2.9%_35r,3.5%_57r;3.1%_32r,3.9%_51r;3.2%_31r,2.0%_51r;3.3%_60r,2.6%_78r;3.2%_63r,4.1%_97r;1.6%_64r,5.7%_105r;2.2%_46r,1.2%_81r;7.5%_40r,14.7%_75r;3.6%_28r,2.9%_69r;3.8%_26r,4.3%_69r;7.5%_40r,3.5%_85r;1.9%_53r,10.1%_79r;8.6%_58r,5.1%_78…	chr9_72532547;chr9_72591817;chr9_72607677;chr9_72611661;chr9_72616939;chr9_72617308;chr9_72617519;chr9_72617527;chr9_72617706;chr9_72617936;chr9_72617977;chr9_72618351;chr9_72618431;chr9_72618486;chr9_72618515;chr9_72618633;chr9_72618673;chr9_72618704;chr9_72618735;chr9_72618835;chr9_72618949;chr9_72619064;chr9_72619085;chr9_72619179;chr9_72619193;chr9_72619334;chr9_72619434;chr9_72619624;chr9_72…
Zmpste24	48	4.9	EXON,EXON;EXON,EXON;EXON,EXON;EXON,EXON;EXON,EXON;EXON,EXON;EXON,EXON;EXON,EXON;EXON,EXON;EXON,EXON;EXON,EXON;EXON,EXON;EXON,EXON;EXON,EXON;EXON,EXON;EXON,EXON;EXON,EXON;EXON,EXON;EXON,EXON;EXON,EXON;EXON,EXON;EXON,EXON;EXON,EXON;EXON,EXON;EXON,EXON;EXON,EXON;EXON,EXON;EXON,EXON;EXON,EXON;EXON,EXON;EXON,EXON;EXON,EXON;EXON,EXON;EXON,EXON;EXON,EXON;EXON,EXON;EXON,EXON;EXON,EXON;EXON,EXON;EXON,EXON…	1.8%_392r,7.2%_291r;1.6%_446r,1.2%_337r;3.4%_437r,2.6%_344r;1.0%_307r,2.2%_227r;3.5%_314r,1.3%_238r;14.9%_269r,17.8%_191r;1.9%_267r,3.1%_191r;1.9%_258r,5.2%_194r;4.1%_244r,1.1%_189r;7.1%_255r,7.2%_195r;3.3%_239r,1.1%_183r;2.3%_350r,1.2%_245r;2.6%_349r,2.0%_245r;28.9%_349r,31.0%_245r;1.8%_333r,3.3%_243r;1.2%_338r,1.3%_237r;9.4%_330r,8.7%_231r;1.9%_314r,1.0%_198r;2.5%_314r,3.0%_203r;1.1%_283r,1.0%_…	chr4_121059427;chr4_121059464;chr4_121059536;chr4_121059645;chr4_121059673;chr4_121059711;chr4_121059714;chr4_121059736;chr4_121059765;chr4_121059776;chr4_121059866;chr4_121060021;chr4_121060022;chr4_121060023;chr4_121060028;chr4_121060059;chr4_121060065;chr4_121060105;chr4_121060107;chr4_121060238;chr4_121060327;chr4_121060356;chr4_121060467;chr4_121060478;chr4_121060488;chr4_121060500;chr4_1210…
Cggbp1	47	4.7	EXON,EXON;EXON,EXON;EXON,EXON;EXON,EXON;EXON,EXON;EXON,EXON;EXON,EXON;EXON,EXON;EXON,EXON;EXON,EXON;EXON,EXON;EXON,EXON;EXON,EXON;EXON,EXON;EXON,EXON;EXON,EXON;EXON,EXON;EXON,EXON;EXON,EXON;EXON,EXON;EXON,EXON;EXON,EXON;EXON,EXON;EXON,EXON;EXON,EXON;EXON,EXON;EXON,EXON;EXON,EXON;EXON,EXON;EXON,EXON;EXON,EXON;EXON,EXON;EXON,EXON;EXON,EXON;EXON,EXON;EXON,EXON;EXON,EXON;EXON,EXON;EXON,EXON;EXON,EXON…	3.3%_488r,1.8%_447r;1.2%_695r,1.0%_525r;1.3%_229r,1.2%_260r;2.1%_237r,3.1%_261r;3.1%_224r,6.3%_238r;15.1%_271r,29.2%_264r;1.3%_225r,1.3%_234r;1.7%_230r,5.7%_230r;7.2%_195r,14.1%_199r;2.8%_216r,4.7%_213r;14.3%_140r,27.1%_155r;2.4%_169r,3.5%_199r;1.6%_249r,2.0%_256r;7.8%_268r,14.9%_282r;4.1%_270r,9.2%_283r;2.5%_282r,5.9%_287r;1.4%_215r,1.4%_221r;4.9%_205r,11.8%_203r;1.6%_188r,1.4%_211r;2.9%_209r,9.…	chr16_64852112;chr16_64852841;chr16_64856240;chr16_64856241;chr16_64856301;chr16_64856459;chr16_64856484;chr16_64856505;chr16_64856570;chr16_64856667;chr16_64856865;chr16_64857026;chr16_64857103;chr16_64857144;chr16_64857146;chr16_64857161;chr16_64857399;chr16_64857444;chr16_64857706;chr16_64857854;chr16_64857862;chr16_64857880;chr16_64857904;chr16_64857962;chr16_64857996;chr16_64858054;chr16_648…
Edem1	47	4.8	EXON,EXON;EXON,EXON;EXON,EXON;EXON,EXON;EXON,EXON;EXON,EXON;EXON,EXON;EXON,EXON;EXON,EXON;EXON,EXON;EXON,EXON;EXON,EXON;EXON,EXON;EXON,EXON;EXON,EXON;EXON,EXON;EXON,EXON;EXON,EXON;EXON,EXON;EXON,EXON;EXON,EXON;EXON,EXON;EXON,EXON;EXON,EXON;EXON,EXON;EXON,EXON;EXON,EXON;EXON,EXON;EXON,EXON;EXON,EXON;EXON,EXON;EXON,EXON;EXON,EXON;EXON,EXON;EXON,EXON;EXON,EXON;EXON,EXON;EXON,EXON;EXON,EXON;EXON,EXON…	9.9%_466r,14.8%_391r;2.8%_650r,2.0%_503r;2.2%_744r,2.0%_594r;1.6%_998r,1.5%_721r;1.2%_824r,2.5%_589r;1.1%_809r,1.2%_694r;2.6%_424r,6.2%_323r;5.1%_198r,9.3%_151r;3.1%_159r,4.2%_118r;4.1%_97r,1.1%_92r;1.9%_108r,4.9%_102r;2.5%_80r,8.5%_82r;3.5%_86r,1.4%_71r;1.6%_128r,2.5%_119r;1.8%_110r,4.0%_101r;1.5%_131r,2.0%_102r;1.3%_160r,1.3%_155r;1.7%_121r,1.6%_123r;4.6%_108r,4.3%_115r;3.7%_107r,1.7%_116r;3.0%…	chr6_108841628;chr6_108844837;chr6_108844981;chr6_108846834;chr6_108848751;chr6_108854367;chr6_108855670;chr6_108855866;chr6_108855955;chr6_108856042;chr6_108856147;chr6_108856365;chr6_108856461;chr6_108856611;chr6_108856630;chr6_108856671;chr6_108856885;chr6_108856963;chr6_108856996;chr6_108857003;chr6_108857072;chr6_108857085;chr6_108857088;chr6_108857178;chr6_108857192;chr6_108857392;chr6_1088…
Glis3	47	4.3	EXON,EXON;EXON,EXON;EXON,EXON;EXON,EXON;EXON,EXON;EXON,EXON;EXON,EXON;EXON,EXON;EXON,EXON;EXON,EXON;EXON,EXON;EXON,EXON;EXON,EXON;EXON,EXON;EXON,EXON;EXON,EXON;EXON,EXON;EXON,EXON;EXON,EXON;EXON,EXON;EXON,EXON;EXON,EXON;EXON,EXON;EXON,EXON;EXON,EXON;EXON,EXON;EXON,EXON;EXON,EXON;EXON,EXON;EXON,EXON;EXON,EXON;EXON,EXON;EXON,EXON;EXON,EXON;EXON,EXON;EXON,EXON;EXON,EXON;EXON,EXON;EXON,EXON;EXON,EXON…	1.7%_58r,2.4%_41r;2.3%_86r,6.3%_48r;1.1%_93r,4.1%_49r;1.6%_129r,1.0%_96r;1.0%_105r,1.0%_96r;1.0%_102r,1.0%_99r;8.1%_123r,8.3%_109r;1.6%_122r,1.0%_105r;12.9%_163r,23.4%_94r;5.6%_124r,6.2%_65r;2.4%_123r,15.4%_65r;2.5%_119r,1.8%_56r;1.6%_128r,1.2%_81r;4.8%_125r,2.5%_79r;1.6%_126r,2.5%_79r;1.5%_131r,8.9%_79r;12.5%_128r,10.8%_83r;4.3%_92r,1.7%_58r;1.2%_83r,3.6%_55r;2.4%_82r,1.4%_74r;1.4%_74r,1.8%_57r;…	chr19_28259331;chr19_28259382;chr19_28259391;chr19_28259690;chr19_28259737;chr19_28259741;chr19_28259810;chr19_28259824;chr19_28259893;chr19_28259928;chr19_28259929;chr19_28259940;chr19_28260095;chr19_28260109;chr19_28260110;chr19_28260274;chr19_28260286;chr19_28260573;chr19_28260676;chr19_28260781;chr19_28261134;chr19_28261136;chr19_28261167;chr19_28261255;chr19_28261446;chr19_28261465;chr19_282…
Hipk1	47	2.9	EXON,EXON;EXON,EXON;EXON,EXON;EXON,EXON;EXON,EXON;EXON,EXON;EXON,EXON;EXON,EXON;EXON,EXON;EXON,EXON;EXON,EXON;EXON,EXON;EXON,EXON;EXON,EXON;EXON,EXON;EXON,EXON;EXON,EXON;EXON,EXON;EXON,EXON;EXON,EXON;EXON,EXON;EXON,EXON;EXON,EXON;EXON,EXON;EXON,EXON;EXON,EXON;EXON,EXON;EXON,EXON;EXON,EXON;EXON,EXON;EXON,EXON;EXON,EXON;EXON,EXON;EXON,EXON;EXON,EXON;EXON,EXON;EXON,EXON;EXON,EXON;EXON,EXON;EXON,EXON…	4.9%_61r,1.4%_72r;1.0%_102r,1.2%_83r;2.2%_184r,6.3%_192r;1.1%_187r,1.6%_186r;4.0%_275r,6.8%_207r;1.1%_277r,1.3%_224r;1.9%_156r,1.7%_174r;1.4%_144r,3.4%_147r;2.8%_107r,4.9%_102r;2.7%_147r,1.5%_134r;1.5%_204r,1.2%_170r;2.9%_208r,1.1%_177r;3.7%_135r,1.2%_85r;1.4%_74r,1.5%_65r;1.6%_61r,1.5%_66r;1.3%_75r,2.2%_92r;6.7%_90r,9.9%_101r;5.8%_69r,1.0%_96r;1.3%_79r,3.2%_95r;5.0%_80r,1.1%_92r;10.3%_58r,5.5%_5…	chr3_103740090;chr3_103740221;chr3_103740429;chr3_103740453;chr3_103740651;chr3_103740671;chr3_103740933;chr3_103741007;chr3_103741066;chr3_103741205;chr3_103741279;chr3_103741290;chr3_103741478;chr3_103741860;chr3_103741929;chr3_103741988;chr3_103742025;chr3_103742058;chr3_103742097;chr3_103742116;chr3_103742144;chr3_103742234;chr3_103743116;chr3_103743260;chr3_103743427;chr3_103743488;chr3_1037…
Ikbip	47	6.3	EXON,EXON;EXON,EXON;EXON,EXON;EXON,EXON;EXON,EXON;EXON,EXON;EXON,EXON;EXON,EXON;EXON,EXON;EXON,EXON;EXON,EXON;EXON,EXON;EXON,EXON;EXON,EXON;EXON,EXON;EXON,EXON;EXON,EXON;EXON,EXON;EXON,EXON;EXON,EXON;EXON,EXON;EXON,EXON;EXON,EXON;EXON,EXON;EXON,EXON;EXON,EXON;EXON,EXON;EXON,EXON;EXON,EXON;EXON,EXON;EXON,EXON;EXON,EXON;EXON,EXON;EXON,EXON;EXON,EXON;EXON,EXON;EXON,EXON;EXON,EXON;EXON,EXON;EXON,EXON…	3.9%_129r,4.7%_149r;7.4%_121r,3.6%_139r;1.8%_114r,3.3%_123r;1.1%_92r,1.0%_96r;2.2%_89r,4.5%_89r;1.3%_79r,4.3%_94r;2.5%_79r,1.1%_91r;3.1%_130r,1.6%_126r;5.8%_137r,13.7%_153r;20.8%_149r,41.2%_165r;1.3%_153r,4.2%_166r;4.7%_150r,4.9%_162r;1.4%_72r,1.8%_113r;28.2%_78r,42.4%_118r;31.7%_82r,33.3%_120r;2.2%_91r,2.7%_148r;3.3%_91r,4.0%_149r;1.0%_97r,1.1%_174r;3.9%_103r,13.9%_187r;6.7%_120r,10.1%_188r;1.5%…	chr10_91096339;chr10_91096403;chr10_91096620;chr10_91096653;chr10_91096667;chr10_91096856;chr10_91096857;chr10_91096941;chr10_91096960;chr10_91096964;chr10_91096985;chr10_91096986;chr10_91097084;chr10_91097198;chr10_91097221;chr10_91097300;chr10_91097303;chr10_91097381;chr10_91097396;chr10_91097485;chr10_91097639;chr10_91097706;chr10_91097741;chr10_91097752;chr10_91097754;chr10_91097759;chr10_910…
Med14	47	5.2	EXON,EXON;EXON,EXON;EXON,EXON;EXON,EXON;EXON,EXON;EXON,EXON;EXON,EXON;EXON,EXON;EXON,EXON;EXON,EXON;EXON,EXON;EXON,EXON;EXON,EXON;EXON,EXON;EXON,EXON;EXON,EXON;EXON,EXON;EXON,EXON;EXON,EXON;EXON,EXON;EXON,EXON;EXON,EXON;EXON,EXON;EXON,EXON;EXON,EXON;EXON,EXON;EXON,EXON;EXON,EXON;EXON,EXON;EXON,EXON;EXON,EXON;EXON,EXON;EXON,EXON;EXON,EXON;EXON,EXON;EXON,EXON;EXON,EXON;EXON,EXON;EXON,EXON;EXON,EXON…	8.2%_98r,12.1%_165r;5.1%_79r,4.1%_121r;3.3%_60r,4.2%_119r;5.2%_58r,2.8%_109r;2.0%_50r,1.1%_92r;2.1%_47r,2.1%_97r;3.6%_55r,5.4%_112r;3.3%_60r,3.4%_89r;3.4%_29r,13.3%_30r;7.7%_39r,5.6%_36r;7.1%_98r,14.0%_107r;2.0%_99r,2.0%_99r;1.3%_75r,1.1%_87r;4.5%_67r,3.3%_91r;6.8%_59r,3.2%_95r;4.1%_49r,9.2%_87r;16.0%_50r,14.8%_81r;2.0%_50r,1.2%_81r;19.6%_51r,16.0%_81r;18.9%_53r,13.3%_83r;17.5%_57r,16.1%_87r;1.4%…	chrX_12676044;chrX_12676215;chrX_12676902;chrX_12677004;chrX_12677028;chrX_12677052;chrX_12677159;chrX_12677315;chrX_12679944;chrX_12679981;chrX_12680276;chrX_12680364;chrX_12684187;chrX_12684243;chrX_12684296;chrX_12684321;chrX_12685733;chrX_12685734;chrX_12685737;chrX_12685757;chrX_12685799;chrX_12685920;chrX_12685934;chrX_12687063;chrX_12687144;chrX_12687152;chrX_12696258;chrX_12696259;chrX_12…
Nid1	47	3.4	INTRON,INTRON;EXON,EXON;EXON,EXON;EXON,EXON;EXON,EXON;EXON,EXON;EXON,EXON;EXON,EXON;EXON,EXON;EXON,EXON;EXON,EXON;EXON,EXON;EXON,EXON;EXON,EXON;EXON,EXON;EXON,EXON;EXON,EXON;EXON,EXON;EXON,EXON;EXON,EXON;EXON,EXON;EXON,EXON;EXON,EXON;EXON,EXON;EXON,EXON;EXON,EXON;EXON,EXON;EXON,EXON;EXON,EXON;EXON,EXON;EXON,EXON;EXON,EXON;EXON,EXON;EXON,EXON;EXON,EXON;EXON,EXON;EXON,EXON;EXON,EXON;EXON,EXON;EXON,…	1.4%_71r,3.0%_33r;1.0%_839r,1.1%_537r;1.7%_688r,1.2%_514r;4.4%_689r,4.5%_491r;1.0%_684r,1.0%_517r;5.1%_549r,8.6%_418r;2.1%_890r,1.8%_557r;5.3%_905r,7.7%_561r;2.8%_934r,5.4%_579r;2.0%_1165r,2.4%_716r;1.7%_1560r,2.1%_1010r;1.1%_1502r,1.9%_965r;1.0%_1661r,2.6%_1094r;1.8%_1590r,1.6%_1022r;1.1%_1421r,1.0%_897r;2.3%_1204r,2.3%_796r;4.9%_1219r,7.2%_810r;15.3%_1076r,16.0%_729r;13.7%_1076r,16.6%_727r;1.0%…	chr13_13509187;chr13_13510181;chr13_13510237;chr13_13510260;chr13_13510357;chr13_13510379;chr13_13510559;chr13_13510560;chr13_13510563;chr13_13510588;chr13_13510636;chr13_13510654;chr13_13510729;chr13_13510757;chr13_13510781;chr13_13510826;chr13_13510833;chr13_13510887;chr13_13510888;chr13_13510899;chr13_13510909;chr13_13510924;chr13_13510928;chr13_13510936;chr13_13510965;chr13_13510966;chr13_135…
Nsd1	47	3.6	EXON,EXON;EXON,EXON;EXON,EXON;EXON,EXON;EXON,EXON;EXON,EXON;EXON,EXON;EXON,EXON;EXON,EXON;EXON,EXON;EXON,EXON;EXON,EXON;EXON,EXON;EXON,EXON;EXON,EXON;EXON,EXON;EXON,EXON;EXON,EXON;EXON,EXON;EXON,EXON;EXON,EXON;EXON,EXON;EXON,EXON;EXON,EXON;EXON,EXON;EXON,EXON;EXON,EXON;EXON,EXON;EXON,EXON;EXON,EXON;EXON,EXON;EXON,EXON;EXON,EXON;EXON,EXON;EXON,EXON;EXON,EXON;EXON,EXON;EXON,EXON;EXON,EXON;EXON,EXON…	1.1%_183r,1.2%_163r;1.4%_142r,1.8%_111r;1.2%_86r,1.8%_112r;3.0%_67r,2.4%_83r;2.7%_74r,5.3%_76r;6.1%_49r,2.4%_85r;2.8%_109r,3.8%_106r;6.9%_58r,3.0%_66r;5.3%_94r,1.3%_80r;4.2%_96r,4.8%_83r;1.1%_94r,1.2%_82r;1.1%_93r,1.2%_82r;1.1%_92r,2.4%_84r;2.3%_87r,2.6%_76r;8.2%_73r,3.8%_105r;1.4%_70r,2.8%_108r;3.4%_89r,4.5%_111r;3.3%_151r,6.2%_130r;1.8%_164r,1.2%_162r;4.3%_115r,7.3%_124r;5.0%_119r,3.4%_117r;2.5…	chr13_55214076;chr13_55238751;chr13_55245816;chr13_55245940;chr13_55246000;chr13_55246292;chr13_55246514;chr13_55246939;chr13_55247082;chr13_55247125;chr13_55247135;chr13_55247137;chr13_55247153;chr13_55247166;chr13_55247575;chr13_55260373;chr13_55296151;chr13_55299852;chr13_55312388;chr13_55312661;chr13_55312708;chr13_55312709;chr13_55312808;chr13_55312960;chr13_55313207;chr13_55313696;chr13_553…
Setd7	47	3.5	EXON,EXON;EXON,EXON;EXON,EXON;EXON,EXON;EXON,EXON;EXON,EXON;EXON,EXON;EXON,EXON;EXON,EXON;EXON,EXON;EXON,EXON;EXON,EXON;EXON,EXON;EXON,EXON;EXON,EXON;EXON,EXON;EXON,EXON;EXON,EXON;EXON,EXON;EXON,EXON;EXON,EXON;EXON,EXON;EXON,EXON;EXON,EXON;EXON,EXON;EXON,EXON;EXON,EXON;EXON,EXON;EXON,EXON;EXON,EXON;EXON,EXON;EXON,EXON;EXON,EXON;EXON,EXON;EXON,EXON;EXON,EXON;EXON,EXON;EXON,EXON;EXON,EXON;EXON,EXON…	4.2%_239r,8.1%_272r;4.6%_217r,7.4%_176r;13.5%_185r,8.6%_185r;1.1%_186r,2.0%_199r;4.3%_116r,7.4%_122r;2.0%_148r,2.5%_120r;1.4%_145r,1.7%_119r;1.2%_86r,5.6%_89r;9.7%_93r,21.4%_103r;2.2%_89r,2.0%_100r;3.4%_89r,9.0%_100r;2.3%_88r,1.0%_100r;2.2%_89r,5.4%_112r;1.0%_101r,1.5%_137r;2.0%_98r,3.2%_63r;1.0%_97r,2.7%_74r;3.4%_145r,3.6%_111r;1.0%_196r,2.0%_150r;2.0%_199r,1.4%_147r;1.8%_113r,3.5%_86r;1.1%_185r…	chr3_51515927;chr3_51516054;chr3_51516212;chr3_51516444;chr3_51517130;chr3_51517283;chr3_51517357;chr3_51517461;chr3_51517482;chr3_51517483;chr3_51517484;chr3_51517485;chr3_51517509;chr3_51517546;chr3_51517762;chr3_51517799;chr3_51517885;chr3_51517978;chr3_51518238;chr3_51518363;chr3_51518874;chr3_51518983;chr3_51519146;chr3_51519177;chr3_51519263;chr3_51519318;chr3_51519344;chr3_51519354;chr3_51…
Sh3glb1	47	3.6	EXON,EXON;EXON,EXON;EXON,EXON;EXON,EXON;EXON,EXON;EXON,EXON;EXON,EXON;EXON,EXON;EXON,EXON;EXON,EXON;EXON,EXON;EXON,EXON;EXON,EXON;EXON,EXON;EXON,EXON;EXON,EXON;EXON,EXON;EXON,EXON;EXON,EXON;EXON,EXON;EXON,EXON;EXON,EXON;EXON,EXON;EXON,EXON;EXON,EXON;EXON,EXON;EXON,EXON;EXON,EXON;EXON,EXON;EXON,EXON;EXON,EXON;EXON,EXON;EXON,EXON;EXON,EXON;EXON,EXON;EXON,EXON;EXON,EXON;EXON,EXON;EXON,EXON;EXON,EXON…	1.0%_208r,7.5%_174r;5.8%_52r,5.0%_60r;2.1%_96r,1.1%_94r;2.3%_133r,1.3%_156r;1.0%_98r,3.5%_113r;1.0%_96r,1.8%_112r;4.0%_99r,9.0%_111r;1.1%_95r,1.6%_124r;2.2%_45r,2.5%_81r;11.1%_45r,8.5%_82r;2.0%_50r,1.9%_54r;1.6%_63r,2.0%_51r;8.0%_75r,6.7%_60r;7.4%_81r,3.0%_66r;1.2%_84r,4.4%_136r;1.2%_83r,1.5%_135r;2.4%_41r,1.3%_78r;1.8%_55r,1.2%_83r;3.8%_26r,1.8%_57r;2.1%_48r,1.3%_77r;2.2%_45r,7.9%_63r;2.0%_49r,6…	chr3_144685092;chr3_144687021;chr3_144687131;chr3_144687427;chr3_144687572;chr3_144687578;chr3_144687580;chr3_144687871;chr3_144688002;chr3_144688005;chr3_144688267;chr3_144688279;chr3_144688310;chr3_144688339;chr3_144688475;chr3_144688486;chr3_144688639;chr3_144688752;chr3_144688867;chr3_144689143;chr3_144689285;chr3_144689288;chr3_144689294;chr3_144689537;chr3_144689641;chr3_144689707;chr3_1446…
Soga1	47	4.0	EXON,EXON;EXON,EXON;EXON,EXON;EXON,EXON;EXON,EXON;EXON,EXON;EXON,EXON;EXON,EXON;EXON,EXON;EXON,EXON;EXON,EXON;EXON,EXON;EXON,EXON;EXON,EXON;EXON,EXON;EXON,EXON;EXON,EXON;EXON,EXON;EXON,EXON;EXON,EXON;EXON,EXON;EXON,EXON;EXON,EXON;EXON,EXON;EXON,EXON;EXON,EXON;EXON,EXON;EXON,EXON;EXON,EXON;EXON,EXON;EXON,EXON;EXON,EXON;EXON,EXON;EXON,EXON;EXON,EXON;EXON,EXON;EXON,EXON;EXON,EXON;EXON,EXON;EXON,EXON…	2.0%_200r,4.4%_135r;2.4%_168r,2.6%_152r;4.4%_158r,8.9%_112r;3.6%_167r,2.4%_123r;4.5%_155r,3.0%_135r;5.4%_167r,1.0%_101r;2.0%_151r,1.1%_93r;2.5%_120r,1.2%_86r;1.5%_132r,3.0%_99r;1.1%_87r,1.2%_86r;3.6%_84r,2.3%_88r;1.1%_88r,1.2%_83r;5.3%_114r,6.3%_96r;1.7%_120r,4.2%_95r;1.6%_125r,6.0%_67r;1.6%_126r,1.4%_69r;4.3%_69r,4.4%_68r;1.2%_81r,3.6%_56r;3.3%_90r,1.6%_64r;2.4%_85r,1.2%_84r;3.4%_88r,2.3%_86r;2.…	chr2_157011038;chr2_157011134;chr2_157011362;chr2_157011386;chr2_157011934;chr2_157012298;chr2_157012344;chr2_157012389;chr2_157012501;chr2_157012689;chr2_157012798;chr2_157012809;chr2_157012851;chr2_157012863;chr2_157013006;chr2_157013012;chr2_157013523;chr2_157013869;chr2_157013891;chr2_157014123;chr2_157014126;chr2_157014145;chr2_157014146;chr2_157014345;chr2_157014510;chr2_157014634;chr2_1570…
Trim44	47	3.1	EXON,EXON;EXON,EXON;EXON,EXON;EXON,EXON;EXON,EXON;EXON,EXON;EXON,EXON;EXON,EXON;EXON,EXON;EXON,EXON;EXON,EXON;EXON,EXON;EXON,EXON;EXON,EXON;EXON,EXON;EXON,EXON;EXON,EXON;EXON,EXON;EXON,EXON;EXON,EXON;EXON,EXON;EXON,EXON;EXON,EXON;EXON,EXON;EXON,EXON;EXON,EXON;EXON,EXON;EXON,EXON;EXON,EXON;EXON,EXON;EXON,EXON;EXON,EXON;EXON,EXON;EXON,EXON;EXON,EXON;EXON,EXON;EXON,EXON;EXON,EXON;EXON,EXON;EXON,EXON…	2.9%_245r,1.9%_159r;2.5%_353r,1.2%_249r;4.7%_597r,3.3%_430r;1.5%_594r,1.6%_384r;1.6%_546r,2.0%_351r;4.1%_543r,3.2%_344r;1.9%_418r,2.3%_304r;2.3%_396r,2.5%_277r;1.2%_430r,1.7%_302r;1.7%_287r,3.0%_198r;1.8%_223r,3.4%_177r;1.2%_243r,1.6%_189r;2.0%_342r,1.5%_265r;4.1%_319r,2.4%_246r;2.4%_288r,1.4%_217r;1.1%_278r,1.4%_212r;1.2%_259r,4.6%_197r;5.9%_391r,12.7%_251r;1.8%_338r,2.4%_251r;2.8%_355r,2.7%_256…	chr2_102300186;chr2_102300243;chr2_102300319;chr2_102300529;chr2_102300540;chr2_102300835;chr2_102300996;chr2_102301119;chr2_102301131;chr2_102301213;chr2_102301330;chr2_102301350;chr2_102301390;chr2_102301413;chr2_102301445;chr2_102301512;chr2_102301544;chr2_102301737;chr2_102301839;chr2_102301892;chr2_102302187;chr2_102302203;chr2_102302208;chr2_102302260;chr2_102302291;chr2_102302450;chr2_1023…
Ankib1	46	3.8	EXON,EXON;EXON,EXON;EXON,EXON;EXON,EXON;EXON,EXON;EXON,EXON;EXON,EXON;EXON,EXON;EXON,EXON;EXON,EXON;EXON,EXON;EXON,EXON;EXON,EXON;EXON,EXON;EXON,EXON;EXON,EXON;EXON,EXON;EXON,EXON;EXON,EXON;EXON,EXON;EXON,EXON;EXON,EXON;EXON,EXON;EXON,EXON;EXON,EXON;EXON,EXON;EXON,EXON;EXON,EXON;EXON,EXON;EXON,EXON;EXON,EXON;EXON,EXON;EXON,EXON;EXON,EXON;EXON,EXON;EXON,EXON;EXON,EXON;EXON,EXON;EXON,EXON;EXON,EXON…	17.9%_39r,9.8%_51r;2.5%_40r,3.4%_58r;2.8%_36r,3.6%_56r;2.5%_121r,1.4%_140r;18.2%_121r,23.6%_161r;9.7%_113r,10.1%_178r;1.3%_157r,2.0%_201r;3.6%_168r,1.1%_184r;4.3%_94r,5.3%_113r;1.3%_77r,1.0%_105r;9.0%_67r,10.5%_105r;1.1%_177r,5.0%_200r;1.0%_198r,1.5%_204r;1.9%_207r,3.7%_216r;2.6%_196r,8.8%_217r;1.1%_181r,1.0%_196r;2.5%_162r,5.9%_187r;3.4%_146r,4.0%_177r;1.0%_103r,1.4%_148r;1.0%_98r,1.4%_145r;1.1%…	chr5_3690435;chr5_3690494;chr5_3690502;chr5_3690617;chr5_3690717;chr5_3690803;chr5_3690871;chr5_3690895;chr5_3691016;chr5_3691044;chr5_3691102;chr5_3691244;chr5_3691309;chr5_3691320;chr5_3691335;chr5_3691353;chr5_3691364;chr5_3691380;chr5_3691433;chr5_3691436;chr5_3691443;chr5_3691673;chr5_3691674;chr5_3691677;chr5_3691772;chr5_3691801;chr5_3691840;chr5_3691875;chr5_3691886;chr5_3691921;chr5_3691…
Asph	46	3.7	EXON,EXON;EXON,EXON;EXON,EXON;EXON,EXON;EXON,EXON;EXON,EXON;EXON,EXON;EXON,EXON;EXON,EXON;EXON,EXON;EXON,EXON;EXON,EXON;EXON,EXON;EXON,EXON;EXON,EXON;EXON,EXON;EXON,EXON;EXON,EXON;EXON,EXON;EXON,EXON;EXON,EXON;EXON,EXON;EXON,EXON;EXON,EXON;EXON,EXON;EXON,EXON;EXON,EXON;EXON,EXON;EXON,EXON;EXON,EXON;EXON,EXON;EXON,EXON;EXON,EXON;EXON,EXON;EXON,EXON;EXON,EXON;EXON,EXON;EXON,EXON;EXON,EXON;EXON,EXON…	1.2%_85r,3.8%_104r;1.1%_88r,2.7%_110r;1.6%_124r,1.4%_144r;6.1%_164r,3.8%_160r;1.6%_189r,1.9%_158r;1.6%_185r,8.1%_160r;2.6%_194r,5.3%_169r;1.0%_195r,2.4%_170r;10.3%_185r,8.5%_165r;4.9%_185r,3.0%_165r;9.3%_162r,10.4%_154r;2.6%_156r,2.4%_166r;1.0%_103r,1.8%_109r;7.3%_137r,4.1%_146r;2.3%_131r,2.2%_139r;1.0%_104r,1.9%_107r;3.7%_108r,3.8%_106r;2.7%_112r,5.1%_157r;1.4%_73r,2.3%_88r;3.9%_77r,4.2%_95r;1.3…	chr4_9451358;chr4_9451372;chr4_9451406;chr4_9451432;chr4_9451576;chr4_9451581;chr4_9451747;chr4_9451748;chr4_9451761;chr4_9451762;chr4_9451794;chr4_9451817;chr4_9452532;chr4_9452905;chr4_9452915;chr4_9452956;chr4_9452958;chr4_9508628;chr4_9575357;chr4_9575359;chr4_9575505;chr4_9575568;chr4_9575686;chr4_9575688;chr4_9575759;chr4_9575793;chr4_9575909;chr4_9576012;chr4_9576067;chr4_9576110;chr4_9576…
Dcbld2	46	4.1	EXON,EXON;EXON,EXON;EXON,EXON;EXON,EXON;EXON,EXON;EXON,EXON;EXON,EXON;EXON,EXON;EXON,EXON;EXON,EXON;EXON,EXON;EXON,EXON;EXON,EXON;EXON,EXON;EXON,EXON;EXON,EXON;EXON,EXON;EXON,EXON;EXON,EXON;EXON,EXON;EXON,EXON;EXON,EXON;EXON,EXON;EXON,EXON;EXON,EXON;EXON,EXON;EXON,EXON;EXON,EXON;EXON,EXON;EXON,EXON;EXON,EXON;EXON,EXON;EXON,EXON;EXON,EXON;EXON,EXON;EXON,EXON;EXON,EXON;EXON,EXON;EXON,EXON;EXON,EXON…	1.9%_207r,1.7%_118r;1.8%_219r,1.7%_178r;1.0%_192r,1.8%_163r;1.9%_261r,4.1%_221r;2.1%_338r,4.1%_241r;3.2%_347r,9.7%_247r;1.6%_428r,1.9%_262r;2.3%_434r,3.4%_266r;17.4%_276r,25.8%_213r;3.4%_234r,5.0%_219r;3.1%_161r,2.7%_149r;1.3%_154r,1.4%_141r;1.5%_133r,1.1%_95r;10.2%_187r,8.8%_125r;4.2%_192r,4.1%_123r;2.0%_204r,2.0%_149r;2.9%_137r,8.7%_103r;3.2%_154r,2.4%_127r;2.6%_154r,2.4%_127r;1.9%_157r,3.3%_12…	chr16_58408950;chr16_58450846;chr16_58455154;chr16_58455242;chr16_58464259;chr16_58464267;chr16_58465452;chr16_58465494;chr16_58465738;chr16_58465949;chr16_58466096;chr16_58466159;chr16_58466309;chr16_58466359;chr16_58466362;chr16_58466492;chr16_58466568;chr16_58466613;chr16_58466614;chr16_58466647;chr16_58466907;chr16_58466951;chr16_58467343;chr16_58467410;chr16_58467632;chr16_58467667;chr16_584…
Ddah1	46	4.3	EXON,EXON;EXON,EXON;EXON,EXON;EXON,EXON;EXON,EXON;EXON,EXON;EXON,EXON;EXON,EXON;EXON,EXON;EXON,EXON;EXON,EXON;EXON,EXON;EXON,EXON;EXON,EXON;EXON,EXON;EXON,EXON;EXON,EXON;EXON,EXON;EXON,EXON;EXON,EXON;EXON,EXON;EXON,EXON;EXON,EXON;EXON,EXON;EXON,EXON;EXON,EXON;EXON,EXON;EXON,EXON;EXON,EXON;EXON,EXON;EXON,EXON;EXON,EXON;EXON,EXON;EXON,EXON;EXON,EXON;EXON,EXON;EXON,EXON;EXON,EXON;EXON,EXON;EXON,EXON…	1.9%_53r,3.5%_57r;1.6%_63r,1.5%_67r;1.3%_78r,1.2%_82r;1.2%_82r,1.2%_84r;1.8%_111r,1.9%_104r;6.7%_104r,4.0%_100r;1.1%_91r,4.3%_94r;1.2%_82r,3.4%_87r;5.1%_99r,7.0%_100r;2.0%_100r,1.9%_104r;3.1%_96r,2.0%_101r;9.8%_92r,9.9%_101r;6.9%_102r,4.2%_96r;7.5%_106r,11.9%_101r;5.5%_110r,2.5%_79r;1.9%_103r,1.2%_81r;1.0%_99r,1.4%_70r;1.1%_87r,1.6%_61r;2.5%_81r,3.1%_64r;13.8%_80r,28.1%_64r;2.6%_77r,1.6%_61r;10.8…	chr3_145758859;chr3_145845790;chr3_145852304;chr3_145852323;chr3_145853250;chr3_145891819;chr3_145891838;chr3_145891846;chr3_145891882;chr3_145891900;chr3_145891917;chr3_145891921;chr3_145891930;chr3_145891980;chr3_145892161;chr3_145892231;chr3_145892271;chr3_145892388;chr3_145892490;chr3_145892491;chr3_145892507;chr3_145892546;chr3_145892572;chr3_145892675;chr3_145893010;chr3_145893095;chr3_1458…
Fam20b	46	4.1	EXON,EXON;EXON,EXON;EXON,EXON;EXON,EXON;EXON,EXON;EXON,EXON;EXON,EXON;EXON,EXON;EXON,EXON;EXON,EXON;EXON,EXON;EXON,EXON;EXON,EXON;EXON,EXON;EXON,EXON;EXON,EXON;EXON,EXON;EXON,EXON;EXON,EXON;EXON,EXON;EXON,EXON;EXON,EXON;EXON,EXON;EXON,EXON;EXON,EXON;EXON,EXON;EXON,EXON;EXON,EXON;EXON,EXON;EXON,EXON;EXON,EXON;EXON,EXON;EXON,EXON;EXON,EXON;EXON,EXON;EXON,EXON;EXON,EXON;EXON,EXON;EXON,EXON;EXON,EXON…	1.4%_494r,1.4%_368r;1.8%_496r,2.2%_368r;3.0%_705r,3.4%_476r;2.3%_705r,2.6%_387r;2.7%_710r,1.6%_386r;1.3%_618r,1.5%_341r;2.8%_534r,4.7%_320r;9.4%_490r,9.7%_300r;3.2%_439r,5.1%_297r;12.8%_359r,12.5%_279r;12.9%_356r,11.4%_280r;5.7%_440r,5.9%_356r;2.1%_480r,1.1%_358r;1.7%_416r,1.5%_265r;1.5%_391r,3.7%_216r;3.7%_351r,9.7%_195r;1.6%_253r,2.6%_152r;5.0%_258r,6.4%_156r;4.3%_258r,5.1%_156r;6.7%_270r,13.2%…	chr1_156678896;chr1_156678900;chr1_156679129;chr1_156679211;chr1_156679213;chr1_156679247;chr1_156679307;chr1_156679319;chr1_156679350;chr1_156679565;chr1_156679575;chr1_156679624;chr1_156679697;chr1_156679791;chr1_156679874;chr1_156679929;chr1_156679990;chr1_156679996;chr1_156679997;chr1_156680072;chr1_156680091;chr1_156680106;chr1_156680365;chr1_156680400;chr1_156680463;chr1_156680485;chr1_1566…
Gspt1	46	4.4	EXON,EXON;EXON,EXON;EXON,EXON;EXON,EXON;EXON,EXON;EXON,EXON;EXON,EXON;EXON,EXON;EXON,EXON;EXON,EXON;EXON,EXON;EXON,EXON;EXON,EXON;EXON,EXON;EXON,EXON;EXON,EXON;EXON,EXON;EXON,EXON;EXON,EXON;EXON,EXON;EXON,EXON;EXON,EXON;EXON,EXON;EXON,EXON;EXON,EXON;EXON,EXON;EXON,EXON;EXON,EXON;EXON,EXON;EXON,EXON;EXON,EXON;EXON,EXON;EXON,EXON;EXON,EXON;EXON,EXON;EXON,EXON;EXON,EXON;EXON,EXON;EXON,EXON;EXON,EXON…	2.5%_40r,2.5%_79r;4.3%_70r,3.4%_116r;1.4%_72r,4.3%_116r;2.7%_73r,2.6%_116r;2.6%_76r,2.0%_100r;2.9%_70r,5.3%_94r;3.3%_60r,4.3%_92r;4.3%_47r,1.3%_78r;2.3%_44r,2.3%_87r;4.0%_25r,9.2%_76r;4.0%_25r,5.3%_76r;6.9%_29r,3.0%_67r;3.4%_29r,3.1%_64r;10.7%_28r,1.7%_60r;4.5%_22r,3.9%_76r;8.7%_23r,2.9%_68r;8.7%_23r,6.7%_60r;13.0%_23r,6.7%_45r;18.0%_50r,19.2%_78r;1.0%_97r,1.5%_135r;7.1%_99r,5.0%_140r;3.0%_100r,2…	chr16_11216791;chr16_11216890;chr16_11216893;chr16_11216896;chr16_11217196;chr16_11217232;chr16_11217280;chr16_11217381;chr16_11217400;chr16_11217662;chr16_11217663;chr16_11217778;chr16_11217781;chr16_11217949;chr16_11218154;chr16_11218196;chr16_11218223;chr16_11218293;chr16_11218594;chr16_11218713;chr16_11218745;chr16_11218761;chr16_11218766;chr16_11218803;chr16_11218805;chr16_11218837;chr16_112…
Hipk3	46	4.4	EXON,EXON;EXON,EXON;EXON,EXON;EXON,EXON;EXON,EXON;EXON,EXON;EXON,EXON;EXON,EXON;EXON,EXON;EXON,EXON;EXON,EXON;EXON,EXON;EXON,EXON;EXON,EXON;EXON,EXON;EXON,EXON;EXON,EXON;EXON,EXON;EXON,EXON;EXON,EXON;EXON,EXON;EXON,EXON;EXON,EXON;EXON,EXON;EXON,EXON;EXON,EXON;EXON,EXON;EXON,EXON;EXON,EXON;EXON,EXON;EXON,EXON;EXON,EXON;EXON,EXON;EXON,EXON;EXON,EXON;EXON,EXON;EXON,EXON;EXON,EXON;EXON,EXON;EXON,EXON…	6.0%_150r,4.6%_238r;3.8%_131r,1.5%_196r;4.8%_124r,4.1%_195r;10.3%_126r,12.0%_191r;3.1%_127r,1.0%_191r;1.6%_127r,1.0%_191r;2.4%_126r,1.6%_190r;5.0%_40r,10.0%_80r;1.9%_107r,6.6%_182r;2.6%_117r,2.6%_189r;1.7%_118r,1.0%_205r;11.4%_149r,19.1%_278r;3.7%_107r,11.4%_237r;2.5%_79r,4.0%_151r;1.3%_77r,1.3%_150r;10.0%_90r,5.2%_155r;2.8%_108r,1.2%_165r;16.2%_105r,31.7%_164r;6.9%_72r,7.5%_120r;4.2%_72r,5.0%_12…	chr2_104426816;chr2_104426856;chr2_104426866;chr2_104426879;chr2_104426880;chr2_104426881;chr2_104426885;chr2_104426997;chr2_104427138;chr2_104427149;chr2_104427174;chr2_104427254;chr2_104427316;chr2_104427697;chr2_104427704;chr2_104427761;chr2_104427900;chr2_104427907;chr2_104427971;chr2_104427972;chr2_104427997;chr2_104428050;chr2_104428061;chr2_104428246;chr2_104428369;chr2_104428406;chr2_1044…
Iqsec1	46	3.6	EXON,EXON;EXON,EXON;EXON,EXON;EXON,EXON;EXON,EXON;EXON,EXON;EXON,EXON;EXON,EXON;EXON,EXON;EXON,EXON;EXON,EXON;EXON,EXON;EXON,EXON;EXON,EXON;EXON,EXON;EXON,EXON;EXON,EXON;EXON,EXON;EXON,EXON;EXON,EXON;EXON,EXON;EXON,EXON;EXON,EXON;EXON,EXON;EXON,EXON;EXON,EXON;EXON,EXON;EXON,EXON;EXON,EXON;EXON,EXON;EXON,EXON;EXON,EXON;EXON,EXON;EXON,EXON;INTRON,INTRON;INTRON,INTRON;INTRON,INTRON;INTRON,INTRON;INT…	4.8%_42r,10.5%_38r;1.7%_59r,6.0%_50r;1.5%_67r,1.6%_64r;1.5%_67r,1.5%_66r;4.7%_85r,3.8%_78r;3.6%_333r,3.9%_232r;1.0%_291r,1.0%_199r;3.7%_377r,5.0%_240r;1.5%_263r,3.2%_187r;1.3%_320r,2.4%_255r;1.0%_310r,4.0%_272r;1.3%_226r,1.4%_219r;1.6%_247r,3.5%_228r;20.4%_250r,27.6%_214r;5.8%_259r,6.9%_216r;1.2%_250r,1.0%_209r;3.1%_259r,2.3%_216r;1.2%_257r,3.0%_202r;3.5%_260r,5.7%_212r;2.1%_146r,2.7%_111r;6.8%_1…	chr6_90659934;chr6_90660380;chr6_90660402;chr6_90660404;chr6_90660415;chr6_90660711;chr6_90661077;chr6_90661179;chr6_90661326;chr6_90661410;chr6_90661455;chr6_90661540;chr6_90661548;chr6_90661571;chr6_90661584;chr6_90661589;chr6_90661610;chr6_90661685;chr6_90661730;chr6_90661906;chr6_90661907;chr6_90661962;chr6_90661992;chr6_90662050;chr6_90662052;chr6_90662065;chr6_90662213;chr6_90662219;chr6_90…
Mapre1	46	3.6	EXON,EXON;EXON,EXON;EXON,EXON;EXON,EXON;EXON,EXON;EXON,EXON;EXON,EXON;EXON,EXON;EXON,EXON;EXON,EXON;EXON,EXON;EXON,EXON;EXON,EXON;EXON,EXON;EXON,EXON;EXON,EXON;EXON,EXON;EXON,EXON;EXON,EXON;EXON,EXON;EXON,EXON;EXON,EXON;EXON,EXON;EXON,EXON;EXON,EXON;EXON,EXON;EXON,EXON;EXON,EXON;EXON,EXON;EXON,EXON;EXON,EXON;EXON,EXON;EXON,EXON;EXON,EXON;EXON,EXON;EXON,EXON;EXON,EXON;EXON,EXON;EXON,EXON;EXON,EXON…	1.6%_1095r,1.3%_834r;1.0%_514r,1.3%_372r;1.1%_528r,1.8%_399r;1.1%_616r,1.0%_415r;2.5%_593r,1.8%_399r;3.8%_572r,6.3%_443r;2.1%_613r,1.8%_447r;2.8%_615r,3.4%_445r;8.0%_615r,13.6%_447r;1.9%_517r,1.9%_364r;1.3%_395r,1.3%_297r;3.3%_60r,9.4%_64r;1.3%_80r,2.4%_82r;6.9%_72r,14.1%_71r;3.6%_55r,3.1%_64r;5.6%_54r,3.6%_55r;1.8%_57r,2.9%_69r;5.3%_57r,1.4%_69r;3.8%_53r,4.3%_69r;4.3%_47r,1.6%_62r;3.0%_67r,2.4%_…	chr2_153767084;chr2_153767503;chr2_153767596;chr2_153767671;chr2_153767672;chr2_153767749;chr2_153768180;chr2_153768181;chr2_153768182;chr2_153768328;chr2_153768409;chr2_153768618;chr2_153768666;chr2_153768817;chr2_153768864;chr2_153768891;chr2_153769011;chr2_153769012;chr2_153769045;chr2_153769220;chr2_153769773;chr2_153770204;chr2_153770492;chr2_153770740;chr2_153770795;chr2_153771010;chr2_1537…
Slc31a1	46	5.4	EXON,EXON;EXON,EXON;EXON,EXON;EXON,EXON;EXON,EXON;EXON,EXON;EXON,EXON;EXON,EXON;EXON,EXON;EXON,EXON;EXON,EXON;EXON,EXON;EXON,EXON;EXON,EXON;EXON,EXON;EXON,EXON;EXON,EXON;EXON,EXON;EXON,EXON;EXON,EXON;EXON,EXON;EXON,EXON;EXON,EXON;EXON,EXON;EXON,EXON;EXON,EXON;EXON,EXON;EXON,EXON;EXON,EXON;EXON,EXON;EXON,EXON;EXON,EXON;EXON,EXON;EXON,EXON;EXON,EXON;EXON,EXON;EXON,EXON;EXON,EXON;EXON,EXON;EXON,EXON…	2.1%_47r,5.1%_59r;1.8%_169r,3.3%_151r;2.0%_353r,2.9%_272r;3.4%_234r,2.1%_188r;4.4%_361r,6.8%_266r;1.4%_350r,3.4%_262r;1.4%_347r,1.6%_256r;1.5%_267r,1.8%_221r;14.3%_251r,17.1%_205r;1.2%_247r,1.5%_206r;2.8%_284r,2.2%_229r;1.3%_309r,3.1%_192r;1.0%_196r,1.2%_169r;2.6%_191r,2.5%_163r;2.3%_132r,1.3%_149r;5.0%_100r,2.6%_114r;16.5%_91r,18.8%_96r;2.2%_91r,1.1%_88r;13.2%_91r,16.5%_85r;3.8%_104r,9.6%_73r;2.…	chr4_62360756;chr4_62385670;chr4_62387951;chr4_62388741;chr4_62388860;chr4_62388900;chr4_62388985;chr4_62389031;chr4_62389040;chr4_62389048;chr4_62389113;chr4_62389378;chr4_62389451;chr4_62389454;chr4_62389500;chr4_62389641;chr4_62389677;chr4_62389691;chr4_62389698;chr4_62389758;chr4_62389773;chr4_62389865;chr4_62390008;chr4_62390222;chr4_62390393;chr4_62390396;chr4_62390403;chr4_62390468;chr4_62…
Twsg1	46	3.9	EXON,EXON;EXON,EXON;EXON,EXON;EXON,EXON;EXON,EXON;EXON,EXON;EXON,EXON;EXON,EXON;EXON,EXON;EXON,EXON;EXON,EXON;EXON,EXON;EXON,EXON;EXON,EXON;EXON,EXON;EXON,EXON;EXON,EXON;EXON,EXON;EXON,EXON;EXON,EXON;EXON,EXON;EXON,EXON;EXON,EXON;EXON,EXON;EXON,EXON;EXON,EXON;EXON,EXON;EXON,EXON;EXON,EXON;EXON,EXON;EXON,EXON;EXON,EXON;EXON,EXON;EXON,EXON;EXON,EXON;EXON,EXON;EXON,EXON;EXON,EXON;EXON,EXON;EXON,EXON…	14.2%_374r,18.5%_357r;5.6%_378r,6.4%_357r;5.5%_457r,5.2%_444r;1.9%_486r,4.5%_467r;1.0%_483r,3.3%_459r;5.6%_461r,9.0%_368r;1.4%_437r,1.3%_400r;2.7%_591r,3.8%_548r;3.3%_599r,1.9%_566r;1.2%_605r,1.8%_571r;1.0%_605r,1.9%_577r;1.1%_613r,2.6%_538r;1.8%_615r,1.3%_532r;3.6%_614r,4.0%_526r;1.1%_754r,3.1%_590r;3.4%_553r,6.8%_474r;3.6%_335r,4.6%_370r;2.8%_289r,3.1%_350r;1.4%_290r,1.7%_351r;4.7%_258r,7.8%_33…	chr17_65923186;chr17_65923187;chr17_65923206;chr17_65923237;chr17_65923246;chr17_65923511;chr17_65923549;chr17_65923599;chr17_65923604;chr17_65923605;chr17_65923813;chr17_65924004;chr17_65924008;chr17_65924014;chr17_65924239;chr17_65924311;chr17_65924383;chr17_65924421;chr17_65924422;chr17_65924479;chr17_65924480;chr17_65924544;chr17_65924545;chr17_65924615;chr17_65924627;chr17_65924628;chr17_659…
Adgrg6	45	5.0	EXON,EXON;EXON,EXON;EXON,EXON;EXON,EXON;EXON,EXON;EXON,EXON;EXON,EXON;EXON,EXON;EXON,EXON;EXON,EXON;EXON,EXON;EXON,EXON;EXON,EXON;EXON,EXON;EXON,EXON;EXON,EXON;EXON,EXON;EXON,EXON;EXON,EXON;EXON,EXON;EXON,EXON;EXON,EXON;EXON,EXON;EXON,EXON;EXON,EXON;EXON,EXON;EXON,EXON;EXON,EXON;EXON,EXON;EXON,EXON;EXON,EXON;EXON,EXON;EXON,EXON;EXON,EXON;EXON,EXON;EXON,EXON;EXON,EXON;EXON,EXON;EXON,EXON;EXON,EXON…	4.5%_67r,1.7%_117r;3.6%_55r,4.5%_112r;2.2%_46r,3.9%_77r;2.0%_51r,2.4%_83r;3.3%_60r,3.0%_67r;14.1%_64r,16.2%_68r;2.9%_70r,1.5%_65r;16.7%_42r,9.5%_63r;7.0%_43r,6.7%_60r;3.8%_52r,6.0%_67r;2.7%_37r,3.2%_31r;2.2%_45r,5.1%_39r;4.7%_43r,2.6%_39r;6.8%_44r,2.6%_39r;6.7%_45r,2.5%_40r;15.9%_44r,8.3%_36r;6.0%_50r,2.4%_41r;6.5%_31r,2.6%_39r;2.2%_45r,1.5%_65r;2.2%_45r,4.5%_66r;1.8%_55r,1.3%_79r;6.8%_44r,14.7%_…	chr10_14403088;chr10_14403106;chr10_14403153;chr10_14403162;chr10_14403484;chr10_14403489;chr10_14403549;chr10_14403644;chr10_14403688;chr10_14403900;chr10_14404143;chr10_14404194;chr10_14404209;chr10_14404223;chr10_14404225;chr10_14404239;chr10_14404257;chr10_14404340;chr10_14404462;chr10_14404463;chr10_14404561;chr10_14404709;chr10_14404769;chr10_14404836;chr10_14405201;chr10_14405216;chr10_144…
Ago2	45	3.8	EXON,EXON;EXON,EXON;EXON,EXON;EXON,EXON;EXON,EXON;EXON,EXON;EXON,EXON;EXON,EXON;EXON,EXON;EXON,EXON;EXON,EXON;EXON,EXON;EXON,EXON;EXON,EXON;EXON,EXON;EXON,EXON;EXON,EXON;EXON,EXON;EXON,EXON;EXON,EXON;EXON,EXON;EXON,EXON;EXON,EXON;EXON,EXON;EXON,EXON;EXON,EXON;EXON,EXON;EXON,EXON;EXON,EXON;EXON,EXON;EXON,EXON;EXON,EXON;EXON,EXON;EXON,EXON;EXON,EXON;EXON,EXON;EXON,EXON;EXON,EXON;EXON,EXON;EXON,EXON…	1.6%_182r,3.1%_96r;5.7%_157r,1.9%_106r;8.8%_148r,4.7%_107r;6.1%_147r,6.4%_110r;1.3%_154r,3.7%_109r;4.4%_68r,2.6%_38r;1.5%_137r,2.6%_78r;7.0%_172r,18.0%_89r;2.3%_132r,6.6%_91r;1.3%_151r,3.6%_84r;5.3%_113r,6.8%_73r;1.9%_103r,8.5%_71r;2.2%_92r,9.5%_63r;1.1%_91r,1.6%_64r;2.2%_89r,4.7%_64r;1.2%_86r,1.6%_61r;4.2%_119r,3.2%_62r;4.3%_115r,3.3%_61r;5.0%_120r,7.5%_67r;4.6%_108r,1.5%_65r;1.1%_93r,3.5%_57r;1…	chr15_73101685;chr15_73101713;chr15_73101733;chr15_73101755;chr15_73101770;chr15_73101947;chr15_73102014;chr15_73102348;chr15_73102498;chr15_73102593;chr15_73102773;chr15_73102831;chr15_73102850;chr15_73102853;chr15_73102862;chr15_73102997;chr15_73103128;chr15_73103142;chr15_73103154;chr15_73103183;chr15_73103195;chr15_73103318;chr15_73103319;chr15_73103623;chr15_73103841;chr15_73103853;chr15_731…
Alg10b	45	4.4	EXON,EXON;EXON,EXON;EXON,EXON;EXON,EXON;EXON,EXON;EXON,EXON;EXON,EXON;EXON,EXON;EXON,EXON;EXON,EXON;EXON,EXON;EXON,EXON;EXON,EXON;EXON,EXON;EXON,EXON;EXON,EXON;EXON,EXON;EXON,EXON;EXON,EXON;EXON,EXON;EXON,EXON;EXON,EXON;EXON,EXON;EXON,EXON;EXON,EXON;EXON,EXON;EXON,EXON;EXON,EXON;EXON,EXON;EXON,EXON;EXON,EXON;EXON,EXON;EXON,EXON;EXON,EXON;EXON,EXON;EXON,EXON;EXON,EXON;EXON,EXON;EXON,EXON;EXON,EXON…	1.3%_76r,2.5%_80r;1.0%_100r,1.5%_133r;2.2%_136r,5.7%_158r;1.5%_130r,1.2%_171r;6.7%_195r,10.0%_239r;1.8%_171r,2.4%_212r;4.8%_167r,2.9%_209r;5.6%_108r,6.7%_165r;1.4%_146r,1.0%_194r;1.4%_146r,2.5%_202r;8.1%_135r,3.4%_177r;3.2%_156r,1.5%_194r;1.4%_146r,5.2%_173r;3.6%_139r,3.2%_156r;1.3%_153r,4.6%_174r;3.2%_154r,2.1%_194r;2.6%_156r,6.8%_191r;1.1%_188r,1.4%_216r;24.1%_203r,26.2%_237r;1.5%_203r,2.5%_239…	chr15_90224483;chr15_90225723;chr15_90227598;chr15_90227694;chr15_90227894;chr15_90227931;chr15_90227945;chr15_90228087;chr15_90228222;chr15_90228233;chr15_90228263;chr15_90228317;chr15_90228354;chr15_90228378;chr15_90228391;chr15_90228437;chr15_90228440;chr15_90228465;chr15_90228495;chr15_90228500;chr15_90228503;chr15_90228524;chr15_90228604;chr15_90228765;chr15_90228800;chr15_90228845;chr15_902…
Ept1	45	4.4	INTRON,INTRON;EXON,EXON;EXON,EXON;EXON,EXON;EXON,EXON;EXON,EXON;EXON,EXON;EXON,EXON;EXON,EXON;EXON,EXON;EXON,EXON;EXON,EXON;EXON,EXON;EXON,EXON;EXON,EXON;EXON,EXON;EXON,EXON;EXON,EXON;EXON,EXON;EXON,EXON;EXON,EXON;EXON,EXON;EXON,EXON;EXON,EXON;EXON,EXON;EXON,EXON;EXON,EXON;EXON,EXON;EXON,EXON;EXON,EXON;EXON,EXON;EXON,EXON;EXON,EXON;EXON,EXON;EXON,EXON;EXON,EXON;EXON,EXON;EXON,EXON;EXON,EXON;EXON,…	4.5%_22r,3.6%_28r;6.1%_212r,2.3%_131r;1.8%_328r,2.0%_153r;18.4%_348r,14.6%_178r;1.0%_314r,1.1%_179r;1.0%_382r,1.2%_253r;1.6%_372r,6.0%_234r;3.9%_389r,6.1%_230r;1.1%_378r,1.3%_227r;2.4%_378r,2.2%_225r;1.9%_316r,2.0%_200r;5.1%_296r,7.1%_197r;1.6%_311r,1.5%_205r;6.5%_275r,9.7%_154r;2.8%_283r,5.6%_160r;11.4%_315r,20.8%_178r;3.8%_339r,5.8%_208r;2.4%_327r,1.5%_203r;1.0%_290r,1.7%_175r;4.1%_292r,3.4%_17…	chr5_30240154;chr5_30256171;chr5_30263097;chr5_30263118;chr5_30264313;chr5_30266983;chr5_30266988;chr5_30267099;chr5_30267111;chr5_30267114;chr5_30267139;chr5_30267153;chr5_30267247;chr5_30267326;chr5_30267335;chr5_30267393;chr5_30267549;chr5_30267552;chr5_30267569;chr5_30267624;chr5_30267674;chr5_30267709;chr5_30267771;chr5_30267794;chr5_30267815;chr5_30267824;chr5_30267835;chr5_30268168;chr5_30…
G3bp2	45	3.6	EXON,EXON;EXON,EXON;EXON,EXON;EXON,EXON;EXON,EXON;EXON,EXON;EXON,EXON;EXON,EXON;EXON,EXON;EXON,EXON;EXON,EXON;EXON,EXON;EXON,EXON;EXON,EXON;EXON,EXON;EXON,EXON;EXON,EXON;EXON,EXON;EXON,EXON;EXON,EXON;EXON,EXON;EXON,EXON;EXON,EXON;EXON,EXON;EXON,EXON;EXON,EXON;EXON,EXON;EXON,EXON;EXON,EXON;EXON,EXON;EXON,EXON;EXON,EXON;EXON,EXON;EXON,EXON;EXON,EXON;EXON,EXON;EXON,EXON;EXON,EXON;EXON,EXON;EXON,EXON…	3.8%_26r,7.4%_27r;3.3%_245r,2.5%_244r;4.8%_251r,5.7%_263r;2.0%_300r,3.7%_296r;1.2%_599r,1.9%_565r;3.4%_740r,4.5%_620r;3.0%_699r,3.4%_557r;2.3%_688r,1.5%_545r;5.7%_565r,4.9%_466r;1.1%_641r,1.6%_496r;1.2%_646r,1.0%_496r;2.1%_659r,2.2%_499r;7.5%_655r,8.0%_500r;1.8%_599r,2.7%_480r;8.7%_526r,9.3%_421r;3.2%_316r,7.9%_278r;2.3%_525r,3.7%_483r;1.8%_507r,2.5%_515r;5.4%_480r,9.4%_470r;1.4%_500r,1.2%_487r;1…	chr5_92052188;chr5_92052313;chr5_92052322;chr5_92052348;chr5_92052524;chr5_92052553;chr5_92052604;chr5_92052606;chr5_92052789;chr5_92052823;chr5_92052838;chr5_92052848;chr5_92052859;chr5_92052881;chr5_92052902;chr5_92053013;chr5_92053139;chr5_92053193;chr5_92053239;chr5_92053262;chr5_92053330;chr5_92053391;chr5_92053436;chr5_92053481;chr5_92053569;chr5_92053571;chr5_92053654;chr5_92053750;chr5_92…
Otud4	45	4.4	EXON,EXON;EXON,EXON;EXON,EXON;EXON,EXON;EXON,EXON;EXON,EXON;EXON,EXON;EXON,EXON;EXON,EXON;EXON,EXON;EXON,EXON;EXON,EXON;EXON,EXON;EXON,EXON;EXON,EXON;EXON,EXON;EXON,EXON;EXON,EXON;EXON,EXON;EXON,EXON;EXON,EXON;EXON,EXON;EXON,EXON;EXON,EXON;EXON,EXON;EXON,EXON;EXON,EXON;EXON,EXON;EXON,EXON;EXON,EXON;EXON,EXON;EXON,EXON;EXON,EXON;EXON,EXON;EXON,EXON;EXON,EXON;EXON,EXON;EXON,EXON;EXON,EXON;EXON,EXON…	1.4%_146r,1.0%_209r;1.5%_130r,3.8%_184r;3.2%_94r,3.0%_167r;4.2%_120r,6.3%_175r;3.3%_120r,1.7%_173r;4.1%_123r,5.6%_180r;6.5%_124r,8.3%_180r;9.0%_145r,9.8%_183r;1.7%_121r,3.6%_166r;3.5%_115r,4.5%_155r;1.8%_111r,2.9%_173r;3.5%_114r,5.8%_155r;1.0%_105r,3.4%_145r;2.8%_143r,9.8%_215r;2.3%_171r,1.9%_214r;1.3%_155r,3.0%_201r;1.3%_157r,2.0%_201r;1.7%_120r,4.5%_179r;12.0%_92r,20.0%_145r;2.0%_49r,2.5%_79r;2…	chr8_79664085;chr8_79669960;chr8_79670116;chr8_79671084;chr8_79671085;chr8_79672772;chr8_79672774;chr8_79672820;chr8_79672992;chr8_79673064;chr8_79673093;chr8_79673144;chr8_79673302;chr8_79673636;chr8_79673772;chr8_79673789;chr8_79673792;chr8_79673935;chr8_79674228;chr8_79674302;chr8_79674684;chr8_79674795;chr8_79674858;chr8_79675041;chr8_79675138;chr8_79675197;chr8_79675344;chr8_79675427;chr8_79…
Pign	45	4.8	EXON,EXON;EXON,EXON;EXON,EXON;EXON,EXON;EXON,EXON;EXON,EXON;EXON,EXON;EXON,EXON;EXON,EXON;EXON,EXON;EXON,EXON;EXON,EXON;EXON,EXON;EXON,EXON;EXON,EXON;EXON,EXON;EXON,EXON;EXON,EXON;EXON,EXON;EXON,EXON;EXON,EXON;EXON,EXON;EXON,EXON;EXON,EXON;EXON,EXON;EXON,EXON;EXON,EXON;EXON,EXON;EXON,EXON;EXON,EXON;EXON,EXON;EXON,EXON;EXON,EXON;EXON,EXON;EXON,EXON;EXON,EXON;EXON,EXON;EXON,EXON;EXON,EXON;EXON,EXON…	6.3%_79r,7.6%_119r;22.2%_72r,22.5%_120r;1.5%_66r,2.5%_120r;4.8%_42r,2.4%_83r;2.0%_49r,1.3%_77r;4.5%_44r,1.4%_69r;2.7%_37r,1.7%_60r;13.8%_29r,2.2%_45r;2.3%_43r,1.5%_66r;2.2%_45r,1.4%_71r;2.2%_45r,5.8%_69r;2.7%_37r,1.2%_82r;8.9%_56r,9.6%_83r;10.3%_58r,6.7%_90r;6.9%_58r,5.6%_90r;2.4%_85r,2.9%_103r;1.2%_84r,1.1%_95r;2.5%_79r,1.1%_95r;6.7%_60r,6.3%_95r;2.2%_46r,3.2%_63r;3.9%_51r,5.3%_57r;21.2%_52r,45.…	chr1_105519268;chr1_105519286;chr1_105519292;chr1_105519672;chr1_105519933;chr1_105519998;chr1_105520036;chr1_105520104;chr1_105520238;chr1_105520258;chr1_105520262;chr1_105520722;chr1_105521273;chr1_105521280;chr1_105521281;chr1_105521377;chr1_105521430;chr1_105521533;chr1_105521586;chr1_105521676;chr1_105521724;chr1_105521737;chr1_105521743;chr1_105521891;chr1_105521894;chr1_105521929;chr1_1055…
Rab8b	45	4.8	EXON,EXON;EXON,EXON;EXON,EXON;EXON,EXON;EXON,EXON;EXON,EXON;EXON,EXON;EXON,EXON;EXON,EXON;EXON,EXON;EXON,EXON;EXON,EXON;EXON,EXON;EXON,EXON;EXON,EXON;EXON,EXON;EXON,EXON;EXON,EXON;EXON,EXON;EXON,EXON;EXON,EXON;EXON,EXON;EXON,EXON;EXON,EXON;EXON,EXON;EXON,EXON;EXON,EXON;EXON,EXON;EXON,EXON;EXON,EXON;EXON,EXON;EXON,EXON;EXON,EXON;EXON,EXON;EXON,EXON;EXON,EXON;EXON,EXON;EXON,EXON;EXON,EXON;EXON,EXON…	7.1%_127r,7.8%_166r;3.6%_137r,3.8%_185r;1.5%_130r,1.4%_140r;2.6%_76r,2.0%_99r;1.6%_61r,1.0%_97r;2.1%_47r,6.4%_78r;1.9%_54r,9.8%_82r;3.7%_54r,4.8%_84r;3.8%_53r,13.1%_84r;1.9%_52r,15.1%_86r;1.8%_55r,2.2%_93r;5.8%_86r,3.5%_143r;1.7%_58r,4.0%_101r;11.3%_62r,13.0%_100r;1.5%_67r,1.7%_119r;12.2%_82r,14.9%_134r;4.8%_83r,2.3%_131r;1.0%_97r,1.2%_171r;1.3%_80r,1.3%_158r;2.0%_50r,1.0%_99r;4.3%_23r,2.3%_44r;6…	chr9_66843902;chr9_66844086;chr9_66844212;chr9_66844363;chr9_66844432;chr9_66844484;chr9_66844499;chr9_66844500;chr9_66844501;chr9_66844507;chr9_66844522;chr9_66844688;chr9_66844842;chr9_66844890;chr9_66844920;chr9_66844943;chr9_66844963;chr9_66845006;chr9_66845083;chr9_66845145;chr9_66845308;chr9_66845446;chr9_66845450;chr9_66845499;chr9_66845562;chr9_66845770;chr9_66846028;chr9_66846100;chr9_66…
Seh1l	45	4.4	EXON,EXON;EXON,EXON;EXON,EXON;EXON,EXON;EXON,EXON;EXON,EXON;EXON,EXON;EXON,EXON;EXON,EXON;EXON,EXON;EXON,EXON;INTRON,INTRON;INTRON,INTRON;INTRON,INTRON;INTRON,INTRON;INTRON,INTRON;INTRON,INTRON;EXON,EXON;EXON,EXON;EXON,EXON;EXON,EXON;EXON,EXON;EXON,EXON;EXON,EXON;EXON,EXON;EXON,EXON;EXON,EXON;EXON,EXON;EXON,EXON;EXON,EXON;EXON,EXON;EXON,EXON;EXON,EXON;EXON,EXON;EXON,EXON;EXON,EXON;EXON,EXON;EXON,…	1.4%_370r,2.2%_314r;1.4%_485r,1.4%_432r;1.6%_366r,1.3%_301r;1.5%_392r,1.6%_313r;2.3%_390r,9.4%_310r;9.7%_515r,13.9%_375r;3.3%_613r,4.8%_414r;1.5%_265r,1.2%_163r;1.8%_225r,1.2%_163r;1.0%_196r,2.6%_151r;7.2%_195r,10.9%_137r;9.5%_21r,4.0%_25r;13.2%_38r,4.3%_23r;5.1%_39r,7.1%_28r;4.2%_24r,2.6%_38r;2.4%_42r,4.7%_43r;4.5%_44r,4.4%_45r;2.2%_272r,5.0%_222r;2.0%_151r,2.0%_151r;7.1%_155r,19.6%_163r;4.5%_15…	chr18_67779214;chr18_67784917;chr18_67789485;chr18_67789495;chr18_67789496;chr18_67791922;chr18_67791962;chr18_67792017;chr18_67792074;chr18_67792142;chr18_67792243;chr18_67792685;chr18_67792775;chr18_67792784;chr18_67793023;chr18_67793096;chr18_67793101;chr18_67793431;chr18_67793610;chr18_67793616;chr18_67793617;chr18_67793647;chr18_67793674;chr18_67793703;chr18_67793804;chr18_67793821;chr18_677…
Tmed10	45	4.1	EXON,EXON;EXON,EXON;EXON,EXON;EXON,EXON;EXON,EXON;EXON,EXON;EXON,EXON;EXON,EXON;EXON,EXON;EXON,EXON;EXON,EXON;EXON,EXON;EXON,EXON;EXON,EXON;EXON,EXON;EXON,EXON;EXON,EXON;EXON,EXON;EXON,EXON;EXON,EXON;EXON,EXON;EXON,EXON;EXON,EXON;EXON,EXON;EXON,EXON;EXON,EXON;EXON,EXON;EXON,EXON;EXON,EXON;EXON,EXON;EXON,EXON;EXON,EXON;EXON,EXON;EXON,EXON;EXON,EXON;EXON,EXON;EXON,EXON;EXON,EXON;EXON,EXON;EXON,EXON…	3.4%_59r,4.8%_21r;1.5%_68r,7.1%_28r;1.3%_387r,2.9%_279r;3.1%_287r,8.3%_216r;2.8%_287r,2.3%_214r;1.4%_286r,1.9%_212r;10.2%_285r,8.8%_205r;3.5%_284r,3.4%_206r;1.1%_284r,1.0%_205r;1.1%_182r,1.5%_132r;1.6%_186r,1.3%_151r;23.1%_251r,26.6%_214r;4.7%_253r,2.4%_212r;7.5%_253r,7.9%_214r;4.4%_293r,6.0%_250r;5.2%_346r,3.7%_295r;4.9%_365r,5.7%_227r;3.9%_304r,2.4%_208r;3.4%_265r,6.1%_228r;1.1%_265r,1.8%_227r;…	chr12_85340672;chr12_85340674;chr12_85340876;chr12_85341018;chr12_85341021;chr12_85341022;chr12_85341046;chr12_85341047;chr12_85341048;chr12_85341082;chr12_85341088;chr12_85341131;chr12_85341132;chr12_85341140;chr12_85341179;chr12_85341205;chr12_85341433;chr12_85341466;chr12_85341539;chr12_85341540;chr12_85341760;chr12_85341770;chr12_85341794;chr12_85341800;chr12_85341852;chr12_85341856;chr12_853…
Tor1aip2	45	4.5	EXON,EXON;EXON,EXON;EXON,EXON;EXON,EXON;EXON,EXON;EXON,EXON;EXON,EXON;EXON,EXON;EXON,EXON;EXON,EXON;EXON,EXON;EXON,EXON;EXON,EXON;EXON,EXON;EXON,EXON;EXON,EXON;EXON,EXON;EXON,EXON;EXON,EXON;EXON,EXON;EXON,EXON;EXON,EXON;EXON,EXON;EXON,EXON;EXON,EXON;EXON,EXON;EXON,EXON;EXON,EXON;EXON,EXON;EXON,EXON;EXON,EXON;EXON,EXON;EXON,EXON;EXON,EXON;EXON,EXON;EXON,EXON;EXON,EXON;EXON,EXON;EXON,EXON;EXON,EXON…	1.8%_1746r,2.9%_798r;3.2%_1916r,3.9%_966r;3.4%_2043r,5.1%_1027r;1.1%_2068r,2.0%_1050r;2.7%_2216r,4.8%_1061r;5.1%_2538r,8.7%_1200r;3.1%_2548r,5.6%_1206r;1.3%_625r,1.4%_362r;2.4%_418r,2.1%_241r;1.1%_553r,1.0%_304r;2.1%_576r,1.6%_304r;1.6%_189r,1.3%_156r;1.3%_478r,2.9%_349r;1.4%_441r,1.6%_311r;1.1%_356r,2.4%_245r;1.6%_316r,1.3%_223r;1.2%_328r,2.1%_234r;1.0%_411r,2.1%_290r;1.1%_380r,1.3%_240r;2.1%_37…	chr1_156051929;chr1_156052403;chr1_156052425;chr1_156052429;chr1_156052471;chr1_156052585;chr1_156052589;chr1_156052750;chr1_156052873;chr1_156052972;chr1_156052980;chr1_156065978;chr1_156066218;chr1_156066261;chr1_156066407;chr1_156066453;chr1_156066466;chr1_156066704;chr1_156066971;chr1_156066973;chr1_156067094;chr1_156067103;chr1_156067173;chr1_156067248;chr1_156067249;chr1_156067261;chr1_1560…
Ankrd17	44	3.6	EXON,EXON;EXON,EXON;EXON,EXON;EXON,EXON;EXON,EXON;EXON,EXON;EXON,EXON;EXON,EXON;EXON,EXON;EXON,EXON;EXON,EXON;EXON,EXON;EXON,EXON;EXON,EXON;EXON,EXON;EXON,EXON;EXON,EXON;EXON,EXON;EXON,EXON;EXON,EXON;EXON,EXON;EXON,EXON;EXON,EXON;EXON,EXON;EXON,EXON;EXON,EXON;EXON,EXON;EXON,EXON;EXON,EXON;EXON,EXON;EXON,EXON;INTRON,INTRON;EXON,EXON;EXON,EXON;EXON,EXON;EXON,EXON;EXON,EXON;EXON,EXON;EXON,EXON;EXON,…	2.6%_189r,4.7%_171r;2.1%_144r,4.2%_190r;2.7%_146r,7.6%_185r;2.5%_161r,7.3%_218r;1.4%_213r,2.8%_252r;2.5%_198r,7.1%_211r;2.0%_147r,1.7%_179r;2.7%_146r,2.3%_177r;2.1%_144r,3.3%_183r;2.6%_153r,2.5%_199r;8.7%_127r,4.7%_193r;1.1%_261r,4.0%_302r;2.8%_355r,3.3%_395r;2.6%_388r,3.4%_411r;3.4%_355r,7.5%_375r;4.2%_360r,10.0%_389r;1.3%_225r,1.0%_287r;4.4%_228r,3.5%_285r;1.1%_188r,1.7%_229r;5.7%_212r,10.8%_26…	chr5_90228120;chr5_90228349;chr5_90228365;chr5_90228391;chr5_90228452;chr5_90228501;chr5_90228611;chr5_90228614;chr5_90228622;chr5_90228626;chr5_90228704;chr5_90228862;chr5_90228959;chr5_90229153;chr5_90229167;chr5_90229174;chr5_90230829;chr5_90230835;chr5_90233920;chr5_90242873;chr5_90243567;chr5_90243653;chr5_90243717;chr5_90243854;chr5_90243920;chr5_90243997;chr5_90243998;chr5_90244173;chr5_90…
Arl8b	44	3.0	EXON,EXON;EXON,EXON;EXON,EXON;EXON,EXON;EXON,EXON;EXON,EXON;EXON,EXON;EXON,EXON;EXON,EXON;EXON,EXON;EXON,EXON;EXON,EXON;EXON,EXON;EXON,EXON;EXON,EXON;EXON,EXON;EXON,EXON;EXON,EXON;EXON,EXON;EXON,EXON;EXON,EXON;EXON,EXON;EXON,EXON;EXON,EXON;EXON,EXON;EXON,EXON;EXON,EXON;EXON,EXON;EXON,EXON;EXON,EXON;EXON,EXON;EXON,EXON;EXON,EXON;EXON,EXON;EXON,EXON;EXON,EXON;EXON,EXON;EXON,EXON;EXON,EXON;EXON,EXON…	1.4%_572r,2.9%_378r;1.9%_837r,2.6%_544r;1.6%_684r,1.4%_508r;1.2%_683r,2.2%_501r;4.3%_672r,6.5%_480r;2.4%_671r,1.9%_482r;1.5%_965r,1.8%_615r;1.3%_848r,2.0%_612r;5.0%_735r,3.6%_554r;1.0%_730r,1.4%_553r;2.1%_613r,2.4%_497r;4.8%_641r,6.0%_529r;2.6%_659r,3.4%_524r;2.5%_518r,4.7%_443r;2.2%_504r,1.9%_428r;3.7%_518r,5.7%_438r;1.4%_418r,3.0%_337r;1.6%_488r,2.0%_346r;1.9%_592r,3.2%_408r;1.7%_592r,3.9%_407r…	chr6_108783203;chr6_108783367;chr6_108818565;chr6_108821693;chr6_108821716;chr6_108821720;chr6_108821934;chr6_108821977;chr6_108821999;chr6_108822000;chr6_108822035;chr6_108822066;chr6_108822084;chr6_108822125;chr6_108822130;chr6_108822133;chr6_108822223;chr6_108822262;chr6_108822515;chr6_108822516;chr6_108822554;chr6_108822559;chr6_108822589;chr6_108822608;chr6_108822648;chr6_108822716;chr6_1088…
Atf7	44	4.9	EXON,EXON;EXON,EXON;EXON,EXON;EXON,EXON;EXON,EXON;EXON,EXON;EXON,EXON;EXON,EXON;EXON,EXON;EXON,EXON;EXON,EXON;EXON,EXON;EXON,EXON;EXON,EXON;EXON,EXON;EXON,EXON;EXON,EXON;EXON,EXON;EXON,EXON;EXON,EXON;EXON,EXON;EXON,EXON;EXON,EXON;EXON,EXON;EXON,EXON;EXON,EXON;EXON,EXON;EXON,EXON;EXON,EXON;EXON,EXON;EXON,EXON;EXON,EXON;EXON,EXON;EXON,EXON;EXON,EXON;EXON,EXON;EXON,EXON;EXON,EXON;EXON,EXON;EXON,EXON…	6.5%_231r,6.9%_159r;12.8%_211r,22.3%_157r;5.2%_211r,5.1%_177r;1.6%_245r,1.2%_173r;1.5%_200r,3.8%_131r;7.9%_280r,17.2%_174r;3.4%_206r,4.2%_143r;1.5%_261r,2.0%_148r;1.3%_153r,1.9%_108r;5.2%_115r,3.8%_80r;1.8%_114r,3.9%_102r;14.3%_126r,18.6%_129r;3.8%_130r,7.7%_130r;1.3%_155r,3.3%_120r;1.4%_220r,2.0%_148r;1.6%_191r,5.9%_136r;1.1%_94r,1.5%_66r;3.3%_123r,2.0%_101r;1.0%_102r,3.0%_66r;2.4%_84r,8.5%_59r;…	chr15_102528927;chr15_102529048;chr15_102529098;chr15_102529268;chr15_102529319;chr15_102529414;chr15_102529622;chr15_102529774;chr15_102530111;chr15_102530143;chr15_102530281;chr15_102530852;chr15_102530853;chr15_102530924;chr15_102531182;chr15_102531260;chr15_102531704;chr15_102531794;chr15_102531918;chr15_102532110;chr15_102532113;chr15_102532371;chr15_102532466;chr15_102532582;chr15_102532919…
Lats1	44	3.9	EXON,EXON;EXON,EXON;EXON,EXON;EXON,EXON;EXON,EXON;EXON,EXON;EXON,EXON;EXON,EXON;EXON,EXON;EXON,EXON;EXON,EXON;EXON,EXON;EXON,EXON;EXON,EXON;EXON,EXON;EXON,EXON;EXON,EXON;EXON,EXON;EXON,EXON;EXON,EXON;EXON,EXON;EXON,EXON;EXON,EXON;EXON,EXON;EXON,EXON;EXON,EXON;EXON,EXON;EXON,EXON;EXON,EXON;EXON,EXON;EXON,EXON;EXON,EXON;EXON,EXON;EXON,EXON;EXON,EXON;EXON,EXON;EXON,EXON;EXON,EXON;EXON,EXON;EXON,EXON…	1.4%_73r,1.2%_81r;13.3%_60r,14.3%_70r;2.6%_77r,3.0%_101r;4.0%_100r,1.9%_107r;1.7%_60r,1.3%_77r;15.3%_59r,19.4%_72r;3.2%_62r,5.6%_72r;1.8%_57r,1.5%_68r;1.3%_75r,2.9%_70r;1.3%_76r,2.8%_71r;1.1%_93r,1.1%_94r;4.8%_104r,22.9%_109r;1.3%_76r,2.2%_91r;1.2%_83r,1.1%_90r;1.2%_86r,2.1%_97r;3.2%_62r,2.4%_83r;10.0%_40r,9.6%_73r;2.0%_49r,1.3%_77r;1.8%_57r,1.2%_83r;5.1%_59r,3.8%_78r;1.3%_75r,1.4%_70r;1.4%_74r,4…	chr10_7681347;chr10_7681428;chr10_7691633;chr10_7697612;chr10_7702057;chr10_7702074;chr10_7702348;chr10_7702354;chr10_7702467;chr10_7702491;chr10_7702569;chr10_7702725;chr10_7702866;chr10_7702880;chr10_7702894;chr10_7705702;chr10_7710485;chr10_7710546;chr10_7710560;chr10_7710579;chr10_7710887;chr10_7710913;chr10_7710932;chr10_7712627;chr10_7712630;chr10_7712631;chr10_7714077;chr10_7714485;chr10_7…
Lims1	44	5.3	EXON,EXON;EXON,EXON;EXON,EXON;EXON,EXON;EXON,EXON;EXON,EXON;EXON,EXON;EXON,EXON;EXON,EXON;EXON,EXON;EXON,EXON;EXON,EXON;EXON,EXON;EXON,EXON;EXON,EXON;EXON,EXON;EXON,EXON;EXON,EXON;EXON,EXON;EXON,EXON;EXON,EXON;EXON,EXON;EXON,EXON;EXON,EXON;EXON,EXON;EXON,EXON;EXON,EXON;EXON,EXON;EXON,EXON;EXON,EXON;EXON,EXON;EXON,EXON;EXON,EXON;EXON,EXON;EXON,EXON;EXON,EXON;EXON,EXON;EXON,EXON;EXON,EXON;EXON,EXON…	1.0%_100r,1.2%_172r;1.2%_250r,1.1%_366r;1.1%_180r,3.6%_302r;1.3%_159r,4.8%_294r;1.2%_250r,1.1%_364r;1.7%_296r,6.8%_396r;5.0%_303r,4.4%_412r;9.1%_309r,17.4%_420r;1.1%_189r,1.5%_267r;1.2%_173r,2.3%_266r;3.6%_166r,7.2%_279r;1.7%_174r,2.7%_297r;1.2%_164r,1.6%_251r;3.5%_200r,4.2%_333r;9.0%_201r,7.3%_330r;4.4%_206r,4.5%_358r;5.0%_200r,11.6%_346r;1.5%_196r,1.2%_331r;1.6%_125r,1.4%_215r;2.3%_129r,7.7%_23…	chr10_58323676;chr10_58410059;chr10_58421650;chr10_58421709;chr10_58421865;chr10_58421895;chr10_58421910;chr10_58421913;chr10_58422047;chr10_58422079;chr10_58422158;chr10_58422164;chr10_58422384;chr10_58422449;chr10_58422450;chr10_58422620;chr10_58422629;chr10_58422637;chr10_58422859;chr10_58422873;chr10_58422891;chr10_58423000;chr10_58423008;chr10_58423018;chr10_58423078;chr10_58423171;chr10_584…
Sh3bgrl2	44	3.8	EXON,EXON;EXON,EXON;EXON,EXON;EXON,EXON;EXON,EXON;EXON,EXON;EXON,EXON;EXON,EXON;EXON,EXON;EXON,EXON;EXON,EXON;EXON,EXON;EXON,EXON;EXON,EXON;EXON,EXON;EXON,EXON;EXON,EXON;EXON,EXON;EXON,EXON;EXON,EXON;EXON,EXON;EXON,EXON;EXON,EXON;EXON,EXON;EXON,EXON;EXON,EXON;EXON,EXON;EXON,EXON;EXON,EXON;EXON,EXON;EXON,EXON;EXON,EXON;EXON,EXON;EXON,EXON;EXON,EXON;EXON,EXON;EXON,EXON;EXON,EXON;EXON,EXON;EXON,EXON…	1.5%_265r,3.2%_219r;1.0%_206r,2.4%_167r;2.0%_200r,1.2%_172r;1.4%_220r,1.0%_202r;10.9%_368r,12.7%_245r;1.4%_362r,2.5%_236r;1.3%_232r,1.1%_176r;1.4%_219r,2.7%_187r;2.2%_182r,1.2%_162r;2.0%_196r,2.1%_145r;1.4%_210r,1.4%_146r;1.9%_262r,1.9%_158r;2.2%_272r,1.7%_174r;4.9%_265r,5.8%_173r;2.4%_288r,2.3%_177r;1.7%_344r,1.3%_223r;2.1%_329r,2.1%_243r;1.3%_315r,2.1%_242r;4.0%_200r,1.3%_156r;1.5%_195r,2.7%_14…	chr9_83597285;chr9_83597325;chr9_83597365;chr9_83597390;chr9_83597501;chr9_83597529;chr9_83597615;chr9_83597658;chr9_83597853;chr9_83597944;chr9_83597951;chr9_83598008;chr9_83598048;chr9_83598049;chr9_83598077;chr9_83598181;chr9_83598252;chr9_83598258;chr9_83598349;chr9_83598411;chr9_83598416;chr9_83598440;chr9_83598593;chr9_83598594;chr9_83598643;chr9_83598880;chr9_83599041;chr9_83599115;chr9_83…
Slain2	44	4.5	EXON,EXON;EXON,EXON;EXON,EXON;EXON,EXON;EXON,EXON;EXON,EXON;EXON,EXON;EXON,EXON;EXON,EXON;EXON,EXON;EXON,EXON;EXON,EXON;EXON,EXON;EXON,EXON;EXON,EXON;EXON,EXON;EXON,EXON;EXON,EXON;EXON,EXON;EXON,EXON;EXON,EXON;EXON,EXON;EXON,EXON;EXON,EXON;EXON,EXON;EXON,EXON;EXON,EXON;EXON,EXON;EXON,EXON;EXON,EXON;EXON,EXON;EXON,EXON;EXON,EXON;EXON,EXON;EXON,EXON;EXON,EXON;EXON,EXON;EXON,EXON;EXON,EXON;EXON,EXON…	2.9%_68r,3.8%_79r;1.4%_74r,7.1%_84r;2.2%_92r,1.1%_93r;1.5%_137r,9.0%_122r;2.9%_140r,2.9%_137r;2.5%_202r,9.8%_174r;2.0%_255r,1.0%_194r;3.2%_248r,5.7%_194r;4.2%_215r,2.8%_213r;1.7%_116r,7.0%_158r;1.5%_136r,2.3%_175r;9.8%_266r,10.6%_254r;3.0%_267r,3.1%_256r;2.5%_318r,5.0%_258r;3.6%_333r,5.1%_274r;11.1%_333r,14.7%_266r;3.3%_337r,6.6%_273r;1.5%_339r,1.1%_274r;6.9%_317r,8.6%_255r;5.0%_382r,7.3%_261r;5.…	chr5_72914692;chr5_72914713;chr5_72914790;chr5_72914951;chr5_72914987;chr5_72941364;chr5_72941404;chr5_72941405;chr5_72948703;chr5_72955394;chr5_72955435;chr5_72957302;chr5_72957303;chr5_72957411;chr5_72957418;chr5_72957425;chr5_72957432;chr5_72957435;chr5_72958223;chr5_72974634;chr5_72974825;chr5_72976025;chr5_72976363;chr5_72976517;chr5_72976543;chr5_72976577;chr5_72976578;chr5_72976702;chr5_72…
Srrm2	44	3.4	EXON,EXON;EXON,EXON;EXON,EXON;EXON,EXON;EXON,EXON;EXON,EXON;EXON,EXON;EXON,EXON;EXON,EXON;EXON,EXON;EXON,EXON;EXON,EXON;EXON,EXON;EXON,EXON;EXON,EXON;EXON,EXON;EXON,EXON;EXON,EXON;EXON,EXON;EXON,EXON;EXON,EXON;EXON,EXON;EXON,EXON;EXON,EXON;EXON,EXON;EXON,EXON;EXON,EXON;EXON,EXON;EXON,EXON;EXON,EXON;EXON,EXON;EXON,EXON;EXON,EXON;EXON,EXON;EXON,EXON;EXON,EXON;EXON,EXON;EXON,EXON;EXON,EXON;EXON,EXON…	1.4%_581r,1.4%_483r;1.4%_501r,1.4%_428r;1.3%_533r,1.3%_446r;13.0%_522r,11.6%_439r;1.3%_478r,1.8%_394r;5.4%_447r,8.6%_382r;1.0%_393r,1.1%_380r;2.6%_542r,3.8%_447r;1.4%_425r,1.5%_401r;1.1%_373r,3.3%_390r;1.9%_370r,1.4%_370r;1.7%_344r,3.0%_361r;4.5%_375r,2.2%_372r;10.5%_428r,13.2%_387r;1.2%_342r,1.8%_333r;1.2%_426r,1.9%_425r;1.0%_496r,1.0%_501r;2.5%_401r,2.1%_380r;1.2%_656r,1.8%_570r;1.5%_667r,1.7%_…	chr17_23810419;chr17_23815140;chr17_23815154;chr17_23815161;chr17_23815812;chr17_23815905;chr17_23815937;chr17_23816309;chr17_23816721;chr17_23816756;chr17_23816863;chr17_23816894;chr17_23817066;chr17_23817279;chr17_23818212;chr17_23818443;chr17_23818606;chr17_23818782;chr17_23819067;chr17_23819079;chr17_23819796;chr17_23819943;chr17_23819945;chr17_23819994;chr17_23820134;chr17_23820180;chr17_238…
Tomm20	44	4.5	EXON,EXON;EXON,EXON;EXON,EXON;EXON,EXON;EXON,EXON;EXON,EXON;EXON,EXON;EXON,EXON;EXON,EXON;EXON,EXON;EXON,EXON;EXON,EXON;EXON,EXON;EXON,EXON;EXON,EXON;EXON,EXON;EXON,EXON;EXON,EXON;EXON,EXON;EXON,EXON;EXON,EXON;EXON,EXON;EXON,EXON;EXON,EXON;EXON,EXON;EXON,EXON;EXON,EXON;EXON,EXON;EXON,EXON;EXON,EXON;EXON,EXON;EXON,EXON;EXON,EXON;EXON,EXON;EXON,EXON;EXON,EXON;EXON,EXON;EXON,EXON;EXON,EXON;EXON,EXON…	1.1%_179r,1.0%_102r;1.3%_234r,1.5%_130r;1.5%_262r,2.7%_148r;23.4%_167r,36.4%_121r;3.0%_168r,9.1%_121r;4.3%_164r,3.5%_114r;5.8%_172r,3.9%_129r;2.0%_205r,2.8%_144r;2.9%_209r,1.3%_151r;2.2%_224r,4.4%_158r;2.2%_183r,4.2%_96r;3.6%_165r,9.1%_99r;2.0%_202r,4.8%_124r;2.0%_198r,1.6%_126r;11.7%_213r,13.8%_123r;7.9%_214r,6.5%_123r;7.1%_212r,7.3%_123r;2.4%_167r,5.2%_96r;4.1%_196r,5.1%_118r;1.9%_156r,3.5%_85r…	chr8_126930772;chr8_126930806;chr8_126930845;chr8_126930935;chr8_126930936;chr8_126931035;chr8_126931127;chr8_126931153;chr8_126931177;chr8_126931183;chr8_126931321;chr8_126931417;chr8_126931523;chr8_126931643;chr8_126931686;chr8_126931688;chr8_126931704;chr8_126931820;chr8_126931859;chr8_126931952;chr8_126931985;chr8_126932199;chr8_126932209;chr8_126932433;chr8_126932460;chr8_126932632;chr8_1269…
Usp46	44	3.7	EXON,EXON;EXON,EXON;EXON,EXON;EXON,EXON;EXON,EXON;EXON,EXON;EXON,EXON;EXON,EXON;EXON,EXON;EXON,EXON;EXON,EXON;EXON,EXON;EXON,EXON;EXON,EXON;EXON,EXON;EXON,EXON;EXON,EXON;EXON,EXON;EXON,EXON;EXON,EXON;EXON,EXON;EXON,EXON;EXON,EXON;EXON,EXON;EXON,EXON;EXON,EXON;EXON,EXON;EXON,EXON;EXON,EXON;EXON,EXON;EXON,EXON;EXON,EXON;EXON,EXON;EXON,EXON;EXON,EXON;EXON,EXON;EXON,EXON;EXON,EXON;EXON,EXON;EXON,EXON…	3.1%_98r,4.3%_69r;4.2%_95r,7.4%_68r;1.1%_94r,1.4%_70r;1.8%_111r,1.2%_84r;1.9%_104r,1.2%_85r;3.9%_103r,2.4%_84r;1.5%_131r,1.1%_95r;1.9%_154r,4.0%_101r;4.4%_181r,5.1%_117r;5.0%_220r,4.4%_158r;8.0%_174r,2.6%_115r;1.2%_171r,2.8%_106r;3.6%_169r,1.8%_109r;3.4%_149r,1.1%_91r;4.4%_228r,10.7%_131r;2.5%_237r,1.4%_143r;3.3%_244r,9.4%_160r;3.8%_240r,1.9%_159r;2.5%_157r,2.6%_117r;15.9%_157r,12.0%_117r;4.5%_13…	chr5_74000180;chr5_74000181;chr5_74000186;chr5_74000231;chr5_74000248;chr5_74000251;chr5_74000267;chr5_74000329;chr5_74000367;chr5_74000499;chr5_74000578;chr5_74000641;chr5_74000646;chr5_74000672;chr5_74000748;chr5_74000754;chr5_74000814;chr5_74000818;chr5_74000862;chr5_74000863;chr5_74000882;chr5_74001017;chr5_74001024;chr5_74001054;chr5_74001114;chr5_74001136;chr5_74001205;chr5_74001280;chr5_74…
Arl15	43	7.4	EXON,EXON;EXON,EXON;EXON,EXON;EXON,EXON;EXON,EXON;EXON,EXON;EXON,EXON;EXON,EXON;EXON,EXON;EXON,EXON;EXON,EXON;EXON,EXON;EXON,EXON;EXON,EXON;EXON,EXON;EXON,EXON;EXON,EXON;EXON,EXON;EXON,EXON;EXON,EXON;EXON,EXON;EXON,EXON;EXON,EXON;EXON,EXON;EXON,EXON;EXON,EXON;EXON,EXON;EXON,EXON;EXON,EXON;EXON,EXON;EXON,EXON;EXON,EXON;EXON,EXON;EXON,EXON;EXON,EXON;EXON,EXON;EXON,EXON;EXON,EXON;EXON,EXON;EXON,EXON…	1.4%_73r,1.7%_59r;1.8%_56r,1.5%_67r;2.8%_72r,1.7%_60r;8.9%_79r,8.6%_58r;3.4%_87r,13.2%_53r;1.5%_68r,1.8%_57r;5.6%_36r,2.3%_43r;13.0%_92r,19.0%_63r;10.0%_90r,4.8%_62r;20.7%_92r,23.9%_67r;1.1%_90r,1.5%_65r;37.8%_90r,54.5%_66r;5.9%_85r,1.5%_68r;3.7%_81r,1.4%_69r;8.2%_85r,8.3%_72r;2.4%_82r,1.4%_74r;5.8%_86r,8.9%_79r;6.4%_109r,9.8%_102r;5.3%_95r,15.4%_91r;1.0%_96r,3.6%_84r;1.8%_110r,2.3%_87r;8.1%_74r,…	chr13_113934093;chr13_114154792;chr13_114154951;chr13_114154965;chr13_114155033;chr13_114155197;chr13_114155275;chr13_114155572;chr13_114155593;chr13_114155607;chr13_114155616;chr13_114155617;chr13_114155715;chr13_114155803;chr13_114155804;chr13_114155830;chr13_114156089;chr13_114156141;chr13_114156187;chr13_114156244;chr13_114156280;chr13_114156436;chr13_114156440;chr13_114156442;chr13_114156444…
Atrn	43	4.4	EXON,EXON;EXON,EXON;EXON,EXON;EXON,EXON;EXON,EXON;EXON,EXON;EXON,EXON;EXON,EXON;EXON,EXON;EXON,EXON;EXON,EXON;EXON,EXON;EXON,EXON;EXON,EXON;EXON,EXON;EXON,EXON;EXON,EXON;EXON,EXON;EXON,EXON;EXON,EXON;EXON,EXON;EXON,EXON;EXON,EXON;EXON,EXON;EXON,EXON;EXON,EXON;EXON,EXON;EXON,EXON;EXON,EXON;EXON,EXON;EXON,EXON;EXON,EXON;EXON,EXON;EXON,EXON;EXON,EXON;EXON,EXON;EXON,EXON;EXON,EXON;EXON,EXON;EXON,EXON…	1.4%_72r,1.5%_68r;1.6%_122r,1.1%_92r;1.2%_83r,2.4%_84r;1.0%_96r,1.2%_81r;3.3%_90r,9.2%_65r;1.1%_93r,9.0%_67r;12.7%_118r,16.3%_98r;1.9%_108r,1.2%_86r;1.4%_138r,8.7%_103r;2.3%_175r,1.8%_111r;4.1%_148r,2.9%_102r;2.0%_152r,1.8%_114r;1.4%_70r,4.2%_72r;3.3%_90r,5.1%_78r;1.1%_92r,2.4%_82r;1.2%_82r,1.4%_70r;2.7%_74r,1.4%_72r;1.4%_71r,6.8%_74r;1.3%_75r,6.3%_63r;10.5%_86r,7.4%_68r;3.6%_83r,5.6%_71r;3.4%_59…	chr2_130947666;chr2_130973408;chr2_130976037;chr2_130979973;chr2_130982820;chr2_130986741;chr2_131002831;chr2_131013647;chr2_131021007;chr2_131023012;chr2_131025995;chr2_131026090;chr2_131026403;chr2_131026504;chr2_131026517;chr2_131026600;chr2_131026649;chr2_131026839;chr2_131026872;chr2_131026985;chr2_131027014;chr2_131027200;chr2_131027395;chr2_131027732;chr2_131027735;chr2_131027860;chr2_1310…
Etnk1	43	3.3	EXON,EXON;EXON,EXON;EXON,EXON;EXON,EXON;EXON,EXON;EXON,EXON;EXON,EXON;EXON,EXON;EXON,EXON;EXON,EXON;EXON,EXON;EXON,EXON;EXON,EXON;EXON,EXON;EXON,EXON;EXON,EXON;EXON,EXON;EXON,EXON;EXON,EXON;EXON,EXON;EXON,EXON;EXON,EXON;EXON,EXON;EXON,EXON;EXON,EXON;EXON,EXON;EXON,EXON;EXON,EXON;EXON,EXON;EXON,EXON;EXON,EXON;EXON,EXON;EXON,EXON;EXON,EXON;EXON,EXON;EXON,EXON;EXON,EXON;EXON,EXON;EXON,EXON;EXON,EXON…	2.2%_180r,3.8%_159r;3.7%_163r,3.1%_161r;1.1%_189r,1.0%_210r;2.4%_82r,1.5%_68r;2.5%_80r,3.7%_54r;12.7%_110r,21.1%_95r;3.3%_150r,9.2%_120r;1.9%_156r,3.2%_126r;2.0%_151r,2.6%_114r;4.9%_143r,2.1%_144r;2.8%_143r,1.4%_143r;7.3%_123r,8.1%_135r;2.5%_79r,3.4%_87r;2.4%_83r,10.5%_95r;2.5%_80r,2.2%_93r;3.2%_125r,3.9%_152r;2.6%_152r,1.8%_166r;1.3%_151r,1.8%_165r;1.3%_233r,1.1%_187r;1.6%_257r,2.1%_243r;2.1%_19…	chr6_143180732;chr6_143186511;chr6_143203567;chr6_143203681;chr6_143203692;chr6_143203798;chr6_143203890;chr6_143203923;chr6_143203928;chr6_143204133;chr6_143204134;chr6_143204153;chr6_143204220;chr6_143204259;chr6_143204262;chr6_143204441;chr6_143204516;chr6_143204520;chr6_143204638;chr6_143204699;chr6_143204750;chr6_143205169;chr6_143205697;chr6_143205723;chr6_143205842;chr6_143206176;chr6_1432…
Huwe1	43	2.8	EXON,EXON;EXON,EXON;EXON,EXON;EXON,EXON;EXON,EXON;EXON,EXON;EXON,EXON;EXON,EXON;EXON,EXON;EXON,EXON;EXON,EXON;EXON,EXON;EXON,EXON;EXON,EXON;EXON,EXON;EXON,EXON;EXON,EXON;EXON,EXON;EXON,EXON;EXON,EXON;EXON,EXON;EXON,EXON;EXON,EXON;EXON,EXON;EXON,EXON;EXON,EXON;EXON,EXON;EXON,EXON;EXON,EXON;EXON,EXON;EXON,EXON;EXON,EXON;EXON,EXON;EXON,EXON;EXON,EXON;EXON,EXON;EXON,EXON;EXON,EXON;EXON,EXON;EXON,EXON…	1.9%_104r,2.9%_104r;2.5%_238r,1.7%_239r;2.5%_240r,2.1%_233r;2.0%_99r,3.4%_148r;5.1%_118r,17.8%_129r;2.9%_136r,11.1%_144r;1.4%_140r,1.3%_155r;2.1%_144r,1.3%_149r;2.1%_194r,1.3%_230r;3.0%_165r,1.6%_190r;4.3%_139r,4.4%_160r;1.1%_188r,1.3%_224r;1.8%_217r,3.6%_247r;2.9%_137r,4.9%_182r;4.8%_146r,2.8%_215r;2.0%_200r,2.3%_221r;1.7%_173r,1.0%_208r;1.1%_181r,1.0%_209r;1.2%_170r,1.3%_232r;1.8%_382r,1.9%_412…	chrX_151840077;chrX_151840980;chrX_151843012;chrX_151853416;chrX_151864708;chrX_151864717;chrX_151870469;chrX_151870477;chrX_151878855;chrX_151880513;chrX_151882525;chrX_151882606;chrX_151882618;chrX_151882697;chrX_151886919;chrX_151896592;chrX_151898516;chrX_151898522;chrX_151903987;chrX_151907328;chrX_151914339;chrX_151915656;chrX_151918496;chrX_151918689;chrX_151919585;chrX_151919674;chrX_1519…
Pbx1	43	4.9	EXON,EXON;EXON,EXON;EXON,EXON;EXON,EXON;EXON,EXON;EXON,EXON;EXON,EXON;EXON,EXON;EXON,EXON;EXON,EXON;EXON,EXON;EXON,EXON;EXON,EXON;EXON,EXON;EXON,EXON;EXON,EXON;EXON,EXON;EXON,EXON;EXON,EXON;EXON,EXON;EXON,EXON;EXON,EXON;EXON,EXON;EXON,EXON;EXON,EXON;EXON,EXON;EXON,EXON;EXON,EXON;EXON,EXON;EXON,EXON;EXON,EXON;EXON,EXON;EXON,EXON;EXON,EXON;EXON,EXON;EXON,EXON;EXON,EXON;EXON,EXON;EXON,EXON;EXON,EXON…	7.3%_55r,1.6%_62r;2.7%_74r,3.9%_77r;20.5%_78r,14.3%_91r;5.1%_78r,2.2%_91r;1.6%_64r,1.4%_71r;1.7%_60r,1.4%_73r;3.3%_61r,1.4%_72r;7.1%_56r,6.2%_81r;1.2%_82r,1.0%_98r;1.8%_55r,3.3%_61r;1.8%_56r,3.2%_62r;2.2%_46r,1.7%_60r;3.6%_28r,2.5%_40r;4.3%_23r,4.8%_21r;13.0%_23r,14.3%_21r;3.4%_29r,3.4%_29r;1.5%_67r,3.9%_76r;2.4%_42r,5.8%_52r;3.1%_32r,2.0%_51r;3.1%_32r,7.8%_51r;3.0%_33r,1.9%_52r;15.2%_33r,17.0%_4…	chr1_168153739;chr1_168154003;chr1_168154200;chr1_168154201;chr1_168154324;chr1_168154332;chr1_168154350;chr1_168154381;chr1_168154630;chr1_168154765;chr1_168154766;chr1_168154797;chr1_168155017;chr1_168155115;chr1_168155117;chr1_168155549;chr1_168155740;chr1_168155941;chr1_168155954;chr1_168155957;chr1_168155966;chr1_168155990;chr1_168156134;chr1_168156184;chr1_168156281;chr1_168156318;chr1_1681…
Prkd3	43	3.9	EXON,EXON;EXON,EXON;EXON,EXON;EXON,EXON;EXON,EXON;EXON,EXON;EXON,EXON;EXON,EXON;EXON,EXON;EXON,EXON;EXON,EXON;EXON,EXON;EXON,EXON;EXON,EXON;EXON,EXON;EXON,EXON;EXON,EXON;EXON,EXON;EXON,EXON;EXON,EXON;EXON,EXON;EXON,EXON;EXON,EXON;EXON,EXON;EXON,EXON;EXON,EXON;EXON,EXON;EXON,EXON;EXON,EXON;EXON,EXON;EXON,EXON;EXON,EXON;EXON,EXON;EXON,EXON;EXON,EXON;EXON,EXON;EXON,EXON;EXON,EXON;EXON,EXON;EXON,EXON…	5.6%_54r,8.7%_69r;1.6%_129r,2.1%_140r;6.8%_162r,3.9%_181r;4.3%_164r,1.1%_182r;1.2%_163r,1.6%_188r;1.3%_153r,4.6%_152r;4.6%_152r,2.6%_152r;4.7%_150r,3.4%_148r;3.3%_150r,1.4%_143r;3.2%_95r,1.5%_65r;2.6%_78r,3.9%_51r;14.8%_81r,27.8%_108r;2.4%_83r,1.0%_104r;4.1%_98r,7.2%_111r;2.0%_102r,4.2%_142r;3.1%_97r,8.1%_149r;2.1%_97r,3.4%_147r;6.5%_77r,1.5%_131r;3.7%_54r,1.7%_60r;3.8%_53r,3.4%_58r;3.6%_55r,5.4%…	chr17_78949489;chr17_78949620;chr17_78950146;chr17_78950147;chr17_78950223;chr17_78950246;chr17_78950247;chr17_78950251;chr17_78950256;chr17_78950456;chr17_78950481;chr17_78950677;chr17_78950717;chr17_78950740;chr17_78950899;chr17_78950938;chr17_78950939;chr17_78950980;chr17_78951269;chr17_78951276;chr17_78951304;chr17_78951423;chr17_78951508;chr17_78951675;chr17_78951678;chr17_78951695;chr17_789…
Sppl2a	43	4.4	EXON,EXON;EXON,EXON;EXON,EXON;EXON,EXON;EXON,EXON;EXON,EXON;EXON,EXON;EXON,EXON;EXON,EXON;EXON,EXON;EXON,EXON;EXON,EXON;EXON,EXON;EXON,EXON;EXON,EXON;EXON,EXON;EXON,EXON;EXON,EXON;EXON,EXON;EXON,EXON;EXON,EXON;EXON,EXON;EXON,EXON;EXON,EXON;EXON,EXON;EXON,EXON;EXON,EXON;EXON,EXON;EXON,EXON;EXON,EXON;EXON,EXON;EXON,EXON;EXON,EXON;EXON,EXON;EXON,EXON;EXON,EXON;EXON,EXON;EXON,EXON;EXON,EXON;EXON,EXON…	13.8%_29r,3.2%_63r;2.3%_43r,5.1%_59r;2.0%_100r,1.4%_212r;9.8%_82r,14.4%_160r;3.8%_105r,5.2%_172r;4.5%_111r,4.8%_188r;2.4%_83r,1.4%_139r;12.5%_72r,5.8%_86r;3.3%_30r,1.6%_62r;3.1%_64r,3.2%_126r;1.3%_80r,3.5%_114r;2.2%_89r,1.4%_147r;4.7%_43r,1.1%_94r;4.1%_49r,3.4%_119r;6.0%_50r,1.7%_121r;2.0%_49r,6.8%_117r;3.3%_60r,2.1%_141r;1.5%_67r,2.8%_143r;24.2%_95r,29.8%_168r;1.9%_105r,1.1%_179r;1.1%_94r,2.4%_1…	chr2_126890487;chr2_126890631;chr2_126890920;chr2_126891088;chr2_126891120;chr2_126891149;chr2_126891262;chr2_126891355;chr2_126891606;chr2_126891790;chr2_126891920;chr2_126892001;chr2_126892220;chr2_126892288;chr2_126892291;chr2_126892302;chr2_126892318;chr2_126892332;chr2_126892415;chr2_126892441;chr2_126892462;chr2_126892587;chr2_126892707;chr2_126892708;chr2_126892797;chr2_126893152;chr2_1268…
Timp2	43	3.7	EXON,EXON;EXON,EXON;EXON,EXON;EXON,EXON;EXON,EXON;EXON,EXON;EXON,EXON;EXON,EXON;EXON,EXON;EXON,EXON;EXON,EXON;EXON,EXON;EXON,EXON;EXON,EXON;EXON,EXON;EXON,EXON;EXON,EXON;EXON,EXON;EXON,EXON;EXON,EXON;EXON,EXON;EXON,EXON;EXON,EXON;EXON,EXON;EXON,EXON;EXON,EXON;EXON,EXON;EXON,EXON;EXON,EXON;EXON,EXON;EXON,EXON;EXON,EXON;EXON,EXON;EXON,EXON;EXON,EXON;EXON,EXON;EXON,EXON;EXON,EXON;EXON,EXON;EXON,EXON…	1.8%_2714r,3.4%_1900r;4.7%_1719r,8.9%_1328r;1.2%_1600r,1.9%_1297r;2.2%_3023r,3.1%_2108r;1.7%_3129r,1.3%_2178r;3.1%_3067r,3.7%_2199r;10.4%_2485r,13.3%_1765r;1.4%_2463r,1.3%_1758r;6.2%_2127r,7.8%_1574r;1.8%_2011r,3.2%_1492r;1.7%_1813r,2.4%_1352r;1.2%_2004r,1.0%_1442r;2.1%_2023r,1.9%_1464r;1.9%_1990r,1.7%_1466r;1.8%_2106r,2.4%_1524r;3.3%_2220r,4.3%_1585r;2.6%_2283r,3.5%_1611r;1.5%_1904r,2.7%_1277r;2…	chr11_118301304;chr11_118301359;chr11_118301394;chr11_118301511;chr11_118301527;chr11_118301626;chr11_118301763;chr11_118301768;chr11_118301783;chr11_118301797;chr11_118301992;chr11_118302006;chr11_118302010;chr11_118302148;chr11_118302200;chr11_118302212;chr11_118302226;chr11_118302402;chr11_118302404;chr11_118302408;chr11_118302412;chr11_118302413;chr11_118302474;chr11_118302558;chr11_118302579…
Arhgap31	42	3.7	EXON,EXON;EXON,EXON;EXON,EXON;EXON,EXON;EXON,EXON;EXON,EXON;EXON,EXON;EXON,EXON;EXON,EXON;EXON,EXON;EXON,EXON;EXON,EXON;EXON,EXON;EXON,EXON;EXON,EXON;EXON,EXON;EXON,EXON;EXON,EXON;EXON,EXON;EXON,EXON;EXON,EXON;EXON,EXON;EXON,EXON;EXON,EXON;EXON,EXON;EXON,EXON;EXON,EXON;EXON,EXON;EXON,EXON;EXON,EXON;EXON,EXON;EXON,EXON;EXON,EXON;EXON,EXON;EXON,EXON;EXON,EXON;EXON,EXON;EXON,EXON;EXON,EXON;EXON,EXON…	4.9%_81r,10.6%_66r;2.9%_102r,2.4%_84r;4.1%_122r,2.1%_95r;2.6%_192r,2.9%_136r;2.9%_173r,4.4%_113r;1.1%_185r,2.5%_119r;1.6%_127r,1.2%_84r;2.9%_140r,2.0%_98r;1.3%_152r,1.9%_104r;1.2%_171r,4.5%_112r;6.9%_145r,7.4%_94r;2.1%_144r,1.1%_92r;2.7%_113r,4.0%_75r;4.5%_67r,9.3%_54r;1.4%_74r,1.2%_86r;1.8%_57r,2.5%_79r;1.0%_98r,1.4%_72r;1.5%_68r,3.7%_54r;1.2%_85r,2.8%_72r;4.4%_91r,2.6%_77r;1.4%_70r,1.7%_60r;2.9…	chr16_38598425;chr16_38598447;chr16_38598460;chr16_38598606;chr16_38598773;chr16_38598807;chr16_38598908;chr16_38598952;chr16_38599015;chr16_38599469;chr16_38599529;chr16_38599530;chr16_38599678;chr16_38599821;chr16_38600068;chr16_38600140;chr16_38600305;chr16_38600615;chr16_38600750;chr16_38600756;chr16_38601048;chr16_38601049;chr16_38601074;chr16_38601176;chr16_38601363;chr16_38601373;chr16_386…
Casc4	42	4.7	EXON,EXON;EXON,EXON;EXON,EXON;EXON,EXON;EXON,EXON;EXON,EXON;EXON,EXON;EXON,EXON;EXON,EXON;EXON,EXON;EXON,EXON;EXON,EXON;EXON,EXON;EXON,EXON;EXON,EXON;EXON,EXON;EXON,EXON;EXON,EXON;EXON,EXON;EXON,EXON;EXON,EXON;EXON,EXON;EXON,EXON;EXON,EXON;EXON,EXON;EXON,EXON;EXON,EXON;EXON,EXON;EXON,EXON;EXON,EXON;EXON,EXON;EXON,EXON;EXON,EXON;EXON,EXON;EXON,EXON;EXON,EXON;EXON,EXON;EXON,EXON;EXON,EXON;EXON,EXON…	2.6%_39r,2.9%_70r;2.3%_44r,3.8%_80r;4.7%_43r,6.8%_73r;8.5%_47r,4.9%_61r;2.2%_45r,1.7%_120r;1.6%_61r,3.8%_133r;2.2%_89r,3.2%_125r;4.5%_88r,5.6%_126r;6.8%_73r,2.1%_96r;1.1%_91r,3.7%_136r;3.8%_80r,1.5%_132r;2.1%_94r,1.2%_172r;6.5%_62r,16.5%_79r;4.7%_85r,4.8%_105r;8.2%_61r,5.2%_77r;11.5%_61r,14.5%_76r;3.3%_60r,2.5%_80r;4.2%_71r,4.9%_82r;7.0%_71r,7.4%_81r;1.5%_65r,2.0%_98r;3.7%_54r,3.3%_90r;11.5%_52r,…	chr2_121867151;chr2_121867184;chr2_121867196;chr2_121867512;chr2_121901273;chr2_121903085;chr2_121906015;chr2_121906017;chr2_121906738;chr2_121911881;chr2_121911886;chr2_121912036;chr2_121933707;chr2_121933871;chr2_121934370;chr2_121934371;chr2_121934406;chr2_121934429;chr2_121934430;chr2_121934471;chr2_121934492;chr2_121934512;chr2_121934513;chr2_121934628;chr2_121934657;chr2_121934667;chr2_1219…
Cnot6	42	3.8	EXON,EXON;EXON,EXON;EXON,EXON;EXON,EXON;EXON,EXON;EXON,EXON;EXON,EXON;EXON,EXON;EXON,EXON;EXON,EXON;EXON,EXON;EXON,EXON;EXON,EXON;EXON,EXON;EXON,EXON;EXON,EXON;EXON,EXON;EXON,EXON;EXON,EXON;EXON,EXON;EXON,EXON;EXON,EXON;EXON,EXON;EXON,EXON;EXON,EXON;EXON,EXON;EXON,EXON;EXON,EXON;EXON,EXON;EXON,EXON;EXON,EXON;EXON,EXON;EXON,EXON;INTRON,INTRON;EXON,EXON;EXON,EXON;EXON,EXON;EXON,EXON;EXON,EXON;EXON,…	1.5%_68r,4.4%_158r;1.5%_65r,1.8%_166r;1.9%_54r,4.6%_151r;2.0%_49r,3.5%_115r;2.2%_46r,2.7%_111r;1.4%_71r,2.6%_153r;1.3%_76r,3.2%_158r;7.7%_65r,5.0%_121r;1.6%_63r,1.7%_116r;10.7%_56r,4.7%_106r;3.6%_28r,1.7%_58r;4.7%_43r,9.0%_100r;8.3%_24r,4.3%_46r;3.6%_28r,9.4%_53r;1.2%_82r,3.3%_123r;5.3%_75r,6.6%_121r;2.9%_70r,1.7%_120r;2.1%_47r,1.2%_85r;16.7%_138r,19.8%_202r;2.9%_137r,6.4%_203r;2.9%_140r,2.9%_210…	chr11_49671729;chr11_49671821;chr11_49671838;chr11_49671896;chr11_49671901;chr11_49671958;chr11_49672010;chr11_49672061;chr11_49672062;chr11_49672066;chr11_49672220;chr11_49672408;chr11_49672627;chr11_49672645;chr11_49672755;chr11_49672792;chr11_49672839;chr11_49673540;chr11_49674207;chr11_49674208;chr11_49674209;chr11_49674527;chr11_49674552;chr11_49674613;chr11_49674614;chr11_49674933;chr11_496…
Fam102b	42	4.0	EXON,EXON;EXON,EXON;EXON,EXON;EXON,EXON;EXON,EXON;EXON,EXON;EXON,EXON;EXON,EXON;EXON,EXON;EXON,EXON;EXON,EXON;EXON,EXON;EXON,EXON;EXON,EXON;EXON,EXON;EXON,EXON;EXON,EXON;EXON,EXON;EXON,EXON;EXON,EXON;EXON,EXON;EXON,EXON;EXON,EXON;EXON,EXON;EXON,EXON;EXON,EXON;EXON,EXON;EXON,EXON;EXON,EXON;EXON,EXON;EXON,EXON;EXON,EXON;EXON,EXON;EXON,EXON;EXON,EXON;EXON,EXON;EXON,EXON;EXON,EXON;EXON,EXON;EXON,EXON…	1.2%_163r,5.2%_173r;3.8%_210r,2.5%_243r;5.0%_141r,7.5%_161r;1.9%_157r,5.7%_140r;3.5%_198r,1.2%_169r;1.8%_219r,1.0%_202r;5.1%_234r,3.3%_211r;2.6%_189r,2.5%_160r;1.1%_179r,3.8%_159r;6.2%_161r,9.2%_153r;3.4%_147r,1.7%_173r;3.3%_150r,6.1%_179r;12.2%_147r,13.6%_176r;1.4%_147r,1.1%_176r;8.2%_122r,9.6%_166r;3.0%_66r,10.8%_102r;2.5%_81r,1.1%_93r;2.4%_126r,2.3%_133r;3.2%_126r,5.2%_134r;5.3%_94r,3.1%_128r;…	chr3_108971219;chr3_108971286;chr3_108971390;chr3_108971429;chr3_108971548;chr3_108971631;chr3_108971653;chr3_108971679;chr3_108971692;chr3_108971778;chr3_108971941;chr3_108972023;chr3_108972030;chr3_108972031;chr3_108972083;chr3_108972178;chr3_108972279;chr3_108972518;chr3_108972536;chr3_108972596;chr3_108972638;chr3_108972806;chr3_108973087;chr3_108973106;chr3_108973422;chr3_108973440;chr3_1089…
Lpgat1	42	4.2	EXON,EXON;EXON,EXON;EXON,EXON;EXON,EXON;EXON,EXON;EXON,EXON;EXON,EXON;EXON,EXON;EXON,EXON;EXON,EXON;EXON,EXON;EXON,EXON;EXON,EXON;EXON,EXON;EXON,EXON;EXON,EXON;EXON,EXON;EXON,EXON;EXON,EXON;EXON,EXON;EXON,EXON;EXON,EXON;EXON,EXON;EXON,EXON;EXON,EXON;EXON,EXON;EXON,EXON;EXON,EXON;EXON,EXON;EXON,EXON;EXON,EXON;EXON,EXON;EXON,EXON;EXON,EXON;EXON,EXON;EXON,EXON;EXON,EXON;EXON,EXON;EXON,EXON;EXON,EXON…	1.5%_130r,1.5%_137r;2.7%_183r,1.6%_184r;13.6%_176r,13.4%_164r;2.2%_179r,5.6%_160r;2.1%_146r,2.4%_167r;19.9%_146r,15.1%_152r;1.2%_171r,1.6%_186r;1.2%_167r,2.3%_171r;3.6%_56r,2.4%_83r;5.9%_102r,9.4%_138r;5.1%_99r,6.3%_128r;3.0%_99r,4.4%_135r;1.3%_80r,2.4%_123r;4.2%_72r,2.9%_104r;1.4%_69r,2.3%_128r;7.9%_101r,5.3%_151r;1.0%_102r,2.0%_150r;2.2%_92r,1.4%_140r;2.4%_85r,5.1%_98r;3.7%_109r,7.1%_112r;3.4%_…	chr1_191749555;chr1_191756011;chr1_191760011;chr1_191760014;chr1_191760198;chr1_191760238;chr1_191763573;chr1_191763580;chr1_191778512;chr1_191778851;chr1_191778882;chr1_191778896;chr1_191778931;chr1_191778968;chr1_191779239;chr1_191779340;chr1_191779346;chr1_191779387;chr1_191779497;chr1_191779519;chr1_191779549;chr1_191779855;chr1_191780260;chr1_191780271;chr1_191781137;chr1_191781171;chr1_1917…
M6pr	42	5.2	EXON,EXON;INTRON,INTRON;INTRON,INTRON;INTRON,INTRON;INTRON,INTRON;INTRON,INTRON;INTRON,INTRON;INTRON,INTRON;INTRON,INTRON;INTRON,INTRON;INTRON,INTRON;INTRON,INTRON;INTRON,INTRON;INTRON,INTRON;INTRON,INTRON;INTRON,INTRON;INTRON,INTRON;INTRON,INTRON;INTRON,INTRON;INTRON,INTRON;INTRON,INTRON;EXON,EXON;EXON,EXON;EXON,EXON;EXON,EXON;EXON,EXON;EXON,EXON;EXON,EXON;EXON,EXON;EXON,EXON;EXON,EXON;EXON,EXON…	1.7%_1522r,2.8%_1026r;2.0%_205r,6.9%_144r;6.2%_226r,4.7%_149r;2.4%_212r,1.7%_115r;3.0%_235r,8.2%_98r;1.3%_235r,1.0%_98r;1.6%_254r,8.1%_124r;1.1%_267r,1.5%_132r;9.4%_53r,10.9%_46r;1.7%_58r,12.8%_47r;1.5%_66r,1.7%_60r;7.9%_76r,20.5%_44r;2.6%_76r,4.4%_45r;1.4%_73r,7.1%_42r;5.6%_54r,8.8%_34r;5.7%_53r,4.4%_45r;21.2%_52r,8.5%_47r;2.1%_48r,2.1%_48r;5.4%_37r,3.4%_59r;2.0%_50r,1.8%_55r;4.0%_75r,5.4%_74r;1…	chr6_122313333;chr6_122313516;chr6_122313529;chr6_122313584;chr6_122313661;chr6_122313662;chr6_122313718;chr6_122313733;chr6_122314216;chr6_122314236;chr6_122314279;chr6_122314506;chr6_122314508;chr6_122314533;chr6_122314635;chr6_122314664;chr6_122314667;chr6_122314707;chr6_122314786;chr6_122314820;chr6_122314877;chr6_122315156;chr6_122316387;chr6_122316401;chr6_122316441;chr6_122316506;chr6_1223…
Mapk1	42	5.4	EXON,EXON;EXON,EXON;EXON,EXON;EXON,EXON;EXON,EXON;EXON,EXON;EXON,EXON;EXON,EXON;EXON,EXON;EXON,EXON;EXON,EXON;EXON,EXON;EXON,EXON;EXON,EXON;EXON,EXON;EXON,EXON;EXON,EXON;EXON,EXON;EXON,EXON;EXON,EXON;EXON,EXON;EXON,EXON;EXON,EXON;EXON,EXON;EXON,EXON;EXON,EXON;EXON,EXON;EXON,EXON;EXON,EXON;EXON,EXON;EXON,EXON;EXON,EXON;EXON,EXON;EXON,EXON;EXON,EXON;EXON,EXON;EXON,EXON;EXON,EXON;EXON,EXON;EXON,EXON…	1.1%_900r,2.3%_702r;2.2%_926r,3.5%_707r;2.1%_526r,1.8%_334r;3.6%_561r,5.7%_369r;2.2%_767r,1.8%_596r;3.0%_737r,6.7%_569r;28.9%_736r,41.3%_566r;3.2%_626r,4.3%_490r;10.7%_598r,12.8%_438r;4.9%_594r,7.0%_431r;1.3%_553r,2.4%_503r;2.2%_643r,2.8%_460r;1.9%_907r,1.6%_632r;2.4%_678r,2.8%_543r;1.3%_671r,2.4%_533r;2.0%_707r,4.0%_555r;2.1%_770r,1.9%_583r;1.6%_1213r,2.3%_852r;2.1%_705r,1.9%_514r;1.3%_895r,2.4%…	chr16_17016020;chr16_17038325;chr16_17038698;chr16_17038715;chr16_17043741;chr16_17043951;chr16_17043952;chr16_17043992;chr16_17044072;chr16_17044081;chr16_17044198;chr16_17044447;chr16_17044533;chr16_17044628;chr16_17044650;chr16_17044726;chr16_17044751;chr16_17044822;chr16_17044981;chr16_17045089;chr16_17045090;chr16_17045201;chr16_17045213;chr16_17045454;chr16_17045676;chr16_17045760;chr16_170…
Med13	42	5.4	EXON,EXON;EXON,EXON;EXON,EXON;EXON,EXON;EXON,EXON;EXON,EXON;EXON,EXON;EXON,EXON;EXON,EXON;EXON,EXON;EXON,EXON;EXON,EXON;EXON,EXON;EXON,EXON;EXON,EXON;EXON,EXON;EXON,EXON;EXON,EXON;EXON,EXON;EXON,EXON;EXON,EXON;EXON,EXON;EXON,EXON;EXON,EXON;EXON,EXON;EXON,EXON;EXON,EXON;EXON,EXON;EXON,EXON;EXON,EXON;EXON,EXON;EXON,EXON;EXON,EXON;EXON,EXON;EXON,EXON;EXON,EXON;EXON,EXON;EXON,EXON;EXON,EXON;EXON,EXON…	2.9%_69r,1.0%_99r;2.6%_38r,1.5%_68r;4.5%_44r,1.2%_83r;8.7%_46r,4.2%_71r;2.7%_37r,2.1%_47r;2.3%_43r,8.7%_46r;7.0%_43r,13.0%_46r;7.1%_42r,4.2%_48r;8.8%_34r,9.5%_42r;6.9%_29r,2.8%_36r;3.3%_30r,2.7%_37r;6.5%_31r,3.1%_32r;2.3%_43r,1.5%_67r;5.4%_37r,9.4%_64r;10.0%_20r,2.6%_39r;30.0%_20r,2.5%_40r;4.8%_21r,2.6%_39r;7.7%_26r,3.6%_28r;7.4%_27r,3.4%_29r;1.1%_92r,1.0%_98r;5.0%_40r,16.7%_30r;4.0%_50r,1.3%_75r…	chr11_86267336;chr11_86267459;chr11_86267559;chr11_86267591;chr11_86267796;chr11_86267810;chr11_86267811;chr11_86267817;chr11_86268430;chr11_86268799;chr11_86268818;chr11_86269337;chr11_86269526;chr11_86269636;chr11_86269812;chr11_86269877;chr11_86269931;chr11_86270224;chr11_86270225;chr11_86270709;chr11_86278511;chr11_86279710;chr11_86283317;chr11_86283345;chr11_86283926;chr11_86285152;chr11_862…
Met	42	4.1	EXON,EXON;EXON,EXON;EXON,EXON;EXON,EXON;EXON,EXON;EXON,EXON;EXON,EXON;EXON,EXON;EXON,EXON;EXON,EXON;EXON,EXON;EXON,EXON;EXON,EXON;EXON,EXON;EXON,EXON;EXON,EXON;EXON,EXON;EXON,EXON;EXON,EXON;EXON,EXON;EXON,EXON;EXON,EXON;EXON,EXON;EXON,EXON;EXON,EXON;EXON,EXON;EXON,EXON;EXON,EXON;EXON,EXON;EXON,EXON;EXON,EXON;EXON,EXON;EXON,EXON;EXON,EXON;EXON,EXON;EXON,EXON;EXON,EXON;EXON,EXON;EXON,EXON;EXON,EXON…	2.1%_48r,1.3%_78r;1.9%_54r,6.3%_79r;1.7%_59r,3.3%_61r;1.7%_60r,1.6%_62r;5.0%_60r,1.7%_58r;3.2%_63r,3.0%_67r;4.0%_50r,5.1%_78r;2.1%_48r,2.7%_74r;3.1%_32r,2.2%_46r;4.0%_50r,1.3%_80r;18.5%_54r,22.9%_83r;1.8%_56r,2.7%_73r;3.2%_63r,7.5%_93r;4.5%_66r,4.7%_107r;4.3%_46r,1.5%_68r;3.7%_54r,4.0%_99r;2.3%_86r,3.8%_133r;2.5%_80r,1.0%_105r;2.8%_72r,2.5%_118r;1.9%_105r,1.4%_143r;18.8%_112r,17.3%_150r;2.9%_104r…	chr6_17491932;chr6_17492128;chr6_17492406;chr6_17492415;chr6_17513386;chr6_17513413;chr6_17527197;chr6_17527205;chr6_17531455;chr6_17531579;chr6_17533917;chr6_17534218;chr6_17534952;chr6_17535867;chr6_17540542;chr6_17548721;chr6_17553279;chr6_17571798;chr6_17571918;chr6_17571973;chr6_17572092;chr6_17572102;chr6_17572331;chr6_17572403;chr6_17572491;chr6_17572501;chr6_17572513;chr6_17572673;chr6_17…
Ncor1	42	4.3	EXON,EXON;EXON,EXON;EXON,EXON;EXON,EXON;EXON,EXON;EXON,EXON;EXON,EXON;EXON,EXON;EXON,EXON;EXON,EXON;EXON,EXON;EXON,EXON;EXON,EXON;EXON,EXON;EXON,EXON;EXON,EXON;EXON,EXON;EXON,EXON;EXON,EXON;EXON,EXON;EXON,EXON;EXON,EXON;EXON,EXON;EXON,EXON;EXON,EXON;EXON,EXON;EXON,EXON;EXON,EXON;EXON,EXON;EXON,EXON;EXON,EXON;EXON,EXON;EXON,EXON;EXON,EXON;EXON,EXON;EXON,EXON;EXON,EXON;EXON,EXON;EXON,EXON;EXON,EXON…	18.2%_44r,23.7%_59r;4.3%_46r,3.9%_51r;2.3%_44r,4.3%_47r;1.8%_56r,1.6%_64r;14.3%_77r,11.0%_82r;1.3%_79r,1.2%_84r;1.4%_141r,3.3%_153r;1.2%_347r,1.4%_357r;1.1%_350r,1.9%_361r;1.2%_340r,1.6%_310r;4.6%_280r,5.9%_253r;3.9%_279r,7.2%_249r;6.6%_320r,4.4%_274r;1.3%_237r,1.0%_293r;1.2%_343r,1.9%_363r;3.3%_211r,2.9%_277r;1.5%_198r,3.3%_242r;4.9%_206r,6.8%_249r;3.7%_188r,2.2%_232r;5.2%_210r,6.3%_270r;8.8%_22…	chr11_62316858;chr11_62316887;chr11_62316901;chr11_62317003;chr11_62317027;chr11_62317029;chr11_62317075;chr11_62317182;chr11_62317189;chr11_62317312;chr11_62317606;chr11_62317611;chr11_62317713;chr11_62317843;chr11_62317980;chr11_62321119;chr11_62321393;chr11_62321401;chr11_62321444;chr11_62325490;chr11_62325568;chr11_62329442;chr11_62329470;chr11_62329481;chr11_62329544;chr11_62329601;chr11_623…
Nfib	42	5.0	EXON,EXON;EXON,EXON;EXON,EXON;EXON,EXON;EXON,EXON;EXON,EXON;EXON,EXON;EXON,EXON;EXON,EXON;EXON,EXON;EXON,EXON;EXON,EXON;EXON,EXON;EXON,EXON;EXON,EXON;EXON,EXON;EXON,EXON;EXON,EXON;EXON,EXON;EXON,EXON;EXON,EXON;EXON,EXON;EXON,EXON;EXON,EXON;EXON,EXON;EXON,EXON;EXON,EXON;EXON,EXON;EXON,EXON;EXON,EXON;EXON,EXON;EXON,EXON;EXON,EXON;EXON,EXON;EXON,EXON;EXON,EXON;EXON,EXON;EXON,EXON;EXON,EXON;EXON,EXON…	4.5%_67r,1.2%_82r;11.2%_107r,9.6%_146r;2.5%_79r,2.3%_130r;2.4%_82r,6.9%_131r;1.3%_80r,3.1%_128r;1.4%_73r,1.6%_123r;2.2%_90r,2.3%_128r;5.9%_85r,11.4%_114r;7.8%_51r,10.0%_70r;2.2%_46r,2.7%_74r;3.6%_56r,2.4%_85r;8.3%_48r,4.7%_64r;4.8%_42r,2.2%_91r;3.5%_57r,8.7%_69r;3.5%_57r,1.4%_69r;1.7%_58r,2.9%_68r;5.4%_37r,7.0%_71r;2.8%_36r,2.3%_86r;4.5%_44r,1.1%_92r;4.5%_44r,10.0%_90r;4.2%_24r,5.5%_55r;3.0%_33r,…	chr4_82290263;chr4_82290326;chr4_82290624;chr4_82290626;chr4_82290627;chr4_82290654;chr4_82290722;chr4_82290762;chr4_82291253;chr4_82291276;chr4_82291311;chr4_82291373;chr4_82291633;chr4_82291790;chr4_82291793;chr4_82291805;chr4_82291958;chr4_82292056;chr4_82292090;chr4_82292094;chr4_82293395;chr4_82293625;chr4_82293857;chr4_82294497;chr4_82295138;chr4_82295139;chr4_82295497;chr4_82295501;chr4_82…
Pdcd6ip	42	3.9	EXON,EXON;EXON,EXON;EXON,EXON;EXON,EXON;EXON,EXON;EXON,EXON;EXON,EXON;EXON,EXON;EXON,EXON;EXON,EXON;EXON,EXON;EXON,EXON;EXON,EXON;EXON,EXON;EXON,EXON;EXON,EXON;EXON,EXON;EXON,EXON;EXON,EXON;EXON,EXON;EXON,EXON;EXON,EXON;EXON,EXON;EXON,EXON;EXON,EXON;EXON,EXON;EXON,EXON;EXON,EXON;EXON,EXON;EXON,EXON;EXON,EXON;EXON,EXON;EXON,EXON;EXON,EXON;EXON,EXON;EXON,EXON;EXON,EXON;EXON,EXON;EXON,EXON;EXON,EXON…	1.6%_125r,2.0%_99r;1.3%_159r,1.5%_132r;6.3%_176r,8.4%_154r;2.2%_186r,6.0%_166r;1.0%_195r,3.5%_171r;1.7%_233r,2.0%_202r;7.0%_200r,7.4%_149r;3.3%_184r,4.4%_135r;4.5%_176r,1.6%_129r;4.5%_178r,7.8%_128r;3.8%_159r,5.6%_107r;1.2%_162r,1.4%_142r;1.1%_186r,2.7%_148r;1.6%_190r,4.5%_154r;1.8%_110r,1.3%_75r;8.3%_109r,8.9%_79r;1.7%_117r,1.1%_94r;9.5%_126r,10.7%_103r;2.6%_77r,1.3%_75r;12.2%_123r,21.4%_103r;3.…	chr9_113651945;chr9_113651996;chr9_113652022;chr9_113652045;chr9_113652065;chr9_113652094;chr9_113652164;chr9_113652179;chr9_113652194;chr9_113652197;chr9_113652232;chr9_113652397;chr9_113652422;chr9_113652427;chr9_113652740;chr9_113652892;chr9_113652909;chr9_113652972;chr9_113653271;chr9_113653448;chr9_113653453;chr9_113653525;chr9_113653569;chr9_113653570;chr9_113653597;chr9_113653601;chr9_1136…
Spen	42	3.4	EXON,EXON;EXON,EXON;EXON,EXON;EXON,EXON;EXON,EXON;EXON,EXON;EXON,EXON;EXON,EXON;EXON,EXON;EXON,EXON;EXON,EXON;EXON,EXON;EXON,EXON;EXON,EXON;EXON,EXON;EXON,EXON;EXON,EXON;EXON,EXON;EXON,EXON;EXON,EXON;EXON,EXON;EXON,EXON;EXON,EXON;EXON,EXON;EXON,EXON;EXON,EXON;EXON,EXON;EXON,EXON;EXON,EXON;EXON,EXON;EXON,EXON;EXON,EXON;EXON,EXON;EXON,EXON;EXON,EXON;EXON,EXON;EXON,EXON;EXON,EXON;EXON,EXON;EXON,EXON…	1.3%_159r,2.2%_90r;6.8%_161r,2.2%_91r;1.2%_162r,1.1%_93r;9.7%_165r,9.8%_92r;2.8%_217r,2.4%_85r;4.1%_218r,3.6%_83r;3.3%_121r,1.1%_89r;1.2%_170r,3.3%_152r;1.3%_157r,1.7%_117r;2.0%_151r,1.2%_86r;4.5%_112r,5.4%_74r;1.5%_133r,2.2%_91r;3.0%_166r,3.1%_97r;1.0%_100r,1.5%_65r;6.0%_100r,6.0%_67r;20.5%_78r,13.8%_65r;8.0%_113r,12.8%_78r;1.8%_113r,3.7%_81r;1.8%_109r,1.3%_77r;1.6%_129r,1.2%_85r;1.1%_88r,1.5%_6…	chr4_141468032;chr4_141468034;chr4_141468035;chr4_141468037;chr4_141468150;chr4_141468151;chr4_141468371;chr4_141468464;chr4_141468595;chr4_141468805;chr4_141469932;chr4_141470600;chr4_141471476;chr4_141471674;chr4_141471697;chr4_141472123;chr4_141472180;chr4_141472182;chr4_141472249;chr4_141472281;chr4_141472394;chr4_141472446;chr4_141472481;chr4_141472491;chr4_141472562;chr4_141472661;chr4_1414…
Tmem123	42	5.3	EXON,EXON;EXON,EXON;EXON,EXON;EXON,EXON;EXON,EXON;EXON,EXON;EXON,EXON;EXON,EXON;EXON,EXON;EXON,EXON;EXON,EXON;EXON,EXON;EXON,EXON;EXON,EXON;EXON,EXON;EXON,EXON;EXON,EXON;EXON,EXON;EXON,EXON;EXON,EXON;EXON,EXON;EXON,EXON;EXON,EXON;EXON,EXON;EXON,EXON;EXON,EXON;EXON,EXON;EXON,EXON;EXON,EXON;EXON,EXON;EXON,EXON;EXON,EXON;EXON,EXON;EXON,EXON;EXON,EXON;EXON,EXON;EXON,EXON;EXON,EXON;EXON,EXON;EXON,EXON…	1.0%_96r,1.2%_84r;1.2%_333r,1.5%_261r;2.3%_349r,3.0%_265r;2.2%_278r,4.6%_197r;1.0%_302r,3.0%_235r;1.5%_261r,6.1%_213r;9.2%_261r,13.7%_212r;1.2%_322r,1.2%_253r;1.6%_322r,1.6%_253r;1.2%_333r,1.9%_265r;8.7%_345r,6.4%_280r;1.0%_293r,2.7%_255r;2.9%_308r,5.8%_242r;9.1%_319r,10.9%_248r;6.9%_347r,5.5%_255r;11.9%_369r,13.6%_250r;3.4%_384r,4.3%_256r;6.6%_391r,11.6%_267r;2.3%_397r,6.4%_266r;1.1%_372r,2.3%_2…	chr9_7764172;chr9_7764265;chr9_7791018;chr9_7791092;chr9_7791455;chr9_7792217;chr9_7792220;chr9_7792432;chr9_7792433;chr9_7792478;chr9_7792501;chr9_7792554;chr9_7792590;chr9_7792594;chr9_7792610;chr9_7792640;chr9_7792644;chr9_7792652;chr9_7792667;chr9_7792688;chr9_7792840;chr9_7792845;chr9_7792873;chr9_7792985;chr9_7793305;chr9_7793331;chr9_7793332;chr9_7793340;chr9_7793345;chr9_7793644;chr9_7793…
Wipi1	42	3.4	EXON,EXON;EXON,EXON;EXON,EXON;INTRON,INTRON;INTRON,INTRON;INTRON,INTRON;INTRON,INTRON;INTRON,INTRON;INTRON,INTRON;INTRON,INTRON;INTRON,INTRON;INTRON,INTRON;INTRON,INTRON;INTRON,INTRON;INTRON,INTRON;INTRON,INTRON;INTRON,INTRON;INTRON,INTRON;INTRON,INTRON;INTRON,INTRON;INTRON,INTRON;INTRON,INTRON;INTRON,INTRON;INTRON,INTRON;INTRON,INTRON;INTRON,INTRON;INTRON,INTRON;INTRON,INTRON;INTRON,INTRON;INTRO…	4.9%_184r,6.6%_106r;8.3%_24r,2.9%_35r;2.4%_254r,2.8%_212r;2.1%_96r,2.0%_99r;1.0%_96r,1.1%_95r;2.1%_95r,1.2%_86r;1.1%_93r,1.2%_83r;5.3%_94r,1.2%_84r;10.5%_95r,11.5%_78r;1.2%_84r,1.5%_65r;1.2%_81r,3.1%_64r;2.5%_79r,2.8%_72r;1.3%_76r,1.0%_99r;5.8%_86r,2.1%_96r;1.2%_81r,1.1%_88r;1.1%_87r,2.2%_89r;5.0%_100r,5.5%_91r;5.3%_95r,8.0%_75r;3.3%_92r,1.5%_67r;7.9%_89r,6.8%_73r;2.9%_68r,2.5%_80r;1.4%_71r,1.1%_…	chr11_109573597;chr11_109573806;chr11_109573949;chr11_109574001;chr11_109574032;chr11_109574078;chr11_109574115;chr11_109574118;chr11_109574157;chr11_109574271;chr11_109574274;chr11_109574284;chr11_109574347;chr11_109574523;chr11_109574613;chr11_109574632;chr11_109574638;chr11_109574744;chr11_109574766;chr11_109574772;chr11_109574888;chr11_109574928;chr11_109574983;chr11_109574992;chr11_109575036…
Zcchc2	42	3.2	EXON,EXON;EXON,EXON;INTRON,INTRON;INTRON,INTRON;INTRON,INTRON;INTRON,INTRON;INTRON,INTRON;INTRON,INTRON;INTRON,INTRON;INTRON,INTRON;EXON,EXON;EXON,EXON;EXON,EXON;EXON,EXON;EXON,EXON;EXON,EXON;EXON,EXON;EXON,EXON;EXON,EXON;EXON,EXON;EXON,EXON;EXON,EXON;EXON,EXON;EXON,EXON;EXON,EXON;EXON,EXON;EXON,EXON;EXON,EXON;EXON,EXON;EXON,EXON;EXON,EXON;EXON,EXON;EXON,EXON;EXON,EXON;EXON,EXON;EXON,EXON;EXON,EX…	1.0%_96r,1.6%_62r;1.7%_121r,1.1%_88r;1.4%_71r,2.4%_41r;3.6%_56r,10.8%_37r;2.0%_49r,5.7%_35r;1.2%_82r,7.0%_43r;1.1%_93r,4.3%_47r;7.2%_83r,11.6%_43r;8.8%_91r,4.3%_46r;2.3%_86r,2.4%_41r;3.6%_111r,4.2%_71r;2.9%_102r,3.1%_65r;1.9%_103r,3.1%_65r;2.6%_116r,3.0%_67r;3.2%_190r,2.6%_116r;1.2%_242r,1.6%_124r;2.3%_217r,1.0%_105r;4.8%_210r,9.0%_122r;1.1%_188r,1.0%_102r;1.6%_256r,6.6%_106r;4.3%_278r,6.0%_117r;…	chr1_105990790;chr1_105991541;chr1_105992114;chr1_105992165;chr1_105992197;chr1_105992448;chr1_105992501;chr1_105992604;chr1_105992732;chr1_105992745;chr1_106018256;chr1_106018271;chr1_106021733;chr1_106021777;chr1_106029792;chr1_106030095;chr1_106030121;chr1_106030209;chr1_106030224;chr1_106030363;chr1_106030424;chr1_106030549;chr1_106030816;chr1_106031144;chr1_106031146;chr1_106031232;chr1_1060…
1810013L24Rik	41	3.7	INTRON,INTRON;INTRON,INTRON;INTRON,INTRON;INTRON,INTRON;INTRON,INTRON;INTRON,INTRON;INTRON,INTRON;INTRON,INTRON;INTRON,INTRON;INTRON,INTRON;INTRON,INTRON;INTRON,INTRON;INTRON,INTRON;INTRON,INTRON;INTRON,INTRON;INTRON,INTRON;INTRON,INTRON;EXON,EXON;EXON,EXON;EXON,EXON;EXON,EXON;EXON,EXON;EXON,EXON;EXON,EXON;EXON,EXON;EXON,EXON;EXON,EXON;EXON,EXON;EXON,EXON;EXON,EXON;EXON,EXON;EXON,EXON;EXON,EXON;E…	2.9%_104r,7.2%_111r;1.3%_79r,2.1%_94r;1.3%_79r,3.3%_91r;5.2%_77r,3.4%_119r;1.4%_70r,1.8%_109r;2.9%_69r,1.0%_102r;6.1%_49r,11.1%_72r;10.0%_50r,8.6%_70r;10.3%_29r,2.0%_51r;5.2%_58r,2.0%_100r;2.2%_45r,1.2%_86r;4.7%_43r,5.1%_59r;2.8%_36r,2.1%_48r;7.4%_27r,6.5%_46r;4.3%_23r,4.4%_45r;7.7%_26r,4.9%_41r;3.1%_32r,3.3%_61r;2.2%_365r,1.1%_269r;4.5%_403r,5.8%_277r;3.5%_399r,6.4%_281r;1.4%_364r,1.6%_248r;2.1%…	chr16_8843355;chr16_8843421;chr16_8843440;chr16_8844004;chr16_8844012;chr16_8844027;chr16_8844594;chr16_8844616;chr16_8844889;chr16_8845538;chr16_8845562;chr16_8846175;chr16_8846250;chr16_8846569;chr16_8851127;chr16_8851251;chr16_8851316;chr16_8856110;chr16_8856179;chr16_8856183;chr16_8856243;chr16_8856316;chr16_8856356;chr16_8856733;chr16_8856816;chr16_8856902;chr16_8856905;chr16_8856915;chr16_8…
Aff4	41	4.1	EXON,EXON;EXON,EXON;EXON,EXON;EXON,EXON;EXON,EXON;EXON,EXON;EXON,EXON;EXON,EXON;EXON,EXON;EXON,EXON;EXON,EXON;EXON,EXON;EXON,EXON;EXON,EXON;EXON,EXON;EXON,EXON;EXON,EXON;EXON,EXON;EXON,EXON;EXON,EXON;EXON,EXON;EXON,EXON;EXON,EXON;EXON,EXON;EXON,EXON;EXON,EXON;EXON,EXON;EXON,EXON;EXON,EXON;EXON,EXON;EXON,EXON;EXON,EXON;EXON,EXON;EXON,EXON;EXON,EXON;EXON,EXON;EXON,EXON;EXON,EXON;EXON,EXON;EXON,EXON…	1.5%_131r,1.2%_169r;4.9%_144r,7.3%_205r;1.9%_105r,1.1%_182r;4.3%_92r,5.8%_156r;7.1%_113r,3.9%_180r;1.6%_128r,4.7%_192r;1.8%_57r,1.2%_86r;11.7%_60r,1.7%_118r;3.3%_61r,5.8%_120r;5.6%_54r,3.8%_131r;19.7%_61r,4.8%_146r;1.6%_61r,1.4%_139r;1.4%_69r,2.9%_139r;2.5%_81r,2.5%_199r;2.6%_77r,1.0%_194r;2.1%_47r,6.3%_143r;1.9%_52r,2.6%_152r;3.3%_61r,2.2%_178r;2.8%_106r,2.3%_214r;4.5%_44r,8.2%_98r;3.6%_56r,1.0%…	chr11_53368738;chr11_53372330;chr11_53372963;chr11_53400244;chr11_53406585;chr11_53412046;chr11_53415919;chr11_53416418;chr11_53416432;chr11_53416555;chr11_53416596;chr11_53416605;chr11_53416693;chr11_53416871;chr11_53416874;chr11_53417113;chr11_53417171;chr11_53417292;chr11_53417559;chr11_53417796;chr11_53418124;chr11_53418143;chr11_53418171;chr11_53418532;chr11_53418620;chr11_53418759;chr11_534…
Bbx	41	6.2	EXON,EXON;EXON,EXON;EXON,EXON;EXON,EXON;EXON,EXON;EXON,EXON;EXON,EXON;EXON,EXON;EXON,EXON;EXON,EXON;EXON,EXON;EXON,EXON;EXON,EXON;EXON,EXON;EXON,EXON;EXON,EXON;EXON,EXON;EXON,EXON;EXON,EXON;EXON,EXON;EXON,EXON;EXON,EXON;EXON,EXON;EXON,EXON;EXON,EXON;EXON,EXON;EXON,EXON;EXON,EXON;EXON,EXON;EXON,EXON;EXON,EXON;EXON,EXON;EXON,EXON;EXON,EXON;EXON,EXON;EXON,EXON;EXON,EXON;EXON,EXON;EXON,EXON;EXON,EXON…	7.9%_38r,8.2%_98r;2.4%_42r,1.0%_104r;2.4%_42r,1.8%_110r;15.8%_57r,21.1%_109r;16.9%_59r,16.4%_110r;6.8%_59r,5.5%_110r;1.7%_60r,1.8%_113r;2.1%_47r,1.6%_122r;6.8%_44r,1.0%_97r;2.3%_43r,3.1%_96r;20.0%_25r,12.5%_48r;13.0%_23r,4.3%_47r;7.1%_28r,13.5%_52r;4.5%_22r,1.7%_60r;1.6%_63r,1.6%_125r;7.9%_63r,10.5%_124r;2.6%_38r,3.0%_66r;4.0%_50r,1.9%_104r;2.4%_41r,1.2%_82r;3.7%_27r,1.8%_55r;6.9%_29r,5.5%_73r;12…	chr16_50192159;chr16_50192162;chr16_50192179;chr16_50192387;chr16_50192397;chr16_50192401;chr16_50192407;chr16_50192566;chr16_50192588;chr16_50192592;chr16_50192700;chr16_50192701;chr16_50192893;chr16_50193150;chr16_50193520;chr16_50193524;chr16_50194015;chr16_50194312;chr16_50194408;chr16_50194487;chr16_50194612;chr16_50194804;chr16_50194825;chr16_50195039;chr16_50195055;chr16_50195660;chr16_501…
Calm1	41	4.5	EXON,EXON;EXON,EXON;EXON,EXON;EXON,EXON;EXON,EXON;EXON,EXON;EXON,EXON;EXON,EXON;EXON,EXON;EXON,EXON;EXON,EXON;EXON,EXON;EXON,EXON;EXON,EXON;EXON,EXON;EXON,EXON;EXON,EXON;EXON,EXON;EXON,EXON;EXON,EXON;EXON,EXON;EXON,EXON;EXON,EXON;EXON,EXON;EXON,EXON;EXON,EXON;EXON,EXON;EXON,EXON;EXON,EXON;EXON,EXON;EXON,EXON;EXON,EXON;EXON,EXON;EXON,EXON;EXON,EXON;EXON,EXON;EXON,EXON;EXON,EXON;EXON,EXON;EXON,EXON…	2.5%_3221r,2.6%_2662r;1.1%_3417r,1.9%_2750r;1.8%_3323r,1.9%_2614r;2.3%_3345r,3.1%_2637r;1.7%_3446r,2.2%_2710r;1.5%_3443r,2.3%_2713r;1.3%_3153r,1.9%_2537r;3.4%_2614r,5.8%_2089r;6.1%_2762r,9.7%_2231r;2.1%_3253r,2.2%_2465r;9.5%_3387r,12.4%_2601r;16.9%_3405r,21.3%_2616r;9.9%_4268r,10.3%_3223r;2.5%_3918r,3.7%_3222r;1.3%_4448r,1.8%_3691r;2.9%_3190r,4.0%_2767r;5.3%_2400r,7.5%_2115r;6.7%_1812r,11.2%_1619…	chr12_100205616;chr12_100206146;chr12_100206175;chr12_100206178;chr12_100206547;chr12_100206552;chr12_100206566;chr12_100206677;chr12_100206698;chr12_100206777;chr12_100206787;chr12_100206790;chr12_100206837;chr12_100206937;chr12_100206950;chr12_100207012;chr12_100207183;chr12_100207206;chr12_100207359;chr12_100207390;chr12_100207442;chr12_100207561;chr12_100207573;chr12_100207593;chr12_100207747…
Cdk14	41	6.6	EXON,EXON;EXON,EXON;EXON,EXON;EXON,EXON;EXON,EXON;EXON,EXON;EXON,EXON;EXON,EXON;EXON,EXON;EXON,EXON;EXON,EXON;EXON,EXON;EXON,EXON;EXON,EXON;EXON,EXON;EXON,EXON;EXON,EXON;EXON,EXON;EXON,EXON;EXON,EXON;EXON,EXON;EXON,EXON;EXON,EXON;EXON,EXON;EXON,EXON;EXON,EXON;EXON,EXON;EXON,EXON;EXON,EXON;EXON,EXON;EXON,EXON;EXON,EXON;EXON,EXON;EXON,EXON;EXON,EXON;EXON,EXON;EXON,EXON;EXON,EXON;EXON,EXON;EXON,EXON…	3.2%_31r,7.7%_26r;5.0%_20r,18.8%_32r;5.0%_20r,9.4%_32r;15.0%_20r,18.8%_32r;15.0%_20r,3.1%_32r;9.1%_22r,12.5%_32r;4.3%_23r,3.1%_32r;3.8%_26r,5.7%_35r;1.1%_94r,3.6%_56r;3.3%_91r,10.7%_56r;1.1%_88r,3.6%_55r;3.3%_60r,5.7%_53r;3.3%_61r,3.6%_56r;2.3%_43r,1.9%_53r;2.1%_48r,5.7%_53r;1.7%_58r,9.3%_54r;1.1%_87r,1.7%_60r;2.3%_88r,2.7%_37r;2.7%_37r,2.5%_40r;2.6%_39r,2.8%_36r;3.1%_65r,2.4%_41r;3.1%_65r,2.4%_4…	chr5_4803527;chr5_4803701;chr5_4803704;chr5_4803706;chr5_4803708;chr5_4803712;chr5_4803715;chr5_4803719;chr5_4804007;chr5_4804012;chr5_4804022;chr5_4804300;chr5_4804386;chr5_4804479;chr5_4804533;chr5_4804546;chr5_4804656;chr5_4804711;chr5_4804930;chr5_4804971;chr5_4805099;chr5_4805100;chr5_4805163;chr5_4805416;chr5_4805428;chr5_4805637;chr5_4805656;chr5_4805701;chr5_4805704;chr5_4805718;chr5_4805…
Cpne1	41	4.7	EXON,EXON;EXON,EXON;EXON,EXON;EXON,EXON;EXON,EXON;EXON,EXON;EXON,EXON;EXON,EXON;EXON,EXON;EXON,EXON;EXON,EXON;EXON,EXON;EXON,EXON;EXON,EXON;EXON,EXON;EXON,EXON;EXON,EXON;EXON,EXON;EXON,EXON;EXON,EXON;EXON,EXON;EXON,EXON;EXON,EXON;EXON,EXON;INTRON,INTRON;EXON,EXON;INTRON,INTRON;INTRON,INTRON;INTRON,INTRON;INTRON,INTRON;INTRON,INTRON;INTRON,INTRON;INTRON,INTRON;INTRON,INTRON;INTRON,INTRON;INTRON,IN…	6.3%_621r,11.2%_384r;1.4%_1150r,2.1%_772r;3.3%_1137r,3.0%_770r;2.6%_1101r,1.6%_774r;5.3%_1107r,9.0%_786r;2.9%_693r,3.2%_503r;1.0%_692r,2.0%_500r;1.4%_700r,2.0%_502r;1.8%_722r,7.2%_512r;1.2%_727r,2.5%_510r;1.2%_728r,1.8%_509r;1.1%_784r,1.3%_529r;9.7%_808r,17.8%_539r;3.7%_784r,4.9%_472r;6.8%_792r,13.1%_467r;3.0%_868r,3.7%_543r;6.4%_874r,6.8%_544r;7.4%_867r,6.9%_537r;1.2%_732r,2.0%_501r;10.5%_497r,2…	chr2_156071997;chr2_156072144;chr2_156072156;chr2_156072381;chr2_156072392;chr2_156072473;chr2_156072474;chr2_156072482;chr2_156072518;chr2_156072519;chr2_156072520;chr2_156072544;chr2_156072545;chr2_156072608;chr2_156072618;chr2_156072782;chr2_156072785;chr2_156072791;chr2_156072839;chr2_156073029;chr2_156073052;chr2_156073089;chr2_156073190;chr2_156073263;chr2_156073721;chr2_156074285;chr2_1560…
Gsk3b	41	3.3	EXON,EXON;EXON,EXON;EXON,EXON;EXON,EXON;EXON,EXON;EXON,EXON;EXON,EXON;EXON,EXON;EXON,EXON;EXON,EXON;EXON,EXON;EXON,EXON;EXON,EXON;EXON,EXON;EXON,EXON;EXON,EXON;EXON,EXON;EXON,EXON;EXON,EXON;EXON,EXON;EXON,EXON;EXON,EXON;EXON,EXON;EXON,EXON;EXON,EXON;EXON,EXON;EXON,EXON;EXON,EXON;EXON,EXON;EXON,EXON;EXON,EXON;EXON,EXON;EXON,EXON;EXON,EXON;EXON,EXON;EXON,EXON;EXON,EXON;EXON,EXON;EXON,EXON;EXON,EXON…	2.7%_148r,4.1%_147r;1.5%_203r,1.2%_172r;3.9%_181r,1.3%_157r;2.3%_130r,1.5%_135r;1.3%_228r,2.3%_174r;1.2%_259r,1.7%_240r;1.0%_209r,1.7%_230r;2.4%_166r,1.1%_190r;3.9%_179r,1.6%_193r;1.3%_371r,1.4%_282r;6.0%_385r,10.8%_362r;5.5%_182r,4.9%_143r;1.3%_152r,1.6%_125r;5.3%_114r,3.1%_96r;1.0%_104r,1.1%_88r;6.7%_134r,4.9%_123r;1.1%_91r,1.1%_88r;7.0%_57r,3.2%_93r;2.6%_116r,3.4%_119r;4.8%_124r,4.1%_123r;1.4%…	chr16_38090261;chr16_38090569;chr16_38144267;chr16_38144329;chr16_38170708;chr16_38184498;chr16_38187835;chr16_38187910;chr16_38187940;chr16_38220109;chr16_38228769;chr16_38240675;chr16_38240686;chr16_38240720;chr16_38240732;chr16_38240996;chr16_38241158;chr16_38241960;chr16_38242052;chr16_38242075;chr16_38242111;chr16_38242126;chr16_38242179;chr16_38242254;chr16_38242274;chr16_38243428;chr16_382…
Mkl2	41	5.7	EXON,EXON;EXON,EXON;EXON,EXON;EXON,EXON;EXON,EXON;EXON,EXON;EXON,EXON;EXON,EXON;EXON,EXON;EXON,EXON;EXON,EXON;EXON,EXON;EXON,EXON;EXON,EXON;EXON,EXON;EXON,EXON;EXON,EXON;EXON,EXON;EXON,EXON;EXON,EXON;EXON,EXON;EXON,EXON;EXON,EXON;EXON,EXON;EXON,EXON;EXON,EXON;EXON,EXON;EXON,EXON;EXON,EXON;EXON,EXON;EXON,EXON;EXON,EXON;EXON,EXON;EXON,EXON;EXON,EXON;EXON,EXON;EXON,EXON;EXON,EXON;EXON,EXON;EXON,EXON…	2.1%_48r,4.0%_50r;12.7%_71r,25.0%_52r;5.4%_74r,1.6%_63r;4.9%_41r,6.3%_32r;5.6%_36r,2.5%_40r;3.5%_57r,1.8%_56r;3.7%_54r,2.5%_40r;19.2%_26r,6.1%_33r;7.3%_41r,23.5%_34r;3.4%_29r,2.4%_41r;3.3%_30r,2.5%_40r;2.7%_37r,11.6%_43r;18.4%_49r,13.0%_54r;7.2%_69r,10.0%_60r;6.5%_62r,3.9%_51r;8.3%_72r,13.6%_44r;1.9%_54r,5.0%_40r;6.5%_62r,12.2%_41r;3.0%_66r,2.3%_43r;1.4%_70r,3.7%_54r;4.0%_75r,3.3%_61r;1.8%_56r,1.…	chr16_13385770;chr16_13394898;chr16_13398403;chr16_13400776;chr16_13405259;chr16_13405398;chr16_13409676;chr16_13412341;chr16_13412702;chr16_13413589;chr16_13413613;chr16_13413677;chr16_13413852;chr16_13413928;chr16_13413986;chr16_13414410;chr16_13414791;chr16_13414819;chr16_13414835;chr16_13415245;chr16_13415399;chr16_13415509;chr16_13415512;chr16_13415833;chr16_13415921;chr16_13415924;chr16_134…
Rhobtb3	41	3.0	EXON,EXON;EXON,EXON;EXON,EXON;EXON,EXON;EXON,EXON;EXON,EXON;EXON,EXON;EXON,EXON;EXON,EXON;EXON,EXON;EXON,EXON;EXON,EXON;EXON,EXON;EXON,EXON;EXON,EXON;EXON,EXON;EXON,EXON;EXON,EXON;EXON,EXON;EXON,EXON;EXON,EXON;EXON,EXON;EXON,EXON;EXON,EXON;EXON,EXON;EXON,EXON;EXON,EXON;EXON,EXON;EXON,EXON;EXON,EXON;EXON,EXON;EXON,EXON;EXON,EXON;EXON,EXON;EXON,EXON;EXON,EXON;EXON,EXON;EXON,EXON;EXON,EXON;EXON,EXON…	3.4%_297r,1.0%_416r;2.6%_378r,3.8%_442r;11.6%_378r,15.0%_440r;1.6%_369r,1.6%_448r;1.7%_353r,5.6%_410r;1.6%_322r,3.0%_363r;2.9%_312r,4.7%_361r;3.3%_307r,1.9%_378r;3.4%_294r,3.3%_362r;3.0%_235r,4.1%_295r;2.4%_210r,1.4%_278r;1.7%_180r,1.6%_251r;1.6%_191r,2.3%_310r;1.0%_199r,1.3%_312r;1.4%_211r,1.5%_335r;3.1%_228r,1.0%_293r;2.2%_229r,2.0%_299r;2.3%_131r,1.6%_185r;2.9%_139r,2.6%_191r;2.1%_140r,2.6%_19…	chr13_75869831;chr13_75869987;chr13_75869990;chr13_75870042;chr13_75870066;chr13_75870197;chr13_75870206;chr13_75870239;chr13_75870274;chr13_75870292;chr13_75870322;chr13_75870452;chr13_75870504;chr13_75870510;chr13_75870565;chr13_75870744;chr13_75870754;chr13_75870957;chr13_75870973;chr13_75870982;chr13_75870984;chr13_75870985;chr13_75871003;chr13_75871121;chr13_75871122;chr13_75871176;chr13_758…
Sptbn1	41	3.1	EXON,EXON;EXON,EXON;EXON,EXON;EXON,EXON;EXON,EXON;EXON,EXON;EXON,EXON;EXON,EXON;EXON,EXON;EXON,EXON;EXON,EXON;EXON,EXON;EXON,EXON;EXON,EXON;EXON,EXON;EXON,EXON;EXON,EXON;EXON,EXON;EXON,EXON;EXON,EXON;EXON,EXON;EXON,EXON;EXON,EXON;EXON,EXON;EXON,EXON;EXON,EXON;EXON,EXON;EXON,EXON;EXON,EXON;EXON,EXON;EXON,EXON;EXON,EXON;EXON,EXON;EXON,EXON;EXON,EXON;EXON,EXON;EXON,EXON;EXON,EXON;EXON,EXON;EXON,EXON…	1.4%_210r,1.5%_199r;2.6%_419r,3.3%_389r;1.2%_428r,1.6%_369r;1.1%_178r,2.2%_185r;3.6%_166r,9.2%_174r;2.7%_183r,11.5%_208r;5.1%_393r,8.0%_376r;1.1%_351r,2.9%_350r;3.7%_353r,3.4%_356r;1.1%_359r,1.9%_359r;1.0%_302r,1.9%_314r;2.6%_78r,2.0%_98r;1.0%_381r,2.4%_289r;6.5%_277r,5.1%_234r;1.8%_276r,1.3%_231r;2.5%_79r,1.7%_60r;1.2%_84r,1.5%_67r;1.2%_84r,4.5%_67r;1.2%_83r,1.5%_68r;1.5%_68r,4.9%_61r;2.9%_68r,1…	chr11_30099480;chr11_30099635;chr11_30099683;chr11_30099866;chr11_30099884;chr11_30099924;chr11_30100027;chr11_30100139;chr11_30100153;chr11_30100158;chr11_30100538;chr11_30106908;chr11_30107198;chr11_30107242;chr11_30107243;chr11_30107391;chr11_30107485;chr11_30107487;chr11_30107489;chr11_30107517;chr11_30107565;chr11_30107703;chr11_30107707;chr11_30107715;chr11_30107735;chr11_30107747;chr11_301…
Zdhhc20	41	4.8	EXON,EXON;EXON,EXON;EXON,EXON;EXON,EXON;EXON,EXON;EXON,EXON;EXON,EXON;EXON,EXON;EXON,EXON;EXON,EXON;EXON,EXON;EXON,EXON;EXON,EXON;EXON,EXON;EXON,EXON;EXON,EXON;EXON,EXON;EXON,EXON;EXON,EXON;EXON,EXON;EXON,EXON;EXON,EXON;EXON,EXON;EXON,EXON;EXON,EXON;EXON,EXON;EXON,EXON;EXON,EXON;EXON,EXON;EXON,EXON;EXON,EXON;EXON,EXON;EXON,EXON;EXON,EXON;EXON,EXON;EXON,EXON;EXON,EXON;EXON,EXON;EXON,EXON;EXON,EXON…	5.9%_51r,17.0%_153r;4.3%_46r,16.4%_116r;9.3%_43r,1.8%_111r;2.2%_45r,4.6%_108r;2.2%_46r,7.4%_94r;4.2%_48r,1.0%_101r;2.1%_48r,2.0%_98r;2.0%_49r,1.0%_96r;4.2%_24r,2.3%_87r;4.2%_24r,2.3%_88r;1.6%_64r,4.5%_154r;2.4%_84r,1.6%_190r;32.1%_84r,40.3%_191r;3.3%_92r,1.5%_206r;5.5%_73r,2.6%_153r;1.7%_60r,3.0%_135r;11.6%_69r,9.1%_143r;2.6%_39r,1.3%_156r;1.9%_52r,1.6%_123r;2.0%_51r,3.9%_127r;2.5%_40r,1.2%_168r;…	chr14_57833080;chr14_57833161;chr14_57833163;chr14_57833186;chr14_57833203;chr14_57833222;chr14_57833244;chr14_57833262;chr14_57833544;chr14_57833549;chr14_57833710;chr14_57833740;chr14_57833742;chr14_57833763;chr14_57833856;chr14_57833902;chr14_57834028;chr14_57834175;chr14_57834378;chr14_57834551;chr14_57834674;chr14_57834807;chr14_57834871;chr14_57835087;chr14_57835235;chr14_57835244;chr14_578…
Arih1	40	4.2	EXON,EXON;EXON,EXON;EXON,EXON;EXON,EXON;EXON,EXON;EXON,EXON;EXON,EXON;EXON,EXON;EXON,EXON;EXON,EXON;EXON,EXON;EXON,EXON;EXON,EXON;EXON,EXON;EXON,EXON;EXON,EXON;EXON,EXON;EXON,EXON;EXON,EXON;EXON,EXON;EXON,EXON;EXON,EXON;EXON,EXON;EXON,EXON;EXON,EXON;EXON,EXON;EXON,EXON;EXON,EXON;EXON,EXON;EXON,EXON;EXON,EXON;EXON,EXON;EXON,EXON;EXON,EXON;EXON,EXON;EXON,EXON;EXON,EXON;EXON,EXON;EXON,EXON;INTRON,IN…	6.5%_31r,6.5%_31r;3.1%_127r,5.0%_141r;3.0%_164r,5.6%_195r;5.7%_245r,7.5%_294r;5.1%_315r,11.7%_332r;1.0%_303r,5.7%_335r;1.9%_308r,7.9%_340r;1.0%_302r,1.5%_396r;1.4%_292r,2.9%_384r;1.3%_230r,1.1%_268r;3.3%_152r,1.4%_218r;2.7%_150r,1.4%_216r;1.3%_152r,1.9%_213r;4.7%_148r,5.8%_208r;1.1%_181r,2.1%_194r;1.0%_192r,1.0%_202r;2.4%_166r,3.6%_195r;8.4%_178r,12.7%_205r;1.1%_175r,1.2%_169r;2.4%_169r,7.4%_162r…	chr9_59390205;chr9_59390343;chr9_59390367;chr9_59390689;chr9_59390785;chr9_59390814;chr9_59390818;chr9_59390933;chr9_59390956;chr9_59391076;chr9_59391190;chr9_59391191;chr9_59391194;chr9_59391216;chr9_59391552;chr9_59391582;chr9_59391625;chr9_59391744;chr9_59391800;chr9_59391824;chr9_59391826;chr9_59391829;chr9_59391830;chr9_59391832;chr9_59392349;chr9_59392371;chr9_59392372;chr9_59392415;chr9_59…
Axl	40	4.6	EXON,EXON;EXON,EXON;EXON,EXON;EXON,EXON;EXON,EXON;EXON,EXON;EXON,EXON;EXON,EXON;EXON,EXON;EXON,EXON;EXON,EXON;EXON,EXON;EXON,EXON;EXON,EXON;EXON,EXON;EXON,EXON;EXON,EXON;EXON,EXON;EXON,EXON;EXON,EXON;EXON,EXON;EXON,EXON;EXON,EXON;EXON,EXON;EXON,EXON;EXON,EXON;EXON,EXON;EXON,EXON;EXON,EXON;EXON,EXON;EXON,EXON;INTRON,INTRON;INTRON,INTRON;INTRON,INTRON;INTRON,INTRON;INTRON,INTRON;INTRON,INTRON;INTRO…	5.1%_2670r,9.6%_1633r;1.7%_2671r,2.6%_1644r;2.6%_2710r,4.1%_1687r;3.0%_2520r,4.7%_1579r;3.2%_2491r,4.5%_1580r;15.5%_2396r,19.5%_1577r;1.0%_2367r,1.3%_1554r;1.6%_2122r,2.2%_1486r;1.5%_2405r,2.1%_1601r;4.9%_1753r,5.2%_1315r;1.3%_1555r,2.1%_1246r;1.6%_1531r,1.9%_1231r;14.1%_1167r,14.0%_935r;4.7%_1916r,8.5%_1333r;2.9%_1986r,4.1%_1375r;1.6%_2035r,2.5%_1400r;1.9%_2071r,4.1%_1438r;2.8%_2142r,3.9%_1466r;…	chr7_25757536;chr7_25757540;chr7_25757548;chr7_25757561;chr7_25757563;chr7_25757595;chr7_25757617;chr7_25757714;chr7_25757764;chr7_25757876;chr7_25757949;chr7_25757965;chr7_25758011;chr7_25758143;chr7_25758149;chr7_25758150;chr7_25758157;chr7_25758165;chr7_25758172;chr7_25758180;chr7_25758181;chr7_25758189;chr7_25758196;chr7_25758274;chr7_25758290;chr7_25758319;chr7_25758327;chr7_25758419;chr7_25…
Ccdc6	40	3.2	EXON,EXON;EXON,EXON;EXON,EXON;EXON,EXON;EXON,EXON;EXON,EXON;EXON,EXON;EXON,EXON;EXON,EXON;EXON,EXON;EXON,EXON;EXON,EXON;EXON,EXON;EXON,EXON;EXON,EXON;EXON,EXON;EXON,EXON;EXON,EXON;EXON,EXON;EXON,EXON;EXON,EXON;EXON,EXON;EXON,EXON;EXON,EXON;EXON,EXON;EXON,EXON;EXON,EXON;EXON,EXON;EXON,EXON;EXON,EXON;EXON,EXON;EXON,EXON;EXON,EXON;EXON,EXON;EXON,EXON;EXON,EXON;EXON,EXON;EXON,EXON;EXON,EXON;EXON,EXON	3.9%_305r,2.8%_217r;3.6%_248r,4.0%_199r;1.1%_268r,1.0%_209r;1.3%_318r,2.7%_224r;5.6%_342r,3.4%_233r;2.6%_349r,1.6%_248r;1.1%_357r,2.3%_264r;3.3%_333r,5.6%_216r;2.7%_403r,6.5%_263r;1.5%_402r,2.7%_264r;1.6%_436r,3.3%_274r;1.9%_324r,1.1%_189r;1.2%_334r,2.4%_210r;1.7%_404r,1.2%_260r;5.2%_386r,4.1%_268r;1.5%_400r,1.8%_272r;1.7%_403r,1.0%_288r;1.8%_277r,1.9%_211r;1.6%_254r,1.6%_190r;2.4%_82r,1.7%_58r;1…	chr10_70167075;chr10_70169229;chr10_70175041;chr10_70175060;chr10_70187744;chr10_70187766;chr10_70189112;chr10_70189428;chr10_70189557;chr10_70189558;chr10_70189564;chr10_70189654;chr10_70189743;chr10_70189787;chr10_70190196;chr10_70190209;chr10_70190220;chr10_70190342;chr10_70190354;chr10_70190496;chr10_70190501;chr10_70191002;chr10_70191026;chr10_70191065;chr10_70191131;chr10_70191136;chr10_701…
Col12a1	40	3.9	EXON,EXON;EXON,EXON;EXON,EXON;EXON,EXON;EXON,EXON;EXON,EXON;EXON,EXON;EXON,EXON;EXON,EXON;EXON,EXON;EXON,EXON;EXON,EXON;EXON,EXON;EXON,EXON;EXON,EXON;EXON,EXON;EXON,EXON;EXON,EXON;EXON,EXON;EXON,EXON;EXON,EXON;EXON,EXON;EXON,EXON;EXON,EXON;EXON,EXON;EXON,EXON;EXON,EXON;EXON,EXON;EXON,EXON;EXON,EXON;EXON,EXON;EXON,EXON;EXON,EXON;EXON,EXON;EXON,EXON;EXON,EXON;EXON,EXON;EXON,EXON;EXON,EXON;EXON,EXON	1.7%_359r,1.8%_499r;1.0%_395r,1.1%_472r;3.6%_422r,2.5%_480r;3.7%_433r,1.9%_484r;1.4%_362r,3.7%_434r;6.7%_372r,12.1%_423r;2.6%_378r,3.3%_460r;1.6%_310r,2.0%_403r;1.0%_312r,1.2%_404r;1.1%_272r,1.4%_364r;8.8%_260r,10.9%_331r;2.0%_250r,2.2%_321r;37.3%_225r,40.9%_281r;1.4%_221r,1.4%_293r;1.4%_218r,1.4%_295r;2.2%_227r,1.7%_300r;6.6%_259r,8.5%_307r;2.6%_267r,3.3%_332r;1.0%_201r,2.3%_301r;1.2%_247r,3.1%_…	chr9_79599304;chr9_79599512;chr9_79599546;chr9_79599589;chr9_79599614;chr9_79599771;chr9_79600051;chr9_79600102;chr9_79600103;chr9_79600121;chr9_79600329;chr9_79600343;chr9_79600374;chr9_79600383;chr9_79600408;chr9_79600420;chr9_79600470;chr9_79600522;chr9_79600629;chr9_79600821;chr9_79600999;chr9_79601070;chr9_79630521;chr9_79630562;chr9_79633368;chr9_79633458;chr9_79641561;chr9_79648790;chr9_79…
Cxcl12	40	3.6	EXON,EXON;EXON,EXON;EXON,EXON;EXON,EXON;EXON,EXON;EXON,EXON;EXON,EXON;EXON,EXON;EXON,EXON;EXON,EXON;EXON,EXON;EXON,EXON;EXON,EXON;EXON,EXON;EXON,EXON;EXON,EXON;EXON,EXON;EXON,EXON;EXON,EXON;EXON,EXON;EXON,EXON;EXON,EXON;EXON,EXON;EXON,EXON;EXON,EXON;EXON,EXON;EXON,EXON;EXON,EXON;EXON,EXON;EXON,EXON;EXON,EXON;EXON,EXON;EXON,EXON;EXON,EXON;EXON,EXON;EXON,EXON;EXON,EXON;EXON,EXON;EXON,EXON;EXON,EXON	1.9%_320r,1.4%_294r;4.3%_304r,5.7%_298r;2.1%_389r,6.6%_304r;3.8%_373r,3.4%_295r;1.0%_394r,1.0%_296r;4.0%_399r,5.8%_309r;2.0%_400r,2.7%_299r;2.2%_271r,1.1%_283r;6.7%_60r,5.0%_40r;3.0%_66r,5.8%_52r;1.6%_254r,3.4%_233r;1.6%_184r,1.9%_158r;1.2%_253r,1.7%_229r;4.8%_315r,5.5%_274r;1.3%_312r,1.1%_270r;4.9%_305r,7.9%_280r;2.9%_314r,2.6%_302r;2.3%_309r,1.4%_276r;1.2%_413r,4.4%_338r;17.1%_467r,26.7%_412r;2…	chr6_117173860;chr6_117174039;chr6_117174191;chr6_117174201;chr6_117174267;chr6_117174429;chr6_117174480;chr6_117174909;chr6_117177381;chr6_117177448;chr6_117178636;chr6_117178831;chr6_117178888;chr6_117178925;chr6_117178928;chr6_117178967;chr6_117179008;chr6_117179023;chr6_117179151;chr6_117179340;chr6_117179346;chr6_117179347;chr6_117179450;chr6_117179454;chr6_117179466;chr6_117179637;chr6_1171…
Emsy	40	5.3	EXON,EXON;EXON,EXON;EXON,EXON;EXON,EXON;EXON,EXON;EXON,EXON;EXON,EXON;EXON,EXON;EXON,EXON;EXON,EXON;EXON,EXON;EXON,EXON;EXON,EXON;EXON,EXON;EXON,EXON;EXON,EXON;EXON,EXON;EXON,EXON;EXON,EXON;EXON,EXON;EXON,EXON;EXON,EXON;EXON,EXON;EXON,EXON;EXON,EXON;EXON,EXON;EXON,EXON;EXON,EXON;EXON,EXON;EXON,EXON;EXON,EXON;EXON,EXON;EXON,EXON;EXON,EXON;EXON,EXON;EXON,EXON;EXON,EXON;EXON,EXON;EXON,EXON;EXON,EXON	1.5%_66r,1.4%_69r;6.2%_81r,8.5%_117r;1.3%_75r,2.0%_98r;1.3%_76r,1.0%_98r;5.7%_105r,8.9%_124r;12.9%_101r,38.8%_103r;2.0%_100r,6.1%_98r;4.8%_104r,12.5%_96r;2.0%_101r,1.0%_103r;4.9%_102r,7.7%_104r;1.0%_97r,1.1%_91r;1.0%_96r,2.1%_94r;1.1%_89r,2.3%_88r;4.7%_64r,1.4%_72r;7.9%_63r,5.1%_59r;4.7%_64r,3.5%_57r;1.4%_70r,1.8%_55r;11.6%_69r,19.7%_66r;1.4%_74r,4.4%_68r;1.6%_64r,13.8%_65r;3.9%_77r,11.0%_82r;1.3…	chr7_98590627;chr7_98593583;chr7_98593616;chr7_98593630;chr7_98593691;chr7_98594853;chr7_98594864;chr7_98594888;chr7_98595123;chr7_98595127;chr7_98595242;chr7_98595244;chr7_98595251;chr7_98600706;chr7_98600745;chr7_98600749;chr7_98600762;chr7_98602602;chr7_98602661;chr7_98602673;chr7_98610703;chr7_98610708;chr7_98610710;chr7_98610714;chr7_98610796;chr7_98612996;chr7_98613056;chr7_98613106;chr7_98…
Gfpt1	40	5.2	EXON,EXON;EXON,EXON;EXON,EXON;EXON,EXON;EXON,EXON;EXON,EXON;EXON,EXON;EXON,EXON;EXON,EXON;EXON,EXON;EXON,EXON;EXON,EXON;EXON,EXON;EXON,EXON;EXON,EXON;EXON,EXON;EXON,EXON;EXON,EXON;EXON,EXON;EXON,EXON;EXON,EXON;EXON,EXON;EXON,EXON;EXON,EXON;EXON,EXON;EXON,EXON;EXON,EXON;EXON,EXON;EXON,EXON;EXON,EXON;EXON,EXON;EXON,EXON;EXON,EXON;EXON,EXON;EXON,EXON;EXON,EXON;EXON,EXON;EXON,EXON;EXON,EXON;EXON,EXON	1.2%_82r,1.8%_112r;1.8%_109r,5.3%_95r;3.4%_88r,4.7%_85r;11.4%_88r,16.7%_84r;2.9%_105r,4.5%_134r;1.8%_109r,1.6%_127r;1.0%_196r,1.7%_176r;1.1%_179r,2.8%_178r;4.6%_175r,5.7%_176r;1.5%_134r,2.9%_136r;1.2%_166r,2.2%_178r;18.9%_169r,16.8%_184r;6.0%_168r,4.9%_184r;17.0%_165r,17.5%_183r;1.2%_162r,2.7%_184r;3.1%_159r,1.8%_164r;1.4%_219r,2.5%_203r;1.5%_323r,1.5%_206r;1.2%_251r,2.4%_168r;4.1%_220r,5.0%_159r…	chr6_87057718;chr6_87088490;chr6_87088580;chr6_87088581;chr6_87088770;chr6_87088831;chr6_87088949;chr6_87089023;chr6_87089054;chr6_87089110;chr6_87089579;chr6_87089582;chr6_87089583;chr6_87089584;chr6_87089585;chr6_87089685;chr6_87089786;chr6_87090120;chr6_87090216;chr6_87090231;chr6_87090388;chr6_87090393;chr6_87090407;chr6_87090441;chr6_87090730;chr6_87090808;chr6_87091295;chr6_87091333;chr6_87…
Kat6a	40	4.7	EXON,EXON;EXON,EXON;EXON,EXON;EXON,EXON;EXON,EXON;EXON,EXON;EXON,EXON;EXON,EXON;EXON,EXON;EXON,EXON;EXON,EXON;EXON,EXON;EXON,EXON;EXON,EXON;EXON,EXON;EXON,EXON;EXON,EXON;EXON,EXON;EXON,EXON;EXON,EXON;EXON,EXON;EXON,EXON;EXON,EXON;EXON,EXON;EXON,EXON;EXON,EXON;EXON,EXON;EXON,EXON;EXON,EXON;EXON,EXON;EXON,EXON;EXON,EXON;EXON,EXON;EXON,EXON;EXON,EXON;EXON,EXON;EXON,EXON;EXON,EXON;EXON,EXON;EXON,EXON	1.4%_69r,1.2%_86r;1.3%_80r,1.2%_81r;4.5%_89r,4.3%_92r;2.0%_50r,1.6%_61r;1.7%_59r,1.3%_80r;4.1%_74r,1.2%_84r;1.3%_75r,2.3%_87r;13.7%_117r,13.0%_69r;4.1%_97r,3.0%_101r;1.7%_58r,10.6%_66r;6.1%_66r,6.8%_73r;7.0%_142r,5.1%_118r;2.9%_69r,1.0%_102r;1.5%_132r,2.0%_149r;1.4%_69r,3.9%_51r;4.1%_146r,16.3%_135r;2.5%_158r,1.7%_118r;9.2%_142r,22.3%_139r;19.3%_140r,16.8%_137r;1.7%_176r,2.7%_148r;1.1%_182r,1.3%_…	chr8_22862292;chr8_22862345;chr8_22862710;chr8_22903175;chr8_22907757;chr8_22911676;chr8_22911700;chr8_22911906;chr8_22919326;chr8_22925333;chr8_22925432;chr8_22932564;chr8_22935778;chr8_22939050;chr8_22939663;chr8_22939858;chr8_22939909;chr8_22940005;chr8_22940082;chr8_22940170;chr8_22940219;chr8_22940584;chr8_22940717;chr8_22940754;chr8_22940758;chr8_22941158;chr8_22941336;chr8_22941626;chr8_22…
Larp4	40	4.0	EXON,EXON;EXON,EXON;EXON,EXON;EXON,EXON;EXON,EXON;EXON,EXON;EXON,EXON;EXON,EXON;EXON,EXON;EXON,EXON;EXON,EXON;EXON,EXON;EXON,EXON;EXON,EXON;EXON,EXON;EXON,EXON;EXON,EXON;EXON,EXON;EXON,EXON;EXON,EXON;EXON,EXON;EXON,EXON;EXON,EXON;EXON,EXON;EXON,EXON;EXON,EXON;EXON,EXON;EXON,EXON;EXON,EXON;EXON,EXON;EXON,EXON;EXON,EXON;EXON,EXON;EXON,EXON;EXON,EXON;EXON,EXON;EXON,EXON;EXON,EXON;EXON,EXON;EXON,EXON	4.7%_43r,1.1%_93r;4.3%_46r,1.2%_85r;1.5%_67r,1.8%_111r;1.3%_76r,1.5%_136r;2.5%_79r,6.3%_142r;5.1%_79r,6.3%_143r;1.0%_100r,1.1%_177r;2.0%_100r,1.2%_173r;1.1%_87r,1.4%_147r;1.1%_92r,1.3%_158r;1.0%_102r,4.2%_165r;2.1%_96r,1.2%_164r;12.2%_90r,22.4%_147r;1.4%_73r,3.2%_124r;5.2%_77r,5.5%_127r;1.0%_97r,2.6%_156r;6.9%_102r,6.9%_174r;2.9%_103r,1.8%_166r;2.0%_101r,2.5%_197r;4.8%_124r,14.2%_204r;4.0%_124r,4…	chr15_99986109;chr15_99986129;chr15_99996517;chr15_99997471;chr15_100000869;chr15_100000872;chr15_100010390;chr15_100012000;chr15_100012566;chr15_100012864;chr15_100013069;chr15_100013411;chr15_100013446;chr15_100013649;chr15_100013670;chr15_100013717;chr15_100013721;chr15_100013734;chr15_100013979;chr15_100014095;chr15_100014096;chr15_100014332;chr15_100014430;chr15_100014573;chr15_100014700;chr…
Luc7l2	40	4.4	INTRON,INTRON;EXON,EXON;EXON,EXON;EXON,EXON;EXON,EXON;EXON,EXON;EXON,EXON;EXON,EXON;EXON,EXON;EXON,EXON;EXON,EXON;EXON,EXON;EXON,EXON;EXON,EXON;EXON,EXON;EXON,EXON;EXON,EXON;EXON,EXON;EXON,EXON;EXON,EXON;EXON,EXON;EXON,EXON;EXON,EXON;EXON,EXON;EXON,EXON;EXON,EXON;EXON,EXON;EXON,EXON;EXON,EXON;EXON,EXON;EXON,EXON;EXON,EXON;EXON,EXON;EXON,EXON;EXON,EXON;EXON,EXON;EXON,EXON;EXON,EXON;EXON,EXON;EXON,…	4.2%_24r,11.1%_27r;1.0%_315r,1.5%_339r;3.7%_163r,3.5%_260r;2.5%_159r,3.7%_246r;1.9%_154r,1.2%_244r;1.1%_176r,1.6%_247r;1.1%_186r,1.3%_237r;1.1%_189r,2.9%_244r;3.0%_166r,7.1%_184r;1.5%_198r,3.0%_197r;1.0%_204r,1.0%_210r;1.0%_203r,4.8%_210r;1.3%_237r,2.1%_234r;1.2%_244r,1.2%_249r;6.5%_246r,9.5%_252r;1.6%_243r,7.1%_253r;2.4%_85r,10.5%_124r;2.2%_46r,5.3%_94r;4.0%_75r,7.3%_124r;12.5%_80r,18.5%_135r;26…	chr6_38565668;chr6_38603765;chr6_38603992;chr6_38604097;chr6_38604104;chr6_38604162;chr6_38604277;chr6_38604287;chr6_38604707;chr6_38604784;chr6_38604810;chr6_38604811;chr6_38604855;chr6_38604865;chr6_38604868;chr6_38604873;chr6_38605018;chr6_38605464;chr6_38605518;chr6_38605566;chr6_38605569;chr6_38605610;chr6_38605623;chr6_38605678;chr6_38605783;chr6_38605967;chr6_38605987;chr6_38606034;chr6_38…
Mfap3	40	3.8	EXON,EXON;EXON,EXON;EXON,EXON;EXON,EXON;EXON,EXON;EXON,EXON;EXON,EXON;EXON,EXON;EXON,EXON;EXON,EXON;EXON,EXON;EXON,EXON;EXON,EXON;EXON,EXON;EXON,EXON;EXON,EXON;EXON,EXON;EXON,EXON;EXON,EXON;EXON,EXON;EXON,EXON;EXON,EXON;EXON,EXON;EXON,EXON;EXON,EXON;EXON,EXON;EXON,EXON;EXON,EXON;EXON,EXON;EXON,EXON;EXON,EXON;EXON,EXON;EXON,EXON;EXON,EXON;EXON,EXON;EXON,EXON;EXON,EXON;EXON,EXON;EXON,EXON;EXON,EXON	9.6%_125r,13.0%_115r;1.2%_326r,3.9%_154r;1.0%_206r,3.6%_112r;2.0%_153r,1.8%_109r;4.3%_161r,4.5%_112r;1.1%_91r,1.5%_67r;2.2%_91r,1.5%_66r;3.5%_86r,1.6%_61r;1.6%_64r,2.2%_46r;3.5%_173r,12.3%_73r;1.2%_171r,2.7%_74r;1.3%_149r,1.3%_76r;4.5%_112r,8.9%_90r;1.1%_95r,1.3%_76r;4.4%_90r,1.3%_79r;1.9%_108r,2.4%_82r;14.3%_98r,17.3%_75r;1.7%_116r,1.3%_76r;2.6%_115r,1.1%_89r;1.0%_96r,2.3%_87r;1.0%_99r,1.0%_98r;…	chr11_57528184;chr11_57529515;chr11_57529885;chr11_57530428;chr11_57530653;chr11_57530809;chr11_57530813;chr11_57530821;chr11_57530938;chr11_57531674;chr11_57531690;chr11_57531789;chr11_57531854;chr11_57531914;chr11_57531944;chr11_57531966;chr11_57531992;chr11_57532006;chr11_57532088;chr11_57532107;chr11_57532180;chr11_57532213;chr11_57532237;chr11_57532238;chr11_57532295;chr11_57532388;chr11_575…
Ncl	40	4.5	EXON,EXON;EXON,EXON;EXON,EXON;EXON,EXON;EXON,EXON;EXON,EXON;EXON,EXON;EXON,EXON;EXON,EXON;EXON,EXON;EXON,EXON;EXON,EXON;EXON,EXON;EXON,EXON;EXON,EXON;EXON,EXON;EXON,EXON;EXON,EXON;EXON,EXON;EXON,EXON;EXON,EXON;EXON,EXON;EXON,EXON;EXON,EXON;EXON,EXON;EXON,EXON;EXON,EXON;EXON,EXON;EXON,EXON;EXON,EXON;EXON,EXON;EXON,EXON;EXON,EXON;EXON,EXON;EXON,EXON;EXON,EXON;EXON,EXON;EXON,EXON;EXON,EXON;EXON,EXON	11.8%_34r,5.9%_51r;17.1%_35r,5.9%_51r;3.9%_127r,2.3%_133r;11.0%_91r,13.0%_92r;1.9%_52r,2.7%_74r;2.0%_51r,7.4%_81r;4.8%_42r,2.9%_70r;2.6%_39r,1.7%_58r;3.4%_58r,1.2%_84r;4.1%_49r,2.4%_82r;4.0%_50r,2.4%_85r;2.0%_50r,1.4%_72r;6.0%_50r,3.2%_62r;6.7%_45r,7.2%_69r;1.6%_62r,1.2%_81r;2.8%_72r,1.1%_95r;9.0%_67r,8.9%_90r;1.4%_71r,1.0%_102r;3.2%_63r,9.5%_84r;4.4%_68r,5.2%_116r;1.7%_59r,6.1%_99r;1.7%_59r,4.1%…	chr1_86344823;chr1_86344827;chr1_86345253;chr1_86345335;chr1_86345774;chr1_86345897;chr1_86346035;chr1_86346102;chr1_86346151;chr1_86346254;chr1_86346260;chr1_86346286;chr1_86346360;chr1_86346381;chr1_86346566;chr1_86346683;chr1_86346979;chr1_86347112;chr1_86347407;chr1_86347479;chr1_86347572;chr1_86347575;chr1_86348012;chr1_86348048;chr1_86348137;chr1_86348191;chr1_86348206;chr1_86348309;chr1_86…
Peak1	40	5.6	EXON,EXON;EXON,EXON;EXON,EXON;EXON,EXON;EXON,EXON;EXON,EXON;EXON,EXON;EXON,EXON;EXON,EXON;EXON,EXON;EXON,EXON;EXON,EXON;EXON,EXON;EXON,EXON;EXON,EXON;EXON,EXON;EXON,EXON;EXON,EXON;EXON,EXON;EXON,EXON;EXON,EXON;EXON,EXON;EXON,EXON;EXON,EXON;EXON,EXON;EXON,EXON;EXON,EXON;EXON,EXON;EXON,EXON;EXON,EXON;EXON,EXON;EXON,EXON;EXON,EXON;EXON,EXON;EXON,EXON;EXON,EXON;EXON,EXON;EXON,EXON;EXON,EXON;EXON,EXON	4.1%_74r,2.9%_103r;5.7%_87r,8.4%_119r;2.8%_72r,3.4%_89r;1.6%_64r,1.4%_69r;1.0%_98r,2.8%_72r;4.4%_90r,10.5%_57r;1.1%_90r,3.6%_55r;6.1%_82r,11.1%_54r;1.3%_80r,3.8%_53r;2.0%_50r,3.2%_31r;2.6%_38r,5.7%_35r;27.3%_44r,35.0%_60r;3.3%_30r,3.4%_29r;6.5%_31r,11.1%_27r;2.4%_41r,4.3%_47r;5.9%_34r,17.7%_62r;1.2%_83r,5.3%_57r;1.2%_86r,1.6%_64r;1.4%_70r,1.8%_56r;5.1%_39r,2.2%_45r;5.3%_38r,6.1%_49r;10.4%_77r,8.3…	chr9_56201466;chr9_56201530;chr9_56201626;chr9_56201835;chr9_56201965;chr9_56202076;chr9_56202077;chr9_56202088;chr9_56202090;chr9_56202183;chr9_56202321;chr9_56202742;chr9_56202854;chr9_56202858;chr9_56203353;chr9_56203545;chr9_56203909;chr9_56203917;chr9_56203931;chr9_56204343;chr9_56204640;chr9_56205716;chr9_56205759;chr9_56205891;chr9_56205943;chr9_56206252;chr9_56206301;chr9_56206836;chr9_56…
Prkca	40	4.1	EXON,EXON;EXON,EXON;EXON,EXON;EXON,EXON;EXON,EXON;EXON,EXON;EXON,EXON;EXON,EXON;EXON,EXON;EXON,EXON;EXON,EXON;EXON,EXON;EXON,EXON;EXON,EXON;EXON,EXON;EXON,EXON;EXON,EXON;EXON,EXON;EXON,EXON;EXON,EXON;EXON,EXON;EXON,EXON;EXON,EXON;EXON,EXON;EXON,EXON;EXON,EXON;EXON,EXON;EXON,EXON;EXON,EXON;EXON,EXON;EXON,EXON;EXON,EXON;EXON,EXON;EXON,EXON;EXON,EXON;EXON,EXON;EXON,EXON;EXON,EXON;EXON,EXON;EXON,EXON	2.8%_72r,1.2%_83r;1.4%_72r,2.4%_84r;2.2%_93r,4.2%_95r;2.0%_99r,6.5%_107r;1.2%_81r,1.0%_98r;1.1%_88r,1.6%_127r;3.2%_63r,2.3%_86r;1.7%_60r,5.8%_69r;4.5%_66r,3.6%_84r;3.6%_56r,1.3%_78r;1.6%_61r,2.4%_82r;2.8%_71r,2.1%_94r;2.9%_34r,1.4%_74r;1.4%_69r,2.6%_78r;2.4%_82r,2.7%_111r;1.4%_70r,1.0%_102r;3.8%_53r,2.9%_70r;2.1%_48r,1.3%_77r;2.4%_41r,4.7%_43r;14.3%_28r,13.8%_58r;1.4%_69r,1.6%_64r;1.5%_68r,1.0%_9…	chr11_107933686;chr11_107933691;chr11_107933771;chr11_107933798;chr11_107933837;chr11_107934033;chr11_107934408;chr11_107934559;chr11_107934749;chr11_107934784;chr11_107934881;chr11_107934939;chr11_107935062;chr11_107935469;chr11_107935543;chr11_107935568;chr11_107935642;chr11_107935850;chr11_107936806;chr11_107937440;chr11_107937544;chr11_107937630;chr11_107937670;chr11_107938235;chr11_107938323…
Prps2	40	4.3	EXON,EXON;EXON,EXON;EXON,EXON;EXON,EXON;EXON,EXON;EXON,EXON;EXON,EXON;EXON,EXON;EXON,EXON;EXON,EXON;EXON,EXON;EXON,EXON;EXON,EXON;EXON,EXON;EXON,EXON;EXON,EXON;EXON,EXON;EXON,EXON;EXON,EXON;EXON,EXON;EXON,EXON;EXON,EXON;EXON,EXON;EXON,EXON;EXON,EXON;EXON,EXON;EXON,EXON;EXON,EXON;EXON,EXON;EXON,EXON;EXON,EXON;EXON,EXON;EXON,EXON;EXON,EXON;EXON,EXON;EXON,EXON;EXON,EXON;EXON,EXON;EXON,EXON;EXON,EXON	30.2%_96r,22.5%_102r;4.9%_142r,7.0%_157r;1.1%_190r,1.5%_200r;8.0%_224r,16.4%_201r;5.8%_240r,10.9%_211r;5.0%_238r,10.3%_224r;2.9%_139r,5.6%_162r;1.3%_152r,1.1%_178r;2.6%_154r,1.1%_182r;7.1%_156r,7.5%_187r;1.1%_188r,3.5%_229r;2.0%_202r,8.9%_235r;2.3%_215r,2.0%_255r;1.0%_192r,2.3%_220r;3.8%_183r,4.0%_198r;2.7%_150r,3.6%_140r;1.9%_154r,5.4%_149r;1.2%_162r,2.0%_153r;1.9%_209r,4.0%_151r;3.1%_128r,2.5%_…	chrX_167346397;chrX_167346426;chrX_167346491;chrX_167346567;chrX_167346580;chrX_167346631;chrX_167346764;chrX_167346787;chrX_167346791;chrX_167346800;chrX_167346836;chrX_167346841;chrX_167346879;chrX_167346899;chrX_167346930;chrX_167347344;chrX_167347590;chrX_167347606;chrX_167347672;chrX_167347845;chrX_167347975;chrX_167347978;chrX_167347992;chrX_167348020;chrX_167348100;chrX_167348119;chrX_1673…
Prrc2c	40	3.6	EXON,EXON;EXON,EXON;EXON,EXON;EXON,EXON;EXON,EXON;EXON,EXON;EXON,EXON;EXON,EXON;EXON,EXON;EXON,EXON;EXON,EXON;EXON,EXON;EXON,EXON;EXON,EXON;EXON,EXON;EXON,EXON;EXON,EXON;EXON,EXON;EXON,EXON;EXON,EXON;EXON,EXON;EXON,EXON;EXON,EXON;EXON,EXON;EXON,EXON;EXON,EXON;EXON,EXON;EXON,EXON;EXON,EXON;EXON,EXON;EXON,EXON;EXON,EXON;EXON,EXON;EXON,EXON;EXON,EXON;EXON,EXON;EXON,EXON;EXON,EXON;EXON,EXON;EXON,EXON	2.2%_180r,3.6%_192r;1.1%_92r,1.0%_103r;1.6%_258r,1.1%_280r;8.6%_349r,5.5%_364r;2.9%_350r,6.1%_358r;1.2%_335r,1.7%_360r;1.0%_396r,1.2%_425r;1.4%_74r,1.1%_88r;7.5%_334r,14.6%_336r;3.6%_335r,3.3%_337r;1.4%_289r,1.4%_284r;2.4%_250r,6.3%_272r;1.3%_239r,4.0%_250r;4.2%_240r,4.2%_236r;3.5%_231r,2.5%_201r;1.8%_220r,1.0%_194r;5.7%_158r,12.5%_200r;2.1%_189r,3.0%_234r;1.2%_164r,2.6%_231r;2.5%_159r,1.9%_215r;…	chr1_162672093;chr1_162672188;chr1_162672281;chr1_162672340;chr1_162672411;chr1_162672614;chr1_162672988;chr1_162673355;chr1_162676755;chr1_162676757;chr1_162677365;chr1_162678154;chr1_162678177;chr1_162678225;chr1_162679563;chr1_162679592;chr1_162680837;chr1_162682353;chr1_162691167;chr1_162691179;chr1_162692375;chr1_162692394;chr1_162692786;chr1_162692790;chr1_162692801;chr1_162692891;chr1_1626…
Sel1l	40	3.6	EXON,EXON;EXON,EXON;EXON,EXON;EXON,EXON;EXON,EXON;EXON,EXON;EXON,EXON;EXON,EXON;EXON,EXON;EXON,EXON;EXON,EXON;EXON,EXON;EXON,EXON;EXON,EXON;EXON,EXON;EXON,EXON;EXON,EXON;EXON,EXON;EXON,EXON;EXON,EXON;EXON,EXON;EXON,EXON;EXON,EXON;EXON,EXON;EXON,EXON;EXON,EXON;EXON,EXON;EXON,EXON;EXON,EXON;EXON,EXON;EXON,EXON;EXON,EXON;EXON,EXON;EXON,EXON;EXON,EXON;EXON,EXON;EXON,EXON;EXON,EXON;EXON,EXON;EXON,EXON	2.2%_276r,2.9%_238r;1.6%_312r,1.8%_276r;4.5%_313r,6.2%_275r;1.6%_322r,1.9%_262r;2.1%_328r,2.0%_248r;1.5%_333r,1.6%_249r;2.9%_140r,1.6%_127r;2.4%_126r,5.4%_111r;2.5%_157r,6.2%_97r;1.2%_162r,5.0%_101r;3.6%_165r,11.8%_102r;1.4%_290r,3.2%_158r;2.1%_292r,6.9%_160r;2.3%_174r,1.8%_112r;7.2%_152r,3.1%_98r;5.4%_221r,6.0%_166r;2.8%_218r,4.2%_165r;1.8%_217r,2.2%_138r;3.2%_154r,2.8%_145r;2.7%_187r,4.0%_151r;…	chr12_91806237;chr12_91806296;chr12_91806297;chr12_91806438;chr12_91806475;chr12_91806485;chr12_91806568;chr12_91806577;chr12_91806663;chr12_91806664;chr12_91806666;chr12_91806744;chr12_91806753;chr12_91806835;chr12_91806839;chr12_91807126;chr12_91807146;chr12_91807702;chr12_91808061;chr12_91808138;chr12_91808139;chr12_91808196;chr12_91808286;chr12_91808290;chr12_91808294;chr12_91808426;chr12_918…
Adam10	39	3.1	EXON,EXON;EXON,EXON;EXON,EXON;EXON,EXON;EXON,EXON;EXON,EXON;EXON,EXON;EXON,EXON;EXON,EXON;EXON,EXON;EXON,EXON;EXON,EXON;EXON,EXON;EXON,EXON;EXON,EXON;EXON,EXON;EXON,EXON;EXON,EXON;EXON,EXON;EXON,EXON;EXON,EXON;EXON,EXON;EXON,EXON;EXON,EXON;EXON,EXON;EXON,EXON;EXON,EXON;EXON,EXON;EXON,EXON;EXON,EXON;EXON,EXON;EXON,EXON;EXON,EXON;EXON,EXON;EXON,EXON;EXON,EXON;EXON,EXON;EXON,EXON;EXON,EXON	3.2%_125r,2.2%_228r;2.5%_119r,3.6%_224r;2.9%_104r,1.8%_224r;3.2%_95r,2.0%_204r;3.8%_106r,4.5%_222r;1.5%_132r,3.5%_258r;1.3%_154r,2.2%_272r;1.1%_181r,1.1%_271r;1.8%_164r,1.2%_257r;2.1%_140r,3.0%_268r;1.0%_104r,1.3%_226r;1.0%_105r,1.3%_237r;4.7%_106r,6.3%_222r;3.2%_93r,13.4%_209r;1.2%_85r,3.8%_186r;4.1%_172r,1.3%_237r;7.0%_171r,11.4%_236r;1.3%_240r,1.0%_392r;3.3%_242r,2.8%_393r;2.0%_247r,4.0%_428r;…	chr9_70722761;chr9_70722768;chr9_70740160;chr9_70743875;chr9_70743888;chr9_70748201;chr9_70754164;chr9_70765976;chr9_70768953;chr9_70778127;chr9_70778682;chr9_70778687;chr9_70778787;chr9_70778842;chr9_70778876;chr9_70779005;chr9_70779006;chr9_70779117;chr9_70779118;chr9_70779163;chr9_70779173;chr9_70779249;chr9_70779295;chr9_70779332;chr9_70779336;chr9_70779350;chr9_70779354;chr9_70779356;chr9_70…
Alg13	39	3.4	EXON,EXON;EXON,EXON;EXON,EXON;EXON,EXON;EXON,EXON;EXON,EXON;EXON,EXON;EXON,EXON;EXON,EXON;EXON,EXON;EXON,EXON;EXON,EXON;EXON,EXON;EXON,EXON;EXON,EXON;EXON,EXON;EXON,EXON;EXON,EXON;EXON,EXON;EXON,EXON;EXON,EXON;EXON,EXON;EXON,EXON;EXON,EXON;EXON,EXON;EXON,EXON;EXON,EXON;EXON,EXON;EXON,EXON;EXON,EXON;EXON,EXON;EXON,EXON;EXON,EXON;EXON,EXON;EXON,EXON;EXON,EXON;EXON,EXON;EXON,EXON;EXON,EXON	7.7%_26r,3.5%_57r;6.9%_29r,11.1%_45r;7.1%_28r,7.0%_43r;7.1%_28r,2.3%_43r;2.5%_40r,1.9%_52r;3.3%_30r,3.2%_31r;4.8%_42r,2.1%_48r;2.0%_49r,5.1%_59r;1.9%_103r,2.3%_88r;1.4%_70r,1.6%_62r;1.7%_58r,1.0%_96r;9.5%_74r,1.0%_96r;2.9%_69r,1.3%_79r;1.3%_79r,3.6%_84r;6.1%_99r,5.3%_94r;1.2%_86r,7.1%_85r;1.2%_84r,2.3%_86r;1.2%_84r,2.4%_83r;2.4%_85r,13.3%_75r;1.3%_77r,3.4%_58r;1.4%_143r,2.2%_93r;4.9%_143r,4.3%_92…	chrX_144324422;chrX_144324481;chrX_144324485;chrX_144324487;chrX_144336248;chrX_144339748;chrX_144344286;chrX_144346717;chrX_144349299;chrX_144351369;chrX_144351910;chrX_144352673;chrX_144353593;chrX_144356835;chrX_144356921;chrX_144363905;chrX_144363908;chrX_144363911;chrX_144363996;chrX_144364106;chrX_144369610;chrX_144369616;chrX_144369622;chrX_144369628;chrX_144369634;chrX_144369652;chrX_1443…
Api5	39	7.1	EXON,EXON;EXON,EXON;EXON,EXON;EXON,EXON;EXON,EXON;EXON,EXON;EXON,EXON;EXON,EXON;EXON,EXON;EXON,EXON;EXON,EXON;EXON,EXON;EXON,EXON;EXON,EXON;EXON,EXON;EXON,EXON;EXON,EXON;EXON,EXON;EXON,EXON;EXON,EXON;EXON,EXON;EXON,EXON;EXON,EXON;EXON,EXON;EXON,EXON;EXON,EXON;EXON,EXON;EXON,EXON;EXON,EXON;EXON,EXON;EXON,EXON;EXON,EXON;EXON,EXON;EXON,EXON;EXON,EXON;EXON,EXON;EXON,EXON;EXON,EXON;EXON,EXON	1.3%_1080r,2.1%_751r;1.2%_1088r,3.8%_761r;3.2%_898r,5.2%_735r;23.0%_826r,30.8%_666r;3.5%_823r,4.5%_666r;14.6%_761r,18.3%_622r;7.8%_782r,10.3%_592r;4.4%_776r,6.8%_635r;1.6%_751r,3.6%_587r;1.4%_634r,3.5%_537r;8.3%_638r,19.6%_536r;1.1%_541r,1.6%_436r;2.3%_573r,4.0%_454r;2.6%_580r,2.1%_466r;2.4%_625r,6.8%_515r;7.2%_622r,8.9%_514r;1.4%_501r,1.3%_466r;3.0%_495r,5.6%_431r;1.1%_524r,2.4%_460r;2.4%_534r,2…	chr2_94411961;chr2_94411962;chr2_94412151;chr2_94412180;chr2_94412181;chr2_94412215;chr2_94412256;chr2_94412300;chr2_94412455;chr2_94412560;chr2_94412566;chr2_94412697;chr2_94412729;chr2_94412735;chr2_94412755;chr2_94412757;chr2_94412886;chr2_94412947;chr2_94412989;chr2_94412992;chr2_94413016;chr2_94413018;chr2_94413020;chr2_94413051;chr2_94413091;chr2_94413115;chr2_94413152;chr2_94413212;chr2_94…
Atp13a3	39	3.9	EXON,EXON;EXON,EXON;EXON,EXON;EXON,EXON;EXON,EXON;EXON,EXON;EXON,EXON;EXON,EXON;EXON,EXON;EXON,EXON;EXON,EXON;EXON,EXON;EXON,EXON;EXON,EXON;EXON,EXON;EXON,EXON;EXON,EXON;EXON,EXON;EXON,EXON;EXON,EXON;EXON,EXON;EXON,EXON;EXON,EXON;EXON,EXON;EXON,EXON;EXON,EXON;EXON,EXON;EXON,EXON;EXON,EXON;EXON,EXON;EXON,EXON;EXON,EXON;EXON,EXON;EXON,EXON;EXON,EXON;INTRON,INTRON;INTRON,INTRON;EXON,EXON;EXON,EXON	2.1%_96r,2.9%_175r;2.2%_45r,7.2%_111r;4.9%_61r,3.0%_164r;5.9%_85r,7.7%_181r;1.2%_83r,2.8%_179r;2.5%_81r,7.7%_168r;1.2%_81r,4.2%_168r;1.2%_84r,2.3%_171r;2.3%_86r,2.0%_199r;1.7%_59r,1.5%_134r;1.5%_68r,5.8%_138r;1.3%_77r,2.5%_159r;25.3%_79r,22.4%_161r;4.8%_62r,4.7%_128r;3.3%_61r,1.5%_130r;1.1%_92r,1.8%_171r;3.1%_65r,3.4%_89r;1.5%_66r,1.5%_136r;2.8%_36r,1.5%_134r;4.1%_123r,1.9%_157r;2.7%_187r,2.8%_25…	chr16_30313144;chr16_30313346;chr16_30313392;chr16_30313503;chr16_30313532;chr16_30313660;chr16_30313661;chr16_30313696;chr16_30313955;chr16_30314031;chr16_30314134;chr16_30314164;chr16_30314175;chr16_30314354;chr16_30314357;chr16_30314717;chr16_30314789;chr16_30315051;chr16_30315229;chr16_30315622;chr16_30315741;chr16_30315742;chr16_30315752;chr16_30315880;chr16_30332341;chr16_30333786;chr16_303…
Bcat1	39	4.6	EXON,EXON;EXON,EXON;EXON,EXON;EXON,EXON;EXON,EXON;EXON,EXON;EXON,EXON;EXON,EXON;EXON,EXON;EXON,EXON;EXON,EXON;EXON,EXON;EXON,EXON;EXON,EXON;EXON,EXON;EXON,EXON;EXON,EXON;EXON,EXON;EXON,EXON;EXON,EXON;EXON,EXON;EXON,EXON;EXON,EXON;EXON,EXON;EXON,EXON;EXON,EXON;EXON,EXON;EXON,EXON;EXON,EXON;EXON,EXON;EXON,EXON;EXON,EXON;EXON,EXON;EXON,EXON;EXON,EXON;EXON,EXON;EXON,EXON;EXON,EXON;EXON,EXON	3.3%_153r,2.9%_105r;1.6%_127r,1.1%_94r;2.7%_110r,1.1%_92r;1.1%_92r,1.3%_79r;1.9%_108r,1.1%_94r;2.8%_108r,2.1%_94r;12.1%_107r,9.4%_85r;3.6%_110r,3.3%_91r;2.8%_108r,1.1%_90r;3.7%_109r,1.1%_90r;1.0%_97r,1.2%_86r;5.8%_104r,14.9%_87r;2.0%_101r,2.8%_72r;1.6%_123r,4.6%_65r;15.0%_60r,21.8%_55r;1.7%_60r,5.9%_51r;1.7%_60r,2.2%_46r;1.7%_59r,4.5%_44r;1.7%_59r,2.3%_44r;3.8%_52r,6.4%_47r;1.6%_63r,4.4%_45r;1.4%…	chr6_144994048;chr6_144994076;chr6_144994362;chr6_144994450;chr6_144994590;chr6_144994592;chr6_144994648;chr6_144995021;chr6_144995037;chr6_144995038;chr6_144995091;chr6_144995105;chr6_144995254;chr6_144995351;chr6_144995619;chr6_144995648;chr6_144996087;chr6_144996089;chr6_144996090;chr6_144996230;chr6_144996399;chr6_144996492;chr6_144996606;chr6_144996658;chr6_144996682;chr6_144996758;chr6_1449…
Bmi1	39	4.2	EXON,EXON;EXON,EXON;EXON,EXON;EXON,EXON;EXON,EXON;EXON,EXON;EXON,EXON;EXON,EXON;EXON,EXON;EXON,EXON;EXON,EXON;EXON,EXON;EXON,EXON;EXON,EXON;EXON,EXON;EXON,EXON;EXON,EXON;EXON,EXON;EXON,EXON;EXON,EXON;EXON,EXON;EXON,EXON;EXON,EXON;EXON,EXON;EXON,EXON;EXON,EXON;EXON,EXON;EXON,EXON;EXON,EXON;EXON,EXON;EXON,EXON;EXON,EXON;EXON,EXON;EXON,EXON;EXON,EXON;EXON,EXON;EXON,EXON;EXON,EXON;EXON,EXON	3.3%_184r,1.6%_380r;2.0%_197r,2.7%_365r;5.6%_198r,3.4%_384r;7.1%_283r,6.6%_452r;1.2%_253r,2.4%_333r;9.9%_253r,11.1%_333r;1.9%_267r,2.2%_369r;3.7%_296r,5.3%_419r;1.3%_372r,2.4%_506r;5.1%_312r,9.1%_453r;1.6%_304r,1.6%_450r;2.0%_199r,2.4%_252r;3.9%_204r,4.3%_302r;6.8%_235r,5.7%_367r;2.5%_240r,3.2%_374r;7.1%_226r,6.4%_358r;5.8%_226r,3.0%_361r;1.6%_192r,3.0%_298r;1.5%_200r,3.3%_302r;2.4%_206r,1.3%_315…	chr2_18682258;chr2_18682286;chr2_18682295;chr2_18684003;chr2_18684196;chr2_18684197;chr2_18684216;chr2_18684234;chr2_18684270;chr2_18684431;chr2_18684433;chr2_18684590;chr2_18684649;chr2_18684656;chr2_18684767;chr2_18684789;chr2_18684790;chr2_18684835;chr2_18684858;chr2_18684862;chr2_18684863;chr2_18684866;chr2_18685012;chr2_18685022;chr2_18685197;chr2_18685359;chr2_18685360;chr2_18685472;chr2_18…
Ccdc50	39	4.1	EXON,EXON;EXON,EXON;EXON,EXON;EXON,EXON;EXON,EXON;EXON,EXON;EXON,EXON;EXON,EXON;EXON,EXON;EXON,EXON;EXON,EXON;EXON,EXON;EXON,EXON;EXON,EXON;EXON,EXON;EXON,EXON;EXON,EXON;EXON,EXON;EXON,EXON;EXON,EXON;EXON,EXON;EXON,EXON;EXON,EXON;EXON,EXON;EXON,EXON;EXON,EXON;EXON,EXON;EXON,EXON;EXON,EXON;EXON,EXON;EXON,EXON;EXON,EXON;EXON,EXON;EXON,EXON;EXON,EXON;EXON,EXON;EXON,EXON;EXON,EXON;EXON,EXON	2.1%_142r,2.0%_196r;4.6%_131r,1.5%_136r;5.3%_132r,3.9%_128r;3.0%_132r,3.2%_125r;3.2%_125r,1.8%_111r;14.4%_125r,9.0%_111r;1.2%_81r,2.1%_94r;2.4%_82r,5.5%_128r;1.2%_84r,1.5%_136r;1.2%_83r,1.6%_127r;2.2%_93r,7.0%_128r;1.1%_87r,1.8%_110r;7.0%_86r,4.7%_106r;2.8%_71r,1.8%_110r;1.9%_54r,1.8%_113r;1.9%_52r,2.7%_111r;3.6%_56r,1.0%_103r;1.8%_55r,1.0%_100r;1.9%_54r,1.8%_111r;2.9%_69r,2.9%_105r;2.8%_71r,3.6%…	chr16_27436584;chr16_27444616;chr16_27444629;chr16_27444630;chr16_27444648;chr16_27444649;chr16_27446425;chr16_27446494;chr16_27446546;chr16_27446595;chr16_27446613;chr16_27446649;chr16_27446682;chr16_27446790;chr16_27447060;chr16_27447066;chr16_27447138;chr16_27447140;chr16_27447191;chr16_27447456;chr16_27447468;chr16_27447568;chr16_27447755;chr16_27447812;chr16_27448152;chr16_27448167;chr16_274…
Dcp2	39	3.8	EXON,EXON;EXON,EXON;EXON,EXON;EXON,EXON;EXON,EXON;EXON,EXON;EXON,EXON;EXON,EXON;EXON,EXON;EXON,EXON;EXON,EXON;EXON,EXON;EXON,EXON;EXON,EXON;EXON,EXON;EXON,EXON;EXON,EXON;EXON,EXON;EXON,EXON;EXON,EXON;EXON,EXON;EXON,EXON;EXON,EXON;EXON,EXON;EXON,EXON;EXON,EXON;EXON,EXON;EXON,EXON;EXON,EXON;EXON,EXON;EXON,EXON;EXON,EXON;EXON,EXON;EXON,EXON;EXON,EXON;EXON,EXON;EXON,EXON;EXON,EXON;EXON,EXON	1.5%_264r,3.7%_187r;1.9%_206r,1.4%_142r;1.3%_230r,2.2%_186r;4.5%_88r,1.5%_66r;1.1%_87r,1.3%_76r;1.1%_91r,1.3%_75r;1.1%_91r,1.4%_70r;3.8%_131r,4.0%_99r;1.0%_96r,1.1%_92r;1.2%_85r,1.5%_66r;1.6%_62r,1.6%_62r;1.9%_54r,1.9%_53r;6.0%_50r,5.4%_56r;3.2%_31r,1.8%_55r;2.9%_35r,1.6%_64r;2.1%_48r,1.6%_61r;2.0%_51r,4.9%_61r;2.9%_34r,2.9%_70r;3.6%_28r,2.2%_46r;3.4%_58r,7.8%_51r;3.2%_31r,13.2%_53r;6.9%_29r,7.5%…	chr18_44395968;chr18_44405234;chr18_44417641;chr18_44417889;chr18_44418397;chr18_44418462;chr18_44418495;chr18_44418735;chr18_44418828;chr18_44418881;chr18_44419084;chr18_44419382;chr18_44419405;chr18_44419560;chr18_44419811;chr18_44419889;chr18_44419963;chr18_44420206;chr18_44420603;chr18_44421049;chr18_44421515;chr18_44421997;chr18_44422098;chr18_44422381;chr18_44422578;chr18_44422640;chr18_444…
Desi2	39	2.7	EXON,EXON;EXON,EXON;EXON,EXON;EXON,EXON;EXON,EXON;EXON,EXON;EXON,EXON;EXON,EXON;EXON,EXON;EXON,EXON;EXON,EXON;EXON,EXON;EXON,EXON;EXON,EXON;EXON,EXON;EXON,EXON;EXON,EXON;EXON,EXON;EXON,EXON;EXON,EXON;EXON,EXON;EXON,EXON;EXON,EXON;EXON,EXON;EXON,EXON;EXON,EXON;EXON,EXON;EXON,EXON;EXON,EXON;EXON,EXON;EXON,EXON;EXON,EXON;EXON,EXON;EXON,EXON;EXON,EXON;EXON,EXON;EXON,EXON;EXON,EXON;EXON,EXON	6.0%_284r,7.4%_231r;1.5%_399r,1.3%_318r;1.0%_416r,1.4%_294r;1.0%_399r,1.4%_279r;1.2%_401r,1.4%_345r;1.0%_400r,5.6%_337r;1.1%_380r,2.7%_339r;2.1%_375r,2.0%_344r;1.0%_397r,1.3%_371r;1.3%_300r,1.8%_278r;2.8%_427r,1.9%_364r;2.1%_434r,4.1%_370r;1.4%_428r,2.0%_358r;1.7%_421r,2.0%_344r;3.5%_514r,1.5%_412r;2.8%_503r,6.1%_409r;1.0%_495r,1.3%_396r;3.4%_382r,3.6%_336r;1.3%_375r,1.2%_331r;3.1%_254r,2.5%_242r…	chr1_178249671;chr1_178249854;chr1_178249899;chr1_178249906;chr1_178250017;chr1_178250032;chr1_178250038;chr1_178250046;chr1_178250052;chr1_178250256;chr1_178250334;chr1_178250339;chr1_178250354;chr1_178250360;chr1_178250384;chr1_178250387;chr1_178250391;chr1_178250431;chr1_178250432;chr1_178250509;chr1_178250586;chr1_178250587;chr1_178250655;chr1_178250662;chr1_178250687;chr1_178250786;chr1_1782…
Hip1	39	3.2	EXON,EXON;EXON,EXON;EXON,EXON;EXON,EXON;EXON,EXON;EXON,EXON;EXON,EXON;EXON,EXON;EXON,EXON;EXON,EXON;EXON,EXON;EXON,EXON;EXON,EXON;EXON,EXON;EXON,EXON;EXON,EXON;EXON,EXON;EXON,EXON;EXON,EXON;EXON,EXON;EXON,EXON;EXON,EXON;EXON,EXON;EXON,EXON;EXON,EXON;EXON,EXON;EXON,EXON;EXON,EXON;EXON,EXON;EXON,EXON;EXON,EXON;EXON,EXON;EXON,EXON;EXON,EXON;EXON,EXON;EXON,EXON;EXON,EXON;EXON,EXON;EXON,EXON	2.0%_100r,2.6%_76r;1.6%_128r,3.2%_95r;1.6%_129r,2.9%_138r;2.3%_128r,4.0%_125r;1.8%_112r,2.4%_123r;2.3%_132r,2.0%_102r;3.3%_120r,1.7%_118r;4.3%_92r,1.2%_84r;1.6%_127r,1.7%_119r;7.3%_109r,6.9%_87r;4.6%_108r,3.5%_85r;5.2%_97r,3.6%_84r;1.3%_75r,3.2%_63r;2.1%_94r,1.5%_67r;1.8%_114r,1.3%_78r;2.2%_90r,12.5%_96r;2.0%_49r,2.7%_73r;3.8%_52r,1.7%_60r;2.4%_42r,1.8%_56r;9.1%_44r,3.8%_53r;11.4%_44r,11.3%_53r;2…	chr5_135406655;chr5_135406710;chr5_135406909;chr5_135406947;chr5_135406975;chr5_135407073;chr5_135407250;chr5_135407616;chr5_135407743;chr5_135407837;chr5_135407862;chr5_135407883;chr5_135407973;chr5_135408314;chr5_135408329;chr5_135408456;chr5_135408618;chr5_135408698;chr5_135408750;chr5_135408761;chr5_135408763;chr5_135408961;chr5_135409231;chr5_135409315;chr5_135409423;chr5_135409570;chr5_1354…
Kmt2e	39	4.0	INTRON,INTRON;INTRON,INTRON;INTRON,INTRON;EXON,EXON;EXON,EXON;EXON,EXON;EXON,EXON;EXON,EXON;EXON,EXON;EXON,EXON;EXON,EXON;EXON,EXON;EXON,EXON;EXON,EXON;EXON,EXON;EXON,EXON;EXON,EXON;EXON,EXON;EXON,EXON;EXON,EXON;EXON,EXON;EXON,EXON;EXON,EXON;EXON,EXON;EXON,EXON;EXON,EXON;EXON,EXON;EXON,EXON;EXON,EXON;EXON,EXON;EXON,EXON;EXON,EXON;EXON,EXON;EXON,EXON;EXON,EXON;EXON,EXON;EXON,EXON;EXON,EXON;EXON,EX…	5.6%_54r,11.6%_43r;4.3%_47r,6.7%_30r;28.9%_45r,6.3%_32r;1.8%_55r,2.8%_71r;3.4%_89r,3.4%_87r;1.4%_70r,1.0%_102r;4.2%_71r,6.1%_99r;1.4%_72r,2.0%_99r;1.3%_75r,1.0%_99r;2.7%_73r,2.1%_95r;8.3%_84r,6.9%_101r;7.6%_79r,12.2%_147r;3.5%_57r,6.7%_90r;5.4%_56r,2.2%_90r;8.0%_50r,7.7%_91r;9.7%_72r,15.4%_123r;1.4%_69r,1.0%_104r;1.6%_61r,7.3%_124r;1.6%_61r,1.6%_123r;8.6%_81r,3.0%_133r;1.5%_65r,1.0%_98r;1.6%_63r,…	chr5_23435909;chr5_23436429;chr5_23436443;chr5_23450274;chr5_23463046;chr5_23478964;chr5_23478969;chr5_23478971;chr5_23481232;chr5_23482419;chr5_23482439;chr5_23493302;chr5_23496418;chr5_23496430;chr5_23496485;chr5_23497149;chr5_23499325;chr5_23499396;chr5_23499420;chr5_23500740;chr5_23500801;chr5_23501602;chr5_23501613;chr5_23501616;chr5_23501736;chr5_23501877;chr5_23502009;chr5_23502573;chr5_23…
Knop1	39	3.4	EXON,EXON;EXON,EXON;EXON,EXON;EXON,EXON;EXON,EXON;EXON,EXON;EXON,EXON;EXON,EXON;EXON,EXON;EXON,EXON;EXON,EXON;EXON,EXON;EXON,EXON;EXON,EXON;EXON,EXON;EXON,EXON;EXON,EXON;EXON,EXON;EXON,EXON;EXON,EXON;EXON,EXON;EXON,EXON;EXON,EXON;EXON,EXON;EXON,EXON;EXON,EXON;EXON,EXON;EXON,EXON;EXON,EXON;EXON,EXON;EXON,EXON;EXON,EXON;EXON,EXON;EXON,EXON;EXON,EXON;EXON,EXON;EXON,EXON;EXON,EXON;EXON,EXON	1.3%_239r,2.0%_153r;1.8%_168r,3.5%_113r;1.8%_170r,1.1%_87r;1.9%_156r,2.0%_102r;5.1%_157r,4.8%_104r;2.6%_155r,7.5%_106r;3.1%_163r,1.0%_102r;3.8%_131r,1.2%_81r;1.3%_158r,1.0%_104r;1.7%_230r,5.7%_159r;2.2%_230r,4.4%_158r;1.1%_280r,1.5%_204r;1.9%_370r,1.7%_233r;3.0%_264r,1.7%_174r;1.5%_263r,1.7%_175r;1.2%_168r,4.3%_115r;14.8%_162r,9.2%_109r;2.5%_163r,3.6%_111r;1.0%_200r,4.1%_123r;2.0%_246r,1.3%_156r;…	chr7_118842733;chr7_118843031;chr7_118843141;chr7_118843230;chr7_118843233;chr7_118843334;chr7_118843345;chr7_118843589;chr7_118843716;chr7_118844034;chr7_118844035;chr7_118844149;chr7_118844176;chr7_118844266;chr7_118844267;chr7_118844314;chr7_118844328;chr7_118844329;chr7_118844396;chr7_118844457;chr7_118844582;chr7_118844651;chr7_118844662;chr7_118844725;chr7_118844835;chr7_118844839;chr7_1188…
Lrrc58	39	3.2	EXON,EXON;EXON,EXON;EXON,EXON;EXON,EXON;EXON,EXON;EXON,EXON;EXON,EXON;EXON,EXON;EXON,EXON;EXON,EXON;EXON,EXON;EXON,EXON;EXON,EXON;EXON,EXON;EXON,EXON;EXON,EXON;EXON,EXON;EXON,EXON;EXON,EXON;EXON,EXON;EXON,EXON;EXON,EXON;EXON,EXON;EXON,EXON;EXON,EXON;EXON,EXON;EXON,EXON;EXON,EXON;EXON,EXON;EXON,EXON;EXON,EXON;EXON,EXON;EXON,EXON;EXON,EXON;EXON,EXON;EXON,EXON;EXON,EXON;EXON,EXON;EXON,EXON	4.2%_95r,3.2%_124r;2.0%_102r,1.5%_131r;1.6%_126r,1.6%_190r;2.7%_112r,8.8%_182r;6.3%_142r,5.4%_168r;1.1%_185r,4.1%_217r;1.8%_171r,3.3%_209r;2.3%_86r,1.6%_127r;1.0%_98r,2.5%_122r;12.8%_78r,5.0%_160r;2.4%_83r,2.9%_138r;3.8%_78r,3.6%_110r;8.8%_57r,4.7%_86r;1.3%_76r,6.3%_127r;11.4%_70r,5.1%_98r;1.2%_81r,1.8%_113r;1.8%_111r,1.8%_113r;2.6%_78r,1.7%_118r;1.8%_55r,1.1%_88r;1.8%_56r,5.5%_91r;1.8%_56r,8.8%_…	chr16_37868862;chr16_37877063;chr16_37877155;chr16_37878370;chr16_37878459;chr16_37881277;chr16_37881308;chr16_37881595;chr16_37881649;chr16_37881785;chr16_37881870;chr16_37882034;chr16_37882113;chr16_37882297;chr16_37882715;chr16_37883650;chr16_37883692;chr16_37884097;chr16_37884814;chr16_37884821;chr16_37884822;chr16_37884975;chr16_37885299;chr16_37885536;chr16_37886537;chr16_37886604;chr16_378…
Parva	39	3.0	EXON,EXON;EXON,EXON;EXON,EXON;EXON,EXON;EXON,EXON;EXON,EXON;EXON,EXON;EXON,EXON;EXON,EXON;EXON,EXON;EXON,EXON;EXON,EXON;EXON,EXON;EXON,EXON;EXON,EXON;EXON,EXON;EXON,EXON;EXON,EXON;EXON,EXON;EXON,EXON;EXON,EXON;EXON,EXON;EXON,EXON;EXON,EXON;EXON,EXON;EXON,EXON;EXON,EXON;EXON,EXON;EXON,EXON;EXON,EXON;EXON,EXON;EXON,EXON;EXON,EXON;EXON,EXON;EXON,EXON;EXON,EXON;EXON,EXON;EXON,EXON;EXON,EXON	1.0%_610r,1.0%_495r;3.8%_632r,5.4%_503r;1.0%_494r,1.5%_404r;4.6%_527r,6.1%_408r;1.4%_725r,1.4%_587r;1.1%_177r,1.1%_181r;1.1%_176r,1.8%_163r;13.0%_177r,12.2%_139r;6.4%_329r,8.6%_257r;1.4%_211r,1.9%_213r;2.0%_249r,2.3%_221r;1.9%_259r,4.0%_224r;1.6%_243r,2.7%_225r;3.6%_247r,6.7%_224r;1.7%_176r,2.0%_196r;3.9%_207r,2.6%_193r;1.1%_284r,1.6%_257r;3.4%_292r,5.9%_256r;4.7%_295r,2.8%_249r;1.1%_285r,1.4%_29…	chr7_112544224;chr7_112544742;chr7_112576457;chr7_112579672;chr7_112588597;chr7_112588961;chr7_112588974;chr7_112588992;chr7_112589102;chr7_112589326;chr7_112589555;chr7_112589745;chr7_112589829;chr7_112589834;chr7_112589888;chr7_112589918;chr7_112589991;chr7_112589997;chr7_112590063;chr7_112590273;chr7_112590348;chr7_112590416;chr7_112590528;chr7_112590635;chr7_112590701;chr7_112590821;chr7_1125…
Pogk	39	4.1	EXON,EXON;EXON,EXON;EXON,EXON;EXON,EXON;EXON,EXON;EXON,EXON;EXON,EXON;EXON,EXON;EXON,EXON;EXON,EXON;EXON,EXON;EXON,EXON;EXON,EXON;EXON,EXON;EXON,EXON;EXON,EXON;EXON,EXON;EXON,EXON;EXON,EXON;EXON,EXON;EXON,EXON;EXON,EXON;EXON,EXON;EXON,EXON;EXON,EXON;EXON,EXON;EXON,EXON;EXON,EXON;EXON,EXON;EXON,EXON;EXON,EXON;EXON,EXON;EXON,EXON;EXON,EXON;EXON,EXON;EXON,EXON;EXON,EXON;EXON,EXON;EXON,EXON	1.4%_69r,2.1%_48r;7.1%_42r,12.0%_25r;1.2%_171r,1.0%_96r;1.7%_176r,1.1%_90r;1.2%_172r,2.0%_100r;11.6%_215r,8.2%_147r;14.9%_228r,23.4%_141r;1.8%_226r,2.1%_146r;1.0%_198r,1.5%_135r;5.3%_187r,11.5%_131r;2.0%_196r,3.3%_120r;2.5%_79r,3.9%_51r;5.0%_119r,3.0%_67r;2.8%_180r,4.7%_129r;2.0%_98r,8.6%_81r;4.1%_97r,7.3%_82r;3.2%_93r,5.4%_74r;2.0%_99r,1.4%_70r;1.1%_88r,1.4%_70r;4.7%_128r,4.1%_98r;1.4%_143r,1.7%…	chr1_166394029;chr1_166394649;chr1_166395179;chr1_166395198;chr1_166395215;chr1_166395302;chr1_166395712;chr1_166395725;chr1_166395775;chr1_166395786;chr1_166395840;chr1_166395971;chr1_166396023;chr1_166396144;chr1_166396233;chr1_166396236;chr1_166396265;chr1_166396328;chr1_166396359;chr1_166396468;chr1_166396528;chr1_166397190;chr1_166397214;chr1_166397378;chr1_166397491;chr1_166397494;chr1_1663…
Sbno1	39	3.2	EXON,EXON;EXON,EXON;EXON,EXON;EXON,EXON;EXON,EXON;EXON,EXON;EXON,EXON;EXON,EXON;EXON,EXON;EXON,EXON;EXON,EXON;EXON,EXON;EXON,EXON;EXON,EXON;EXON,EXON;EXON,EXON;EXON,EXON;EXON,EXON;EXON,EXON;EXON,EXON;EXON,EXON;EXON,EXON;EXON,EXON;EXON,EXON;EXON,EXON;EXON,EXON;EXON,EXON;EXON,EXON;EXON,EXON;EXON,EXON;EXON,EXON;EXON,EXON;EXON,EXON;EXON,EXON;EXON,EXON;EXON,EXON;EXON,EXON;EXON,EXON;INTRON,INTRON	1.1%_186r,1.6%_243r;1.8%_167r,1.6%_254r;2.5%_121r,5.5%_182r;2.2%_90r,1.2%_169r;4.0%_125r,3.0%_203r;2.4%_126r,1.0%_198r;4.8%_124r,2.9%_204r;1.6%_126r,1.0%_205r;2.2%_89r,1.3%_149r;2.0%_50r,1.8%_110r;3.5%_57r,8.3%_108r;1.8%_56r,6.9%_72r;3.8%_53r,2.7%_110r;1.8%_56r,2.6%_115r;1.8%_57r,1.8%_113r;1.8%_57r,1.8%_112r;4.8%_42r,1.2%_86r;7.3%_41r,4.5%_89r;7.3%_41r,5.6%_89r;3.6%_55r,3.6%_112r;2.2%_45r,3.0%_99…	chr5_124368935;chr5_124369109;chr5_124369421;chr5_124369605;chr5_124369695;chr5_124369702;chr5_124369710;chr5_124369712;chr5_124369869;chr5_124369956;chr5_124370452;chr5_124370768;chr5_124370932;chr5_124370936;chr5_124370945;chr5_124370947;chr5_124371156;chr5_124371212;chr5_124371213;chr5_124371416;chr5_124371477;chr5_124371753;chr5_124372229;chr5_124372298;chr5_124372883;chr5_124373466;chr5_1243…
Sec24a	39	5.8	EXON,EXON;EXON,EXON;EXON,EXON;EXON,EXON;EXON,EXON;EXON,EXON;EXON,EXON;EXON,EXON;EXON,EXON;EXON,EXON;EXON,EXON;EXON,EXON;EXON,EXON;EXON,EXON;EXON,EXON;EXON,EXON;EXON,EXON;EXON,EXON;EXON,EXON;EXON,EXON;EXON,EXON;EXON,EXON;EXON,EXON;EXON,EXON;EXON,EXON;EXON,EXON;EXON,EXON;EXON,EXON;EXON,EXON;EXON,EXON;EXON,EXON;EXON,EXON;EXON,EXON;EXON,EXON;EXON,EXON;EXON,EXON;EXON,EXON;EXON,EXON;EXON,EXON	1.8%_57r,4.5%_67r;3.8%_52r,8.7%_69r;1.9%_52r,4.3%_70r;2.2%_89r,1.1%_89r;6.5%_92r,6.7%_90r;6.5%_92r,2.2%_90r;6.6%_76r,7.8%_77r;3.9%_77r,4.0%_75r;1.3%_76r,1.5%_68r;1.6%_64r,1.3%_78r;7.1%_28r,8.9%_45r;10.5%_38r,24.5%_49r;1.9%_52r,1.5%_66r;2.5%_40r,5.6%_71r;3.2%_31r,3.8%_53r;1.9%_52r,1.6%_61r;1.4%_142r,3.3%_91r;1.0%_101r,1.0%_101r;1.0%_100r,1.0%_104r;1.1%_88r,2.0%_100r;2.5%_80r,4.2%_96r;1.2%_82r,2.0%…	chr11_51692750;chr11_51692798;chr11_51692799;chr11_51692858;chr11_51692861;chr11_51692864;chr11_51692897;chr11_51692901;chr11_51692929;chr11_51693258;chr11_51693550;chr11_51693579;chr11_51693692;chr11_51693739;chr11_51694015;chr11_51694310;chr11_51695009;chr11_51701182;chr11_51701190;chr11_51708987;chr11_51712256;chr11_51712266;chr11_51713592;chr11_51715126;chr11_51715211;chr11_51716453;chr11_517…
Srsf1	39	4.4	EXON,EXON;EXON,EXON;EXON,EXON;EXON,EXON;EXON,EXON;EXON,EXON;EXON,EXON;EXON,EXON;EXON,EXON;EXON,EXON;EXON,EXON;EXON,EXON;EXON,EXON;EXON,EXON;EXON,EXON;EXON,EXON;EXON,EXON;EXON,EXON;EXON,EXON;EXON,EXON;EXON,EXON;EXON,EXON;EXON,EXON;EXON,EXON;EXON,EXON;EXON,EXON;EXON,EXON;EXON,EXON;EXON,EXON;EXON,EXON;EXON,EXON;EXON,EXON;EXON,EXON;EXON,EXON;EXON,EXON;EXON,EXON;EXON,EXON;EXON,EXON;EXON,EXON	1.6%_185r,1.9%_160r;4.5%_1101r,11.2%_913r;1.1%_1141r,1.0%_942r;1.9%_1730r,3.0%_1217r;1.8%_1752r,1.7%_1265r;2.1%_1341r,3.3%_1014r;2.1%_1470r,3.2%_1091r;1.7%_1533r,1.8%_1138r;1.6%_1548r,3.5%_1157r;1.0%_1751r,2.4%_1219r;1.2%_1384r,1.8%_987r;1.0%_1257r,1.2%_943r;1.2%_1381r,1.4%_1138r;9.6%_1335r,16.2%_1119r;3.4%_1340r,6.6%_1129r;1.0%_1168r,1.2%_1020r;4.5%_1123r,8.0%_980r;4.0%_1060r,6.1%_953r;3.8%_1143…	chr11_88049410;chr11_88049665;chr11_88049756;chr11_88049987;chr11_88049998;chr11_88050146;chr11_88050329;chr11_88050391;chr11_88050438;chr11_88050514;chr11_88050630;chr11_88050648;chr11_88050728;chr11_88050734;chr11_88050737;chr11_88050771;chr11_88050794;chr11_88050858;chr11_88050895;chr11_88050896;chr11_88050910;chr11_88050914;chr11_88050971;chr11_88050974;chr11_88050988;chr11_88051322;chr11_880…
Tcf12	39	5.1	EXON,EXON;EXON,EXON;EXON,EXON;EXON,EXON;EXON,EXON;EXON,EXON;EXON,EXON;EXON,EXON;EXON,EXON;EXON,EXON;EXON,EXON;EXON,EXON;EXON,EXON;EXON,EXON;EXON,EXON;EXON,EXON;EXON,EXON;EXON,EXON;EXON,EXON;EXON,EXON;EXON,EXON;EXON,EXON;EXON,EXON;EXON,EXON;EXON,EXON;EXON,EXON;EXON,EXON;EXON,EXON;EXON,EXON;EXON,EXON;EXON,EXON;EXON,EXON;EXON,EXON;EXON,EXON;EXON,EXON;EXON,EXON;EXON,EXON;EXON,EXON;EXON,EXON	3.5%_143r,9.4%_159r;3.9%_440r,4.8%_392r;8.3%_446r,12.0%_399r;10.4%_441r,17.5%_405r;1.1%_557r,2.0%_490r;1.1%_351r,2.5%_362r;4.2%_333r,10.7%_345r;1.8%_334r,8.5%_342r;4.0%_199r,2.3%_217r;2.2%_223r,3.3%_239r;3.6%_224r,5.4%_242r;3.9%_228r,3.7%_241r;2.3%_352r,3.2%_349r;2.5%_363r,1.4%_356r;11.9%_303r,19.3%_290r;4.1%_293r,7.0%_272r;1.7%_235r,2.2%_232r;2.0%_296r,3.1%_295r;8.8%_319r,17.3%_289r;1.0%_413r,1.…	chr9_71844794;chr9_71844864;chr9_71844894;chr9_71844906;chr9_71845295;chr9_71845451;chr9_71845457;chr9_71845458;chr9_71845659;chr9_71845675;chr9_71845676;chr9_71845690;chr9_71845798;chr9_71845803;chr9_71845967;chr9_71846005;chr9_71846063;chr9_71846130;chr9_71846494;chr9_71849815;chr9_71858497;chr9_71858897;chr9_71868179;chr9_71868185;chr9_71868262;chr9_71868277;chr9_71870100;chr9_71870101;chr9_71…
Tmem106b	39	6.7	EXON,EXON;EXON,EXON;EXON,EXON;EXON,EXON;EXON,EXON;EXON,EXON;EXON,EXON;EXON,EXON;EXON,EXON;EXON,EXON;EXON,EXON;EXON,EXON;EXON,EXON;EXON,EXON;EXON,EXON;EXON,EXON;EXON,EXON;EXON,EXON;EXON,EXON;EXON,EXON;EXON,EXON;EXON,EXON;EXON,EXON;EXON,EXON;EXON,EXON;EXON,EXON;EXON,EXON;EXON,EXON;EXON,EXON;EXON,EXON;EXON,EXON;EXON,EXON;EXON,EXON;EXON,EXON;EXON,EXON;EXON,EXON;EXON,EXON;EXON,EXON;EXON,EXON	1.0%_197r,1.1%_280r;8.5%_176r,10.2%_244r;7.3%_41r,8.7%_103r;2.4%_41r,4.9%_102r;11.1%_27r,2.2%_92r;13.5%_37r,7.1%_127r;2.5%_40r,3.0%_134r;4.4%_45r,2.4%_164r;2.3%_43r,1.9%_156r;9.1%_33r,16.2%_148r;1.7%_60r,2.0%_149r;4.0%_50r,3.1%_163r;2.0%_51r,6.9%_159r;2.8%_36r,1.8%_113r;3.4%_29r,5.3%_114r;2.5%_40r,1.5%_131r;1.8%_55r,1.3%_152r;6.1%_33r,16.5%_115r;5.0%_40r,8.8%_80r;10.0%_20r,3.8%_53r;10.0%_20r,5.7%…	chr6_13083379;chr6_13084230;chr6_13085122;chr6_13085123;chr6_13085322;chr6_13085588;chr6_13085593;chr6_13085660;chr6_13085734;chr6_13085847;chr6_13086031;chr6_13086261;chr6_13086269;chr6_13086495;chr6_13086899;chr6_13086959;chr6_13086979;chr6_13087218;chr6_13087424;chr6_13087817;chr6_13087818;chr6_13088267;chr6_13088283;chr6_13088299;chr6_13088306;chr6_13088308;chr6_13088326;chr6_13088475;chr6_13…
Usp34	39	4.6	EXON,EXON;EXON,EXON;EXON,EXON;EXON,EXON;EXON,EXON;EXON,EXON;EXON,EXON;EXON,EXON;EXON,EXON;EXON,EXON;EXON,EXON;EXON,EXON;EXON,EXON;EXON,EXON;EXON,EXON;EXON,EXON;EXON,EXON;EXON,EXON;EXON,EXON;EXON,EXON;EXON,EXON;EXON,EXON;EXON,EXON;EXON,EXON;EXON,EXON;EXON,EXON;EXON,EXON;EXON,EXON;EXON,EXON;EXON,EXON;EXON,EXON;EXON,EXON;EXON,EXON;EXON,EXON;EXON,EXON;EXON,EXON;EXON,EXON;EXON,EXON;EXON,EXON	3.2%_31r,4.1%_74r;2.5%_40r,1.4%_72r;3.8%_26r,3.6%_28r;4.2%_24r,2.9%_35r;2.4%_41r,2.8%_72r;2.8%_36r,5.2%_77r;3.1%_32r,5.9%_68r;12.5%_24r,7.5%_67r;4.8%_21r,17.2%_64r;11.1%_27r,9.0%_67r;3.7%_27r,6.0%_67r;4.1%_49r,9.3%_75r;1.8%_56r,4.0%_101r;5.3%_57r,5.1%_99r;1.9%_54r,5.7%_106r;2.5%_40r,2.7%_74r;5.0%_40r,2.7%_74r;2.9%_34r,1.4%_73r;3.7%_27r,2.6%_78r;13.8%_29r,21.1%_76r;2.6%_39r,6.7%_90r;3.8%_26r,2.6%_…	chr11_23333459;chr11_23333514;chr11_23333653;chr11_23333851;chr11_23349317;chr11_23354857;chr11_23354883;chr11_23355063;chr11_23355067;chr11_23361298;chr11_23361300;chr11_23361644;chr11_23363860;chr11_23363872;chr11_23364342;chr11_23385074;chr11_23385081;chr11_23401497;chr11_23417488;chr11_23417734;chr11_23419013;chr11_23426162;chr11_23426659;chr11_23426721;chr11_23441145;chr11_23454675;chr11_234…
Arel1	38	3.1	EXON,EXON;EXON,EXON;EXON,EXON;EXON,EXON;EXON,EXON;EXON,EXON;EXON,EXON;EXON,EXON;EXON,EXON;EXON,EXON;EXON,EXON;EXON,EXON;EXON,EXON;EXON,EXON;EXON,EXON;EXON,EXON;EXON,EXON;EXON,EXON;EXON,EXON;EXON,EXON;EXON,EXON;EXON,EXON;EXON,EXON;EXON,EXON;EXON,EXON;EXON,EXON;EXON,EXON;EXON,EXON;EXON,EXON;EXON,EXON;EXON,EXON;EXON,EXON;EXON,EXON;EXON,EXON;EXON,EXON;EXON,EXON;EXON,EXON;EXON,EXON	2.1%_145r,3.4%_118r;1.1%_176r,3.0%_133r;5.2%_193r,2.9%_137r;2.4%_210r,2.6%_155r;2.5%_203r,2.9%_170r;3.9%_204r,4.8%_166r;8.1%_223r,13.2%_182r;1.5%_201r,2.7%_146r;4.2%_213r,3.7%_134r;1.2%_243r,1.3%_150r;1.6%_193r,2.3%_129r;2.0%_147r,1.0%_105r;3.2%_217r,5.8%_173r;1.4%_216r,2.2%_179r;1.8%_220r,3.4%_179r;8.0%_188r,25.6%_125r;1.2%_170r,1.8%_109r;2.2%_179r,1.6%_123r;1.6%_184r,1.4%_138r;1.0%_102r,2.3%_88…	chr12_84918257;chr12_84918279;chr12_84918382;chr12_84918404;chr12_84918454;chr12_84918460;chr12_84918474;chr12_84918558;chr12_84918584;chr12_84918674;chr12_84918714;chr12_84918820;chr12_84919077;chr12_84919134;chr12_84919135;chr12_84919310;chr12_84919470;chr12_84919499;chr12_84919529;chr12_84919800;chr12_84919808;chr12_84919932;chr12_84920023;chr12_84920032;chr12_84920091;chr12_84920139;chr12_849…
Bmpr1a	38	4.6	EXON,EXON;EXON,EXON;EXON,EXON;EXON,EXON;EXON,EXON;EXON,EXON;EXON,EXON;EXON,EXON;EXON,EXON;EXON,EXON;EXON,EXON;EXON,EXON;EXON,EXON;EXON,EXON;EXON,EXON;EXON,EXON;EXON,EXON;EXON,EXON;EXON,EXON;EXON,EXON;EXON,EXON;EXON,EXON;EXON,EXON;EXON,EXON;EXON,EXON;EXON,EXON;EXON,EXON;EXON,EXON;EXON,EXON;EXON,EXON;EXON,EXON;EXON,EXON;EXON,EXON;EXON,EXON;EXON,EXON;EXON,EXON;EXON,EXON;EXON,EXON	2.6%_38r,15.4%_143r;4.1%_73r,4.0%_176r;1.4%_73r,6.6%_196r;13.0%_54r,5.1%_118r;5.0%_40r,6.7%_120r;7.9%_38r,6.1%_115r;4.3%_23r,2.1%_96r;3.2%_95r,2.2%_139r;2.9%_102r,4.5%_157r;1.9%_107r,3.7%_163r;3.8%_157r,7.2%_221r;3.7%_82r,6.9%_144r;1.2%_85r,1.3%_158r;1.2%_171r,1.0%_303r;1.1%_176r,7.4%_272r;1.0%_196r,1.0%_286r;1.5%_204r,2.1%_288r;1.4%_215r,1.0%_290r;1.0%_209r,3.1%_289r;5.2%_174r,5.6%_267r;29.9%_16…	chr14_34411409;chr14_34412014;chr14_34412050;chr14_34412294;chr14_34413003;chr14_34413011;chr14_34413065;chr14_34413257;chr14_34413260;chr14_34413269;chr14_34413308;chr14_34413452;chr14_34413470;chr14_34413643;chr14_34413676;chr14_34413810;chr14_34413828;chr14_34413866;chr14_34413882;chr14_34413939;chr14_34413947;chr14_34414066;chr14_34414073;chr14_34414129;chr14_34414246;chr14_34414381;chr14_344…
Foxj3	38	3.3	EXON,EXON;EXON,EXON;EXON,EXON;EXON,EXON;EXON,EXON;EXON,EXON;EXON,EXON;EXON,EXON;EXON,EXON;EXON,EXON;EXON,EXON;EXON,EXON;EXON,EXON;EXON,EXON;EXON,EXON;EXON,EXON;EXON,EXON;EXON,EXON;EXON,EXON;EXON,EXON;EXON,EXON;EXON,EXON;EXON,EXON;EXON,EXON;EXON,EXON;EXON,EXON;EXON,EXON;EXON,EXON;EXON,EXON;EXON,EXON;EXON,EXON;EXON,EXON;EXON,EXON;EXON,EXON;EXON,EXON;EXON,EXON;EXON,EXON;EXON,EXON	1.0%_104r,1.2%_85r;3.8%_106r,2.6%_78r;1.0%_100r,2.8%_71r;2.1%_94r,7.9%_76r;9.5%_63r,5.1%_78r;10.8%_83r,11.9%_84r;1.9%_52r,6.7%_60r;3.6%_165r,4.5%_110r;2.5%_162r,1.8%_110r;3.3%_152r,1.9%_106r;1.4%_144r,2.9%_103r;1.0%_192r,1.6%_126r;1.3%_158r,1.6%_122r;1.6%_122r,1.2%_86r;2.4%_124r,1.1%_93r;4.9%_184r,3.6%_111r;1.2%_166r,2.9%_102r;1.5%_134r,3.4%_87r;1.4%_148r,1.0%_96r;3.5%_142r,1.9%_106r;8.1%_186r,4.…	chr4_119560603;chr4_119573495;chr4_119573521;chr4_119573598;chr4_119573706;chr4_119573782;chr4_119610038;chr4_119619455;chr4_119619463;chr4_119620037;chr4_119620052;chr4_119620227;chr4_119620302;chr4_119621633;chr4_119621645;chr4_119624992;chr4_119626362;chr4_119626403;chr4_119626418;chr4_119626464;chr4_119626537;chr4_119626579;chr4_119626680;chr4_119626740;chr4_119626957;chr4_119627016;chr4_1196…
Rmnd5a	38	4.4	EXON,EXON;EXON,EXON;EXON,EXON;EXON,EXON;EXON,EXON;EXON,EXON;EXON,EXON;EXON,EXON;EXON,EXON;EXON,EXON;EXON,EXON;EXON,EXON;EXON,EXON;EXON,EXON;EXON,EXON;EXON,EXON;EXON,EXON;EXON,EXON;EXON,EXON;EXON,EXON;EXON,EXON;EXON,EXON;EXON,EXON;EXON,EXON;EXON,EXON;EXON,EXON;EXON,EXON;EXON,EXON;EXON,EXON;EXON,EXON;EXON,EXON;EXON,EXON;EXON,EXON;EXON,EXON;EXON,EXON;EXON,EXON;EXON,EXON;EXON,EXON	3.3%_90r,4.6%_109r;1.7%_59r,1.3%_76r;4.1%_74r,1.0%_99r;9.2%_98r,13.7%_139r;1.3%_152r,1.5%_200r;2.0%_153r,1.0%_197r;3.3%_90r,1.6%_125r;8.0%_87r,4.7%_129r;1.9%_107r,2.1%_140r;1.0%_103r,2.2%_134r;9.7%_72r,7.8%_90r;9.8%_112r,14.6%_123r;5.9%_119r,5.6%_125r;3.3%_121r,2.4%_125r;15.1%_93r,20.8%_96r;1.8%_112r,3.5%_144r;3.9%_76r,5.3%_94r;3.0%_101r,1.0%_100r;2.0%_100r,1.9%_105r;12.3%_106r,12.1%_107r;1.2%_86…	chr6_71388975;chr6_71389329;chr6_71389345;chr6_71389389;chr6_71389439;chr6_71389449;chr6_71389590;chr6_71389596;chr6_71389674;chr6_71389681;chr6_71389914;chr6_71389992;chr6_71389997;chr6_71390002;chr6_71390301;chr6_71390598;chr6_71390768;chr6_71390878;chr6_71390888;chr6_71390897;chr6_71391370;chr6_71391453;chr6_71391665;chr6_71391858;chr6_71392127;chr6_71392213;chr6_71392707;chr6_71392708;chr6_71…
Samd8	38	4.3	EXON,EXON;EXON,EXON;EXON,EXON;EXON,EXON;EXON,EXON;EXON,EXON;EXON,EXON;EXON,EXON;EXON,EXON;EXON,EXON;EXON,EXON;EXON,EXON;EXON,EXON;EXON,EXON;EXON,EXON;EXON,EXON;EXON,EXON;EXON,EXON;EXON,EXON;EXON,EXON;EXON,EXON;EXON,EXON;EXON,EXON;EXON,EXON;EXON,EXON;EXON,EXON;EXON,EXON;EXON,EXON;EXON,EXON;EXON,EXON;EXON,EXON;EXON,EXON;EXON,EXON;EXON,EXON;EXON,EXON;EXON,EXON;EXON,EXON;EXON,EXON	2.2%_92r,1.2%_82r;1.6%_124r,1.0%_102r;1.8%_167r,2.0%_102r;3.8%_133r,12.5%_112r;1.5%_65r,1.6%_64r;3.7%_54r,1.7%_58r;8.3%_36r,9.3%_54r;1.6%_62r,6.5%_62r;4.2%_48r,1.3%_76r;5.9%_51r,4.0%_75r;1.6%_62r,3.3%_60r;1.5%_65r,1.7%_58r;3.0%_66r,1.6%_61r;1.4%_74r,1.5%_67r;3.3%_92r,3.8%_80r;4.3%_23r,8.3%_24r;4.8%_21r,4.8%_21r;1.7%_58r,9.1%_55r;1.7%_60r,2.6%_76r;4.3%_46r,4.8%_63r;1.6%_123r,3.3%_121r;3.9%_127r,3.…	chr14_21775084;chr14_21775519;chr14_21783695;chr14_21792430;chr14_21793385;chr14_21793594;chr14_21794258;chr14_21794349;chr14_21794905;chr14_21794915;chr14_21795518;chr14_21795527;chr14_21795550;chr14_21795566;chr14_21795696;chr14_21796011;chr14_21796014;chr14_21796175;chr14_21796403;chr14_21796646;chr14_21797697;chr14_21797713;chr14_21797718;chr14_21797831;chr14_21797834;chr14_21797891;chr14_217…
Sept11	38	3.3	EXON,EXON;INTRON,INTRON;INTRON,INTRON;INTRON,INTRON;EXON,EXON;EXON,EXON;EXON,EXON;EXON,EXON;EXON,EXON;EXON,EXON;EXON,EXON;EXON,EXON;EXON,EXON;EXON,EXON;EXON,EXON;EXON,EXON;EXON,EXON;EXON,EXON;EXON,EXON;EXON,EXON;EXON,EXON;EXON,EXON;EXON,EXON;EXON,EXON;EXON,EXON;EXON,EXON;EXON,EXON;EXON,EXON;EXON,EXON;EXON,EXON;EXON,EXON;EXON,EXON;EXON,EXON;EXON,EXON;EXON,EXON;EXON,EXON;EXON,EXON;EXON,EXON	1.7%_882r,2.7%_787r;15.4%_39r,20.8%_24r;6.3%_32r,3.6%_28r;5.0%_20r,3.6%_28r;1.1%_1133r,1.9%_846r;1.0%_676r,2.0%_587r;1.0%_669r,1.5%_582r;2.5%_672r,6.2%_581r;1.6%_668r,3.0%_576r;1.5%_656r,4.6%_570r;5.0%_776r,4.8%_605r;1.3%_875r,2.0%_661r;1.4%_927r,1.6%_701r;3.8%_886r,3.1%_679r;3.9%_727r,7.0%_596r;1.3%_933r,1.3%_695r;2.3%_1104r,5.4%_778r;1.6%_798r,2.4%_657r;5.9%_692r,9.3%_603r;1.6%_689r,2.7%_596r;4…	chr5_93161167;chr5_93168107;chr5_93169292;chr5_93171205;chr5_93171369;chr5_93171598;chr5_93171828;chr5_93171829;chr5_93171832;chr5_93171840;chr5_93171903;chr5_93171929;chr5_93171943;chr5_93171989;chr5_93172202;chr5_93172486;chr5_93172625;chr5_93172904;chr5_93172947;chr5_93172956;chr5_93172962;chr5_93173010;chr5_93173330;chr5_93173333;chr5_93173341;chr5_93173373;chr5_93173421;chr5_93173429;chr5_93…
Smg7	38	3.2	EXON,EXON;EXON,EXON;EXON,EXON;EXON,EXON;EXON,EXON;EXON,EXON;EXON,EXON;EXON,EXON;EXON,EXON;EXON,EXON;EXON,EXON;EXON,EXON;EXON,EXON;EXON,EXON;EXON,EXON;EXON,EXON;EXON,EXON;EXON,EXON;EXON,EXON;EXON,EXON;EXON,EXON;EXON,EXON;INTRON,INTRON;INTRON,INTRON;EXON,EXON;EXON,EXON;EXON,EXON;EXON,EXON;EXON,EXON;EXON,EXON;EXON,EXON;EXON,EXON;EXON,EXON;EXON,EXON;EXON,EXON;EXON,EXON;EXON,EXON;EXON,EXON	2.2%_228r,3.1%_128r;2.5%_402r,1.7%_229r;7.1%_322r,8.3%_192r;3.1%_256r,3.4%_177r;1.6%_507r,2.6%_269r;2.7%_298r,2.1%_192r;3.3%_365r,4.2%_239r;1.6%_368r,2.5%_244r;1.6%_312r,3.0%_200r;1.7%_297r,1.0%_199r;3.2%_310r,7.9%_165r;1.1%_375r,4.8%_250r;1.4%_289r,1.8%_219r;1.5%_344r,1.4%_220r;2.9%_276r,7.3%_191r;1.7%_235r,4.2%_189r;1.4%_349r,1.8%_218r;1.1%_353r,1.9%_267r;1.5%_343r,3.6%_248r;1.1%_281r,2.2%_179r…	chr1_152837052;chr1_152837647;chr1_152837804;chr1_152837868;chr1_152838262;chr1_152838758;chr1_152838796;chr1_152838797;chr1_152838844;chr1_152838848;chr1_152839382;chr1_152840338;chr1_152840374;chr1_152841116;chr1_152841181;chr1_152844042;chr1_152844258;chr1_152844319;chr1_152844348;chr1_152845317;chr1_152845447;chr1_152845456;chr1_152845597;chr1_152846000;chr1_152846172;chr1_152846197;chr1_1528…
Traf6	38	4.3	EXON,EXON;EXON,EXON;EXON,EXON;EXON,EXON;EXON,EXON;EXON,EXON;EXON,EXON;EXON,EXON;EXON,EXON;EXON,EXON;EXON,EXON;EXON,EXON;EXON,EXON;EXON,EXON;EXON,EXON;EXON,EXON;EXON,EXON;EXON,EXON;EXON,EXON;EXON,EXON;EXON,EXON;EXON,EXON;EXON,EXON;EXON,EXON;EXON,EXON;EXON,EXON;EXON,EXON;EXON,EXON;EXON,EXON;EXON,EXON;EXON,EXON;EXON,EXON;EXON,EXON;EXON,EXON;EXON,EXON;EXON,EXON;EXON,EXON;EXON,EXON	2.0%_148r,1.9%_104r;1.4%_139r,1.2%_86r;2.6%_155r,2.3%_86r;1.0%_202r,6.9%_116r;5.6%_162r,6.2%_113r;3.2%_94r,5.2%_77r;4.1%_123r,3.8%_78r;1.6%_124r,1.1%_90r;1.4%_141r,1.1%_89r;4.2%_142r,7.6%_92r;1.4%_146r,4.0%_100r;1.8%_113r,2.5%_79r;1.0%_102r,1.4%_72r;9.9%_81r,6.9%_72r;1.3%_151r,1.1%_89r;1.4%_146r,3.6%_83r;8.3%_72r,7.0%_71r;8.3%_72r,2.8%_71r;2.0%_99r,4.7%_64r;6.3%_128r,14.6%_82r;5.9%_153r,6.3%_126r…	chr2_101691482;chr2_101696830;chr2_101697254;chr2_101697586;chr2_101697655;chr2_101697860;chr2_101697935;chr2_101698087;chr2_101698115;chr2_101698169;chr2_101698213;chr2_101698370;chr2_101698376;chr2_101698656;chr2_101699027;chr2_101699053;chr2_101699236;chr2_101699239;chr2_101699532;chr2_101699685;chr2_101699895;chr2_101699896;chr2_101699924;chr2_101699927;chr2_101699928;chr2_101699951;chr2_1016…
Adam9	37	4.3	EXON,EXON;EXON,EXON;EXON,EXON;EXON,EXON;EXON,EXON;EXON,EXON;EXON,EXON;EXON,EXON;EXON,EXON;EXON,EXON;EXON,EXON;EXON,EXON;EXON,EXON;EXON,EXON;EXON,EXON;EXON,EXON;EXON,EXON;EXON,EXON;EXON,EXON;EXON,EXON;EXON,EXON;EXON,EXON;EXON,EXON;EXON,EXON;EXON,EXON;EXON,EXON;INTRON,INTRON;INTRON,INTRON;EXON,EXON;EXON,EXON;EXON,EXON;EXON,EXON;EXON,EXON;EXON,EXON;EXON,EXON;EXON,EXON;EXON,EXON	8.8%_352r,16.7%_460r;1.7%_352r,3.6%_447r;1.1%_351r,1.6%_446r;1.4%_368r,1.9%_468r;7.7%_417r,15.2%_527r;2.2%_464r,1.9%_582r;1.3%_466r,1.9%_584r;2.2%_457r,3.7%_592r;2.2%_451r,1.5%_594r;3.8%_446r,5.5%_562r;12.1%_472r,17.9%_580r;4.7%_512r,5.7%_557r;1.2%_505r,1.1%_547r;5.6%_413r,11.0%_426r;3.0%_405r,6.1%_408r;1.7%_405r,2.1%_439r;1.4%_417r,1.8%_444r;6.8%_498r,7.4%_502r;2.1%_474r,2.2%_489r;2.3%_647r,1.4%…	chr8_24949859;chr8_24949882;chr8_24949883;chr8_24949893;chr8_24949993;chr8_24950044;chr8_24950046;chr8_24950055;chr8_24950062;chr8_24950083;chr8_24950100;chr8_24950170;chr8_24950199;chr8_24950315;chr8_24950342;chr8_24950407;chr8_24950409;chr8_24950529;chr8_24950538;chr8_24950587;chr8_24950593;chr8_24950596;chr8_24950606;chr8_24950622;chr8_24950660;chr8_24950690;chr8_24951251;chr8_24951364;chr8_24…
Alkbh5	37	3.1	EXON,EXON;EXON,EXON;EXON,EXON;EXON,EXON;EXON,EXON;EXON,EXON;EXON,EXON;EXON,EXON;EXON,EXON;EXON,EXON;EXON,EXON;EXON,EXON;EXON,EXON;EXON,EXON;EXON,EXON;EXON,EXON;EXON,EXON;EXON,EXON;EXON,EXON;EXON,EXON;EXON,EXON;EXON,EXON;EXON,EXON;EXON,EXON;EXON,EXON;EXON,EXON;EXON,EXON;EXON,EXON;EXON,EXON;EXON,EXON;EXON,EXON;EXON,EXON;EXON,EXON;EXON,EXON;EXON,EXON;EXON,EXON;EXON,EXON	1.4%_517r,2.0%_358r;6.3%_510r,12.1%_346r;1.9%_417r,1.4%_286r;2.2%_417r,4.9%_283r;1.6%_501r,1.3%_309r;6.1%_440r,10.6%_293r;2.4%_414r,2.1%_281r;2.7%_586r,1.9%_368r;3.6%_501r,5.7%_333r;4.4%_501r,8.1%_332r;1.4%_369r,1.5%_272r;1.2%_645r,3.6%_388r;2.1%_328r,2.7%_219r;6.6%_286r,9.4%_181r;1.8%_541r,1.5%_393r;1.3%_473r,1.1%_372r;2.8%_505r,1.0%_396r;1.6%_549r,1.0%_416r;4.3%_483r,6.7%_372r;2.1%_289r,1.9%_20…	chr11_60553810;chr11_60553845;chr11_60554563;chr11_60554565;chr11_60554625;chr11_60554654;chr11_60554661;chr11_60554868;chr11_60554950;chr11_60554954;chr11_60555046;chr11_60555241;chr11_60555393;chr11_60555450;chr11_60555596;chr11_60555620;chr11_60555629;chr11_60555670;chr11_60555688;chr11_60555836;chr11_60556161;chr11_60556562;chr11_60556663;chr11_60556807;chr11_60557049;chr11_60557264;chr11_605…
Crk	37	3.7	EXON,EXON;EXON,EXON;EXON,EXON;EXON,EXON;EXON,EXON;EXON,EXON;EXON,EXON;EXON,EXON;EXON,EXON;EXON,EXON;EXON,EXON;EXON,EXON;EXON,EXON;EXON,EXON;EXON,EXON;EXON,EXON;EXON,EXON;EXON,EXON;EXON,EXON;EXON,EXON;EXON,EXON;EXON,EXON;EXON,EXON;EXON,EXON;EXON,EXON;EXON,EXON;EXON,EXON;EXON,EXON;EXON,EXON;EXON,EXON;EXON,EXON;EXON,EXON;EXON,EXON;EXON,EXON;EXON,EXON;EXON,EXON;EXON,EXON	1.1%_471r,1.2%_426r;1.0%_602r,1.7%_541r;5.0%_619r,5.9%_563r;1.6%_639r,3.7%_602r;5.8%_587r,3.9%_542r;6.3%_490r,4.7%_451r;1.0%_496r,1.1%_454r;1.7%_409r,3.9%_406r;2.6%_581r,3.8%_495r;2.5%_521r,4.6%_483r;3.4%_466r,2.8%_436r;1.3%_479r,2.8%_460r;2.0%_358r,1.0%_386r;2.9%_385r,2.5%_400r;2.4%_460r,3.8%_475r;16.7%_538r,21.0%_544r;2.8%_563r,2.8%_566r;2.8%_433r,2.2%_446r;1.2%_493r,2.4%_536r;10.0%_592r,11.6%_…	chr11_75703730;chr11_75703761;chr11_75703805;chr11_75703857;chr11_75703889;chr11_75703943;chr11_75703989;chr11_75704037;chr11_75704191;chr11_75704257;chr11_75704271;chr11_75704282;chr11_75704420;chr11_75704480;chr11_75704524;chr11_75704557;chr11_75704569;chr11_75704848;chr11_75704897;chr11_75704962;chr11_75705117;chr11_75705193;chr11_75705243;chr11_75705270;chr11_75705276;chr11_75705292;chr11_757…
Fam206a	37	4.7	EXON,EXON;EXON,EXON;EXON,EXON;EXON,EXON;EXON,EXON;EXON,EXON;EXON,EXON;EXON,EXON;EXON,EXON;EXON,EXON;EXON,EXON;EXON,EXON;EXON,EXON;EXON,EXON;EXON,EXON;EXON,EXON;EXON,EXON;EXON,EXON;EXON,EXON;EXON,EXON;EXON,EXON;EXON,EXON;EXON,EXON;EXON,EXON;EXON,EXON;EXON,EXON;EXON,EXON;EXON,EXON;EXON,EXON;EXON,EXON;EXON,EXON;EXON,EXON;EXON,EXON;EXON,EXON;EXON,EXON;EXON,EXON;EXON,EXON	1.2%_166r,1.0%_96r;1.1%_93r,8.8%_57r;3.2%_95r,4.7%_43r;3.2%_62r,4.5%_67r;3.4%_58r,6.0%_50r;1.8%_55r,2.0%_49r;1.5%_66r,7.5%_53r;11.1%_90r,13.9%_79r;2.2%_136r,1.4%_71r;2.0%_147r,5.7%_70r;1.6%_122r,1.6%_64r;4.4%_114r,8.8%_68r;14.3%_126r,16.2%_68r;2.5%_122r,3.2%_63r;1.7%_119r,5.2%_96r;11.1%_117r,13.4%_97r;2.1%_97r,2.5%_79r;6.3%_160r,2.8%_108r;9.9%_111r,11.1%_81r;2.8%_179r,4.5%_110r;4.6%_194r,3.0%_99r…	chr4_56802580;chr4_56806403;chr4_56806451;chr4_56806637;chr4_56806725;chr4_56806745;chr4_56806750;chr4_56806829;chr4_56807030;chr4_56807081;chr4_56807144;chr4_56807250;chr4_56807286;chr4_56807328;chr4_56807472;chr4_56807473;chr4_56807503;chr4_56807751;chr4_56808270;chr4_56808544;chr4_56808705;chr4_56808761;chr4_56808765;chr4_56808769;chr4_56808878;chr4_56808911;chr4_56808912;chr4_56808983;chr4_56…
Gnb1	37	4.2	EXON,EXON;EXON,EXON;EXON,EXON;EXON,EXON;EXON,EXON;EXON,EXON;EXON,EXON;EXON,EXON;EXON,EXON;INTRON,INTRON;EXON,EXON;EXON,EXON;EXON,EXON;EXON,EXON;EXON,EXON;EXON,EXON;EXON,EXON;EXON,EXON;EXON,EXON;EXON,EXON;EXON,EXON;EXON,EXON;EXON,EXON;EXON,EXON;EXON,EXON;EXON,EXON;EXON,EXON;EXON,EXON;EXON,EXON;EXON,EXON;EXON,EXON;EXON,EXON;EXON,EXON;EXON,EXON;EXON,EXON;EXON,EXON;EXON,EXON	3.1%_289r,2.9%_450r;2.2%_697r,1.0%_618r;1.7%_2922r,2.3%_2327r;4.2%_2728r,6.1%_2264r;2.1%_2683r,2.6%_2124r;1.4%_2097r,2.6%_1603r;4.6%_2342r,4.7%_1705r;1.3%_2802r,1.5%_1947r;1.1%_3657r,1.0%_2427r;8.7%_46r,5.0%_20r;1.3%_3667r,1.6%_2618r;1.0%_3836r,1.5%_2764r;2.1%_1801r,4.6%_1377r;2.0%_758r,2.6%_549r;1.5%_659r,1.5%_527r;6.1%_543r,10.8%_434r;1.8%_169r,4.0%_150r;8.9%_235r,10.8%_213r;1.5%_263r,1.7%_230r…	chr4_155491461;chr4_155515633;chr4_155535388;chr4_155535431;chr4_155543188;chr4_155553409;chr4_155553446;chr4_155555025;chr4_155557264;chr4_155557453;chr4_155557531;chr4_155557551;chr4_155557652;chr4_155557857;chr4_155557960;chr4_155557989;chr4_155558142;chr4_155558158;chr4_155558160;chr4_155558162;chr4_155558163;chr4_155558164;chr4_155558483;chr4_155558553;chr4_155558568;chr4_155558572;chr4_1555…
Lclat1	37	4.6	EXON,EXON;EXON,EXON;EXON,EXON;EXON,EXON;EXON,EXON;EXON,EXON;EXON,EXON;EXON,EXON;EXON,EXON;EXON,EXON;EXON,EXON;EXON,EXON;EXON,EXON;EXON,EXON;EXON,EXON;EXON,EXON;EXON,EXON;EXON,EXON;EXON,EXON;EXON,EXON;EXON,EXON;EXON,EXON;EXON,EXON;EXON,EXON;EXON,EXON;EXON,EXON;EXON,EXON;EXON,EXON;EXON,EXON;EXON,EXON;EXON,EXON;EXON,EXON;EXON,EXON;EXON,EXON;EXON,EXON;EXON,EXON;EXON,EXON	4.4%_226r,9.6%_157r;1.0%_194r,1.4%_144r;5.5%_235r,5.9%_170r;1.9%_257r,2.7%_184r;1.2%_259r,1.1%_185r;1.4%_288r,1.5%_205r;3.7%_267r,3.2%_157r;7.4%_257r,18.3%_153r;6.5%_248r,6.3%_159r;4.5%_268r,9.0%_178r;1.6%_257r,4.6%_173r;1.6%_255r,6.4%_172r;8.8%_274r,13.0%_177r;1.2%_259r,3.6%_168r;1.4%_278r,7.7%_169r;1.9%_267r,1.9%_156r;3.1%_224r,4.3%_139r;3.0%_169r,3.5%_143r;2.6%_189r,3.6%_168r;2.7%_299r,5.9%_25…	chr17_73240316;chr17_73240365;chr17_73240421;chr17_73240445;chr17_73240448;chr17_73240459;chr17_73241050;chr17_73241052;chr17_73241084;chr17_73241122;chr17_73241125;chr17_73241126;chr17_73241146;chr17_73241197;chr17_73241230;chr17_73241264;chr17_73241306;chr17_73241464;chr17_73241492;chr17_73241641;chr17_73241720;chr17_73241727;chr17_73241836;chr17_73241901;chr17_73242003;chr17_73242066;chr17_732…
Lman1	37	5.0	EXON,EXON;EXON,EXON;EXON,EXON;EXON,EXON;EXON,EXON;EXON,EXON;EXON,EXON;EXON,EXON;EXON,EXON;EXON,EXON;EXON,EXON;EXON,EXON;EXON,EXON;EXON,EXON;EXON,EXON;EXON,EXON;EXON,EXON;EXON,EXON;EXON,EXON;EXON,EXON;EXON,EXON;EXON,EXON;EXON,EXON;EXON,EXON;EXON,EXON;EXON,EXON;EXON,EXON;INTRON,INTRON;INTRON,INTRON;INTRON,INTRON;INTRON,INTRON;INTRON,INTRON;INTRON,INTRON;EXON,EXON;EXON,EXON;EXON,EXON;EXON,EXON	5.0%_402r,8.4%_381r;1.3%_382r,1.2%_337r;1.5%_461r,1.5%_413r;1.2%_341r,1.5%_332r;3.8%_342r,2.8%_327r;4.6%_241r,5.5%_273r;11.2%_268r,15.2%_283r;2.2%_268r,2.5%_283r;1.9%_262r,1.8%_283r;20.3%_276r,28.1%_288r;8.7%_286r,8.4%_322r;2.4%_368r,3.6%_331r;24.9%_329r,25.3%_300r;1.0%_194r,2.6%_191r;6.0%_235r,9.8%_224r;2.6%_233r,6.8%_235r;6.1%_229r,6.8%_235r;3.6%_223r,6.6%_243r;1.1%_182r,1.2%_172r;2.7%_220r,8.6…	chr18_65980950;chr18_65981010;chr18_65981342;chr18_65981445;chr18_65981448;chr18_65981480;chr18_65981489;chr18_65981490;chr18_65981510;chr18_65981516;chr18_65981582;chr18_65981877;chr18_65981947;chr18_65982041;chr18_65982086;chr18_65982100;chr18_65982113;chr18_65982139;chr18_65982294;chr18_65982396;chr18_65982448;chr18_65982453;chr18_65982496;chr18_65982500;chr18_65982680;chr18_65982685;chr18_659…
Man1a2	37	4.0	EXON,EXON;EXON,EXON;EXON,EXON;EXON,EXON;EXON,EXON;EXON,EXON;EXON,EXON;EXON,EXON;EXON,EXON;EXON,EXON;EXON,EXON;EXON,EXON;EXON,EXON;EXON,EXON;EXON,EXON;EXON,EXON;EXON,EXON;EXON,EXON;EXON,EXON;EXON,EXON;EXON,EXON;EXON,EXON;EXON,EXON;EXON,EXON;EXON,EXON;EXON,EXON;EXON,EXON;EXON,EXON;EXON,EXON;EXON,EXON;EXON,EXON;EXON,EXON;EXON,EXON;EXON,EXON;EXON,EXON;EXON,EXON;EXON,EXON	4.0%_25r,8.1%_37r;3.2%_31r,2.9%_70r;4.3%_23r,2.1%_48r;8.3%_24r,12.0%_50r;4.3%_23r,2.3%_43r;9.7%_31r,1.3%_80r;3.3%_30r,1.3%_79r;3.7%_27r,1.4%_74r;11.1%_27r,5.6%_72r;5.0%_20r,4.2%_48r;7.2%_69r,4.9%_102r;6.0%_50r,7.5%_67r;3.2%_31r,2.3%_86r;3.3%_152r,3.4%_207r;2.6%_153r,4.9%_185r;4.3%_140r,1.5%_134r;2.2%_139r,3.0%_134r;14.3%_105r,10.2%_127r;8.7%_103r,12.2%_123r;1.0%_100r,1.7%_121r;1.8%_56r,1.6%_64r;4…	chr3_100562319;chr3_100562425;chr3_100562438;chr3_100562499;chr3_100562575;chr3_100563277;chr3_100563278;chr3_100563295;chr3_100563326;chr3_100563379;chr3_100564632;chr3_100564896;chr3_100565222;chr3_100565651;chr3_100565698;chr3_100565805;chr3_100565806;chr3_100566054;chr3_100566060;chr3_100566063;chr3_100566203;chr3_100566448;chr3_100566592;chr3_100566658;chr3_100566806;chr3_100566811;chr3_1005…
Map3k7	37	3.8	EXON,EXON;EXON,EXON;EXON,EXON;EXON,EXON;EXON,EXON;EXON,EXON;EXON,EXON;EXON,EXON;EXON,EXON;EXON,EXON;EXON,EXON;EXON,EXON;EXON,EXON;EXON,EXON;EXON,EXON;EXON,EXON;EXON,EXON;EXON,EXON;EXON,EXON;EXON,EXON;EXON,EXON;EXON,EXON;EXON,EXON;EXON,EXON;EXON,EXON;EXON,EXON;EXON,EXON;EXON,EXON;EXON,EXON;EXON,EXON;EXON,EXON;EXON,EXON;EXON,EXON;EXON,EXON;EXON,EXON;EXON,EXON;EXON,EXON	3.5%_173r,1.5%_135r;5.4%_166r,6.1%_148r;4.7%_215r,4.6%_174r;1.8%_109r,1.4%_74r;1.7%_359r,1.0%_293r;1.4%_349r,2.2%_277r;3.8%_420r,2.7%_291r;2.7%_261r,1.9%_259r;2.4%_292r,3.3%_239r;2.2%_272r,1.2%_242r;1.0%_384r,1.3%_313r;1.5%_67r,1.2%_86r;4.8%_83r,2.3%_88r;1.2%_86r,1.2%_86r;3.2%_95r,1.0%_105r;10.0%_100r,5.5%_91r;1.0%_99r,1.1%_89r;1.0%_102r,1.2%_82r;2.5%_119r,2.3%_130r;2.3%_129r,2.0%_152r;15.7%_121r…	chr4_31964379;chr4_31981525;chr4_31988657;chr4_31994877;chr4_32010395;chr4_32015997;chr4_32019578;chr4_32020026;chr4_32020106;chr4_32020239;chr4_32020424;chr4_32020937;chr4_32020957;chr4_32020963;chr4_32021125;chr4_32021417;chr4_32021506;chr4_32021522;chr4_32021589;chr4_32021640;chr4_32021689;chr4_32021742;chr4_32021803;chr4_32021873;chr4_32022266;chr4_32022304;chr4_32022343;chr4_32022413;chr4_32…
Mecp2	37	4.9	EXON,EXON;EXON,EXON;EXON,EXON;EXON,EXON;EXON,EXON;EXON,EXON;EXON,EXON;EXON,EXON;EXON,EXON;EXON,EXON;EXON,EXON;EXON,EXON;EXON,EXON;EXON,EXON;EXON,EXON;EXON,EXON;EXON,EXON;EXON,EXON;EXON,EXON;EXON,EXON;EXON,EXON;EXON,EXON;EXON,EXON;EXON,EXON;EXON,EXON;EXON,EXON;EXON,EXON;EXON,EXON;EXON,EXON;EXON,EXON;EXON,EXON;EXON,EXON;EXON,EXON;EXON,EXON;EXON,EXON;EXON,EXON;EXON,EXON	6.8%_103r,9.4%_106r;3.0%_100r,1.0%_102r;2.0%_99r,3.9%_102r;4.4%_90r,2.9%_103r;2.3%_87r,2.0%_100r;7.3%_110r,11.9%_126r;6.4%_109r,8.1%_124r;2.6%_77r,2.0%_100r;1.1%_91r,1.5%_132r;16.9%_77r,28.1%_89r;1.7%_58r,3.0%_67r;1.9%_54r,1.5%_66r;1.3%_79r,1.2%_85r;11.9%_101r,8.4%_95r;1.9%_105r,1.9%_108r;1.2%_82r,3.2%_93r;2.6%_77r,1.1%_90r;1.3%_78r,1.1%_90r;12.9%_31r,10.3%_29r;4.0%_75r,1.5%_65r;2.8%_71r,2.9%_69r…	chrX_74027077;chrX_74027085;chrX_74027115;chrX_74027152;chrX_74027181;chrX_74027219;chrX_74027247;chrX_74027879;chrX_74028123;chrX_74028583;chrX_74028779;chrX_74028790;chrX_74029248;chrX_74029347;chrX_74029390;chrX_74029658;chrX_74029673;chrX_74029674;chrX_74029860;chrX_74030145;chrX_74030176;chrX_74030177;chrX_74030188;chrX_74030362;chrX_74030366;chrX_74030542;chrX_74032034;chrX_74032437;chrX_74…
Nras	37	3.6	EXON,EXON;EXON,EXON;EXON,EXON;EXON,EXON;EXON,EXON;EXON,EXON;EXON,EXON;EXON,EXON;EXON,EXON;EXON,EXON;EXON,EXON;EXON,EXON;EXON,EXON;EXON,EXON;EXON,EXON;EXON,EXON;EXON,EXON;EXON,EXON;EXON,EXON;EXON,EXON;EXON,EXON;EXON,EXON;EXON,EXON;EXON,EXON;EXON,EXON;EXON,EXON;EXON,EXON;EXON,EXON;EXON,EXON;EXON,EXON;EXON,EXON;EXON,EXON;EXON,EXON;EXON,EXON;EXON,EXON;EXON,EXON;EXON,EXON	1.5%_459r,1.0%_382r;1.3%_452r,1.3%_396r;4.1%_464r,4.3%_347r;1.1%_437r,2.2%_367r;2.7%_443r,3.3%_367r;2.5%_435r,4.4%_362r;1.8%_163r,2.3%_131r;3.6%_165r,2.3%_131r;3.0%_134r,1.9%_106r;1.0%_100r,3.2%_93r;2.9%_105r,5.0%_100r;1.1%_88r,3.6%_83r;2.0%_100r,1.8%_113r;2.0%_101r,1.8%_113r;2.0%_102r,2.7%_113r;1.8%_114r,2.7%_111r;2.4%_124r,14.5%_117r;2.1%_145r,1.6%_129r;7.0%_172r,2.9%_170r;5.8%_171r,13.6%_169r;…	chr3_103062447;chr3_103062465;chr3_103063416;chr3_103064400;chr3_103064402;chr3_103064497;chr3_103064628;chr3_103064629;chr3_103064803;chr3_103064854;chr3_103064887;chr3_103064920;chr3_103065238;chr3_103065244;chr3_103065247;chr3_103065261;chr3_103065298;chr3_103065326;chr3_103065452;chr3_103065460;chr3_103065542;chr3_103065658;chr3_103065663;chr3_103065667;chr3_103065838;chr3_103065839;chr3_1030…
Pakap	37	3.1	INTRON,INTRON;INTRON,INTRON;EXON,EXON;EXON,EXON;EXON,EXON;EXON,EXON;EXON,EXON;EXON,EXON;EXON,EXON;EXON,EXON;EXON,EXON;EXON,EXON;EXON,EXON;EXON,EXON;EXON,EXON;EXON,EXON;EXON,EXON;EXON,EXON;EXON,EXON;EXON,EXON;EXON,EXON;EXON,EXON;EXON,EXON;EXON,EXON;EXON,EXON;EXON,EXON;EXON,EXON;EXON,EXON;EXON,EXON;EXON,EXON;EXON,EXON;EXON,EXON;EXON,EXON;EXON,EXON;EXON,EXON;EXON,EXON;EXON,EXON	1.9%_54r,4.3%_46r;2.9%_34r,2.8%_36r;1.0%_409r,2.2%_356r;1.1%_650r,2.2%_412r;1.4%_552r,2.6%_468r;2.7%_549r,4.9%_471r;1.3%_520r,4.3%_439r;2.9%_104r,1.0%_101r;4.9%_225r,8.7%_184r;1.3%_227r,1.1%_184r;1.2%_326r,2.6%_307r;1.8%_170r,3.6%_166r;1.0%_307r,1.3%_298r;2.0%_49r,5.7%_35r;2.0%_49r,5.7%_35r;3.9%_207r,1.9%_158r;2.3%_177r,4.3%_140r;2.8%_177r,2.8%_142r;1.2%_253r,1.2%_170r;3.6%_274r,7.5%_186r;1.8%_27…	chr4_57709453;chr4_57709576;chr4_57856534;chr4_57893051;chr4_57893330;chr4_57893383;chr4_57893388;chr4_57893659;chr4_57893832;chr4_57893833;chr4_57893988;chr4_57894066;chr4_57894262;chr4_57894702;chr4_57894703;chr4_57894987;chr4_57895035;chr4_57895036;chr4_57895088;chr4_57895164;chr4_57895192;chr4_57895215;chr4_57895351;chr4_57895546;chr4_57895834;chr4_57895869;chr4_57895908;chr4_57895913;chr4_57…
Pcgf3	37	4.0	EXON,EXON;EXON,EXON;EXON,EXON;EXON,EXON;EXON,EXON;EXON,EXON;EXON,EXON;EXON,EXON;EXON,EXON;EXON,EXON;EXON,EXON;EXON,EXON;EXON,EXON;EXON,EXON;EXON,EXON;EXON,EXON;EXON,EXON;EXON,EXON;EXON,EXON;EXON,EXON;EXON,EXON;EXON,EXON;EXON,EXON;EXON,EXON;EXON,EXON;EXON,EXON;EXON,EXON;EXON,EXON;EXON,EXON;EXON,EXON;EXON,EXON;EXON,EXON;EXON,EXON;EXON,EXON;EXON,EXON;EXON,EXON;EXON,EXON	2.3%_486r,3.0%_366r;1.5%_481r,1.4%_364r;1.8%_390r,3.4%_321r;1.3%_157r,1.8%_112r;2.0%_151r,2.3%_132r;5.2%_153r,9.3%_129r;1.7%_176r,2.5%_158r;1.1%_175r,1.5%_130r;1.2%_167r,3.5%_141r;1.3%_157r,1.6%_128r;3.8%_157r,7.8%_128r;1.2%_164r,1.4%_142r;1.1%_178r,5.3%_133r;1.6%_187r,2.6%_153r;1.1%_187r,1.3%_159r;1.4%_143r,1.9%_159r;1.0%_199r,1.9%_214r;22.0%_173r,26.0%_150r;2.9%_209r,5.0%_161r;4.7%_234r,5.7%_17…	chr5_108499690;chr5_108499693;chr5_108500388;chr5_108500697;chr5_108500884;chr5_108500889;chr5_108500916;chr5_108500990;chr5_108501096;chr5_108501177;chr5_108501184;chr5_108501207;chr5_108501268;chr5_108501329;chr5_108501378;chr5_108501514;chr5_108501600;chr5_108501765;chr5_108501794;chr5_108501878;chr5_108502037;chr5_108502078;chr5_108502102;chr5_108502193;chr5_108502226;chr5_108502464;chr5_1085…
Prkar2a	37	5.0	EXON,EXON;EXON,EXON;EXON,EXON;EXON,EXON;EXON,EXON;EXON,EXON;EXON,EXON;EXON,EXON;EXON,EXON;EXON,EXON;EXON,EXON;EXON,EXON;EXON,EXON;EXON,EXON;EXON,EXON;EXON,EXON;EXON,EXON;EXON,EXON;EXON,EXON;EXON,EXON;EXON,EXON;EXON,EXON;EXON,EXON;EXON,EXON;EXON,EXON;EXON,EXON;EXON,EXON;EXON,EXON;EXON,EXON;EXON,EXON;EXON,EXON;EXON,EXON;EXON,EXON;EXON,EXON;EXON,EXON;EXON,EXON;EXON,EXON	1.2%_331r,2.1%_235r;5.3%_436r,7.1%_268r;2.3%_429r,1.4%_278r;1.9%_428r,2.5%_277r;3.6%_422r,6.2%_275r;1.1%_361r,1.0%_295r;2.9%_345r,1.4%_290r;14.5%_317r,9.3%_259r;2.2%_324r,4.7%_257r;6.3%_348r,5.3%_245r;1.9%_207r,2.9%_175r;2.0%_204r,3.4%_174r;5.2%_172r,3.9%_154r;3.1%_196r,2.9%_138r;3.6%_194r,6.5%_138r;23.1%_212r,25.7%_140r;1.1%_273r,3.8%_212r;4.9%_143r,5.6%_144r;4.7%_190r,3.0%_167r;6.8%_219r,6.0%_1…	chr9_108745622;chr9_108747079;chr9_108747158;chr9_108747159;chr9_108747217;chr9_108747300;chr9_108747308;chr9_108747340;chr9_108747370;chr9_108747431;chr9_108747634;chr9_108747635;chr9_108747646;chr9_108747690;chr9_108747691;chr9_108747705;chr9_108747989;chr9_108748179;chr9_108748204;chr9_108748224;chr9_108748244;chr9_108748302;chr9_108748427;chr9_108748520;chr9_108748521;chr9_108748522;chr9_1087…
Rad23b	37	4.1	EXON,EXON;EXON,EXON;EXON,EXON;EXON,EXON;EXON,EXON;EXON,EXON;EXON,EXON;EXON,EXON;EXON,EXON;EXON,EXON;EXON,EXON;EXON,EXON;EXON,EXON;EXON,EXON;EXON,EXON;EXON,EXON;EXON,EXON;EXON,EXON;EXON,EXON;EXON,EXON;EXON,EXON;EXON,EXON;EXON,EXON;EXON,EXON;EXON,EXON;EXON,EXON;EXON,EXON;EXON,EXON;EXON,EXON;EXON,EXON;EXON,EXON;EXON,EXON;EXON,EXON;EXON,EXON;EXON,EXON;EXON,EXON;EXON,EXON	1.1%_799r,3.1%_555r;2.7%_2873r,4.0%_1833r;3.1%_2504r,3.7%_1670r;11.5%_1990r,14.1%_1455r;1.5%_1331r,2.6%_849r;2.5%_1406r,3.5%_904r;2.2%_2456r,2.9%_1646r;2.5%_2346r,4.8%_1561r;3.8%_1882r,3.5%_1274r;1.4%_1329r,2.3%_873r;3.4%_203r,3.3%_122r;8.1%_320r,7.7%_195r;4.1%_1135r,7.3%_784r;4.8%_2586r,8.2%_1929r;2.9%_2490r,4.5%_1871r;1.3%_2494r,3.5%_1852r;1.0%_2485r,2.2%_1693r;1.7%_2270r,3.1%_1509r;3.0%_2242r,…	chr4_55350106;chr4_55382566;chr4_55382597;chr4_55383678;chr4_55385589;chr4_55385593;chr4_55389942;chr4_55389973;chr4_55389998;chr4_55390041;chr4_55390107;chr4_55390135;chr4_55390192;chr4_55390292;chr4_55390300;chr4_55390405;chr4_55390522;chr4_55390614;chr4_55390699;chr4_55390747;chr4_55390748;chr4_55390750;chr4_55390902;chr4_55390936;chr4_55391010;chr4_55391043;chr4_55391064;chr4_55391106;chr4_55…
Sh3pxd2a	37	3.0	EXON,EXON;EXON,EXON;EXON,EXON;EXON,EXON;EXON,EXON;EXON,EXON;EXON,EXON;EXON,EXON;EXON,EXON;EXON,EXON;EXON,EXON;EXON,EXON;EXON,EXON;EXON,EXON;EXON,EXON;EXON,EXON;EXON,EXON;EXON,EXON;EXON,EXON;EXON,EXON;EXON,EXON;EXON,EXON;EXON,EXON;EXON,EXON;EXON,EXON;EXON,EXON;EXON,EXON;EXON,EXON;EXON,EXON;EXON,EXON;EXON,EXON;EXON,EXON;EXON,EXON;EXON,EXON;EXON,EXON;INTRON,INTRON;EXON,EXON	2.2%_225r,1.7%_180r;1.3%_311r,1.2%_246r;1.7%_303r,3.0%_236r;1.5%_334r,1.6%_246r;10.7%_308r,8.1%_223r;2.5%_322r,5.9%_236r;3.1%_321r,3.0%_235r;2.0%_497r,4.5%_311r;3.2%_439r,4.4%_298r;1.0%_207r,1.7%_115r;1.3%_224r,1.6%_128r;6.0%_216r,7.7%_142r;1.4%_215r,1.4%_143r;1.5%_206r,3.2%_188r;2.6%_196r,3.6%_194r;1.1%_190r,3.4%_174r;2.0%_201r,4.3%_164r;2.6%_189r,2.5%_159r;4.2%_191r,3.8%_157r;1.5%_135r,1.5%_131…	chr19_47260303;chr19_47260521;chr19_47260530;chr19_47260592;chr19_47261025;chr19_47261042;chr19_47261044;chr19_47261154;chr19_47261226;chr19_47261708;chr19_47261740;chr19_47261779;chr19_47261788;chr19_47261890;chr19_47261988;chr19_47262036;chr19_47262119;chr19_47262149;chr19_47262156;chr19_47262678;chr19_47262908;chr19_47263200;chr19_47263395;chr19_47263575;chr19_47263794;chr19_47264714;chr19_472…
Spred1	37	5.6	EXON,EXON;EXON,EXON;EXON,EXON;EXON,EXON;EXON,EXON;EXON,EXON;EXON,EXON;EXON,EXON;EXON,EXON;EXON,EXON;EXON,EXON;EXON,EXON;EXON,EXON;EXON,EXON;EXON,EXON;EXON,EXON;EXON,EXON;EXON,EXON;EXON,EXON;EXON,EXON;EXON,EXON;EXON,EXON;EXON,EXON;EXON,EXON;EXON,EXON;EXON,EXON;EXON,EXON;EXON,EXON;EXON,EXON;EXON,EXON;EXON,EXON;EXON,EXON;EXON,EXON;EXON,EXON;EXON,EXON;EXON,EXON;EXON,EXON	2.9%_70r,6.9%_102r;1.1%_88r,2.5%_79r;2.1%_97r,1.1%_90r;1.0%_96r,1.9%_107r;2.1%_97r,1.1%_93r;9.9%_131r,12.6%_135r;3.0%_100r,3.0%_99r;2.0%_98r,3.2%_93r;4.0%_99r,9.7%_93r;2.9%_103r,1.2%_82r;1.6%_123r,2.2%_92r;1.7%_116r,3.6%_140r;2.4%_123r,4.5%_111r;15.0%_100r,17.2%_128r;4.3%_93r,1.7%_120r;4.9%_61r,4.5%_110r;1.6%_61r,3.7%_109r;5.0%_60r,7.5%_106r;5.0%_60r,3.8%_106r;2.4%_42r,4.4%_68r;3.9%_51r,11.1%_81r…	chr2_117164963;chr2_117177483;chr2_117177535;chr2_117177771;chr2_117177821;chr2_117178157;chr2_117178230;chr2_117178282;chr2_117178284;chr2_117178314;chr2_117178349;chr2_117178932;chr2_117179019;chr2_117179123;chr2_117179150;chr2_117179206;chr2_117179209;chr2_117179210;chr2_117179213;chr2_117179337;chr2_117179562;chr2_117179707;chr2_117179812;chr2_117179860;chr2_117179989;chr2_117179994;chr2_1171…
Srsf3	37	3.6	INTRON,INTRON;EXON,EXON;EXON,EXON;EXON,EXON;EXON,EXON;INTRON,INTRON;INTRON,INTRON;INTRON,INTRON;INTRON,INTRON;INTRON,INTRON;INTRON,INTRON;INTRON,INTRON;INTRON,INTRON;EXON,EXON;INTRON,INTRON;INTRON,INTRON;EXON,EXON;EXON,EXON;EXON,EXON;EXON,EXON;EXON,EXON;EXON,EXON;EXON,EXON;EXON,EXON;EXON,EXON;EXON,EXON;EXON,EXON;EXON,EXON;EXON,EXON;EXON,EXON;EXON,EXON;EXON,EXON;EXON,EXON;EXON,EXON;EXON,EXON;EXON,…	4.2%_48r,1.3%_78r;6.9%_1110r,12.2%_541r;7.6%_1013r,12.1%_495r;3.4%_1059r,7.0%_542r;1.0%_1187r,1.1%_568r;2.2%_89r,3.1%_96r;1.0%_96r,1.0%_105r;2.0%_101r,2.8%_145r;5.7%_106r,2.3%_131r;1.1%_93r,1.8%_112r;4.9%_102r,1.8%_109r;7.6%_105r,3.9%_103r;4.2%_118r,3.4%_118r;1.1%_3856r,1.5%_3104r;1.7%_118r,4.6%_87r;4.6%_65r,1.8%_57r;8.0%_3014r,10.3%_2552r;1.0%_2540r,1.2%_2160r;1.5%_2313r,1.9%_1950r;1.5%_1640r,1.…	chr17_29039045;chr17_29039497;chr17_29039509;chr17_29039664;chr17_29039735;chr17_29040059;chr17_29040063;chr17_29040192;chr17_29040309;chr17_29040426;chr17_29040457;chr17_29040469;chr17_29040493;chr17_29040785;chr17_29040839;chr17_29041168;chr17_29041292;chr17_29041426;chr17_29041436;chr17_29041478;chr17_29041586;chr17_29041633;chr17_29041641;chr17_29041651;chr17_29041652;chr17_29041656;chr17_290…
Taok1	37	6.5	EXON,EXON;EXON,EXON;EXON,EXON;EXON,EXON;EXON,EXON;EXON,EXON;EXON,EXON;EXON,EXON;EXON,EXON;EXON,EXON;EXON,EXON;EXON,EXON;EXON,EXON;EXON,EXON;EXON,EXON;EXON,EXON;EXON,EXON;EXON,EXON;EXON,EXON;EXON,EXON;EXON,EXON;EXON,EXON;EXON,EXON;EXON,EXON;EXON,EXON;EXON,EXON;EXON,EXON;EXON,EXON;EXON,EXON;EXON,EXON;EXON,EXON;EXON,EXON;EXON,EXON;EXON,EXON;EXON,EXON;EXON,EXON;EXON,EXON	11.4%_44r,12.7%_71r;3.1%_32r,3.6%_56r;2.4%_41r,4.9%_82r;8.0%_25r,2.4%_41r;10.0%_20r,8.8%_34r;4.3%_23r,4.3%_46r;11.8%_34r,11.1%_54r;8.6%_35r,5.2%_58r;11.1%_36r,14.0%_57r;6.7%_30r,3.4%_58r;3.0%_33r,5.3%_57r;5.9%_34r,1.6%_63r;3.7%_27r,3.0%_66r;7.1%_28r,5.4%_74r;7.5%_40r,6.8%_74r;3.4%_29r,1.9%_53r;5.6%_36r,2.2%_89r;5.6%_36r,8.3%_84r;16.7%_24r,2.9%_68r;4.3%_23r,5.7%_53r;14.3%_28r,11.5%_52r;10.3%_29r,2…	chr11_77529439;chr11_77529489;chr11_77530003;chr11_77530662;chr11_77531573;chr11_77533092;chr11_77533473;chr11_77533493;chr11_77533495;chr11_77533711;chr11_77533770;chr11_77533794;chr11_77533890;chr11_77534739;chr11_77534796;chr11_77534903;chr11_77535469;chr11_77535493;chr11_77535570;chr11_77535610;chr11_77535958;chr11_77535962;chr11_77535970;chr11_77535974;chr11_77535975;chr11_77536826;chr11_775…
Tmem263	37	3.1	EXON,EXON;EXON,EXON;EXON,EXON;EXON,EXON;EXON,EXON;EXON,EXON;EXON,EXON;EXON,EXON;EXON,EXON;EXON,EXON;EXON,EXON;EXON,EXON;EXON,EXON;EXON,EXON;EXON,EXON;EXON,EXON;EXON,EXON;EXON,EXON;EXON,EXON;EXON,EXON;EXON,EXON;EXON,EXON;EXON,EXON;EXON,EXON;EXON,EXON;EXON,EXON;EXON,EXON;EXON,EXON;EXON,EXON;EXON,EXON;EXON,EXON;EXON,EXON;EXON,EXON;EXON,EXON;EXON,EXON;EXON,EXON;EXON,EXON	1.5%_66r,1.4%_72r;1.2%_83r,1.0%_99r;1.1%_95r,1.4%_138r;1.3%_75r,1.0%_101r;10.0%_60r,1.1%_92r;1.6%_61r,2.2%_93r;5.2%_58r,5.2%_97r;1.5%_67r,2.7%_110r;2.1%_47r,1.9%_106r;2.0%_50r,1.0%_104r;1.2%_85r,2.1%_142r;1.3%_80r,1.6%_126r;2.4%_83r,1.8%_109r;3.8%_78r,1.3%_149r;5.1%_79r,3.3%_150r;1.2%_81r,3.2%_94r;1.2%_81r,4.3%_94r;2.5%_80r,5.8%_86r;1.3%_75r,3.6%_84r;1.5%_65r,1.1%_95r;1.5%_67r,1.0%_105r;1.8%_112r…	chr10_85102864;chr10_85102891;chr10_85114793;chr10_85114854;chr10_85114966;chr10_85114970;chr10_85114988;chr10_85115025;chr10_85115279;chr10_85115286;chr10_85115431;chr10_85115468;chr10_85115566;chr10_85115675;chr10_85115678;chr10_85115779;chr10_85115780;chr10_85115821;chr10_85115827;chr10_85116300;chr10_85116306;chr10_85116380;chr10_85116384;chr10_85116387;chr10_85116407;chr10_85116617;chr10_851…
Zdhhc5	37	4.4	EXON,EXON;EXON,EXON;EXON,EXON;EXON,EXON;EXON,EXON;EXON,EXON;EXON,EXON;EXON,EXON;EXON,EXON;EXON,EXON;EXON,EXON;EXON,EXON;EXON,EXON;EXON,EXON;EXON,EXON;EXON,EXON;EXON,EXON;EXON,EXON;EXON,EXON;EXON,EXON;EXON,EXON;EXON,EXON;EXON,EXON;EXON,EXON;EXON,EXON;EXON,EXON;EXON,EXON;EXON,EXON;EXON,EXON;EXON,EXON;EXON,EXON;EXON,EXON;EXON,EXON;EXON,EXON;EXON,EXON;EXON,EXON;EXON,EXON	5.5%_217r,6.9%_174r;2.9%_208r,3.0%_167r;2.1%_478r,2.7%_372r;1.1%_568r,1.1%_361r;1.8%_607r,2.1%_374r;5.4%_540r,5.2%_381r;1.5%_266r,1.1%_185r;5.4%_203r,5.3%_114r;3.5%_200r,2.7%_113r;1.1%_725r,1.6%_492r;2.0%_639r,3.6%_390r;4.0%_501r,5.1%_315r;2.4%_453r,3.7%_379r;16.4%_587r,19.6%_408r;4.3%_531r,9.0%_366r;1.6%_497r,4.0%_354r;11.2%_491r,19.8%_348r;5.6%_467r,9.4%_339r;3.7%_573r,5.5%_381r;2.6%_491r,1.9%_…	chr2_84688077;chr2_84688078;chr2_84688326;chr2_84688558;chr2_84688583;chr2_84688653;chr2_84688753;chr2_84688806;chr2_84688808;chr2_84689064;chr2_84689133;chr2_84689173;chr2_84689302;chr2_84690082;chr2_84690131;chr2_84690140;chr2_84690146;chr2_84690186;chr2_84690305;chr2_84690620;chr2_84690706;chr2_84691134;chr2_84691164;chr2_84691220;chr2_84691895;chr2_84692365;chr2_84696378;chr2_84696381;chr2_84…
Agps	36	3.8	EXON,EXON;EXON,EXON;EXON,EXON;EXON,EXON;EXON,EXON;EXON,EXON;EXON,EXON;EXON,EXON;EXON,EXON;EXON,EXON;EXON,EXON;EXON,EXON;EXON,EXON;EXON,EXON;EXON,EXON;EXON,EXON;EXON,EXON;EXON,EXON;EXON,EXON;EXON,EXON;EXON,EXON;EXON,EXON;EXON,EXON;EXON,EXON;EXON,EXON;EXON,EXON;EXON,EXON;EXON,EXON;EXON,EXON;EXON,EXON;EXON,EXON;EXON,EXON;EXON,EXON;EXON,EXON;EXON,EXON;EXON,EXON	2.2%_93r,1.6%_127r;1.8%_112r,1.0%_203r;2.6%_114r,2.5%_200r;27.2%_81r,19.2%_172r;3.7%_81r,1.7%_173r;1.4%_69r,2.7%_147r;1.0%_103r,1.7%_118r;1.4%_73r,3.2%_94r;1.8%_56r,3.0%_100r;2.3%_88r,4.1%_123r;1.1%_91r,2.0%_153r;1.0%_104r,1.2%_170r;7.4%_135r,4.5%_198r;2.8%_145r,2.2%_186r;1.4%_145r,1.1%_187r;1.0%_98r,1.6%_127r;7.0%_43r,4.3%_69r;16.7%_30r,25.7%_35r;1.5%_65r,3.3%_120r;11.6%_69r,6.6%_121r;2.9%_70r,5…	chr2_75891821;chr2_75909636;chr2_75909642;chr2_75926107;chr2_75926108;chr2_75926139;chr2_75926325;chr2_75926388;chr2_75926466;chr2_75926612;chr2_75926696;chr2_75926722;chr2_75926801;chr2_75926884;chr2_75926885;chr2_75926938;chr2_75927166;chr2_75927589;chr2_75927807;chr2_75927810;chr2_75927839;chr2_75927877;chr2_75928094;chr2_75928142;chr2_75928158;chr2_75928475;chr2_75928479;chr2_75928661;chr2_75…
Atp6v1a	36	4.8	EXON,EXON;EXON,EXON;EXON,EXON;EXON,EXON;EXON,EXON;EXON,EXON;EXON,EXON;EXON,EXON;EXON,EXON;EXON,EXON;EXON,EXON;EXON,EXON;EXON,EXON;EXON,EXON;EXON,EXON;EXON,EXON;EXON,EXON;EXON,EXON;EXON,EXON;EXON,EXON;EXON,EXON;EXON,EXON;EXON,EXON;EXON,EXON;EXON,EXON;EXON,EXON;EXON,EXON;EXON,EXON;EXON,EXON;EXON,EXON;EXON,EXON;EXON,EXON;EXON,EXON;EXON,EXON;EXON,EXON;EXON,EXON	1.0%_101r,2.6%_78r;2.7%_330r,2.1%_289r;2.1%_287r,5.8%_240r;2.1%_280r,2.9%_242r;1.0%_287r,3.5%_257r;2.4%_293r,1.8%_271r;10.2%_265r,15.1%_239r;6.1%_264r,8.8%_240r;3.7%_243r,3.9%_228r;6.7%_223r,6.1%_214r;2.1%_283r,2.7%_263r;3.9%_283r,6.0%_265r;8.8%_284r,12.8%_265r;1.0%_312r,1.9%_321r;8.0%_311r,9.0%_322r;2.3%_216r,6.8%_266r;3.9%_207r,11.5%_244r;1.5%_195r,3.6%_195r;1.0%_195r,1.3%_150r;1.7%_179r,6.5%_1…	chr16_44085478;chr16_44086040;chr16_44086073;chr16_44086180;chr16_44086228;chr16_44086236;chr16_44086290;chr16_44086291;chr16_44086318;chr16_44086327;chr16_44086357;chr16_44086361;chr16_44086362;chr16_44086427;chr16_44086429;chr16_44086534;chr16_44086563;chr16_44086596;chr16_44086791;chr16_44086797;chr16_44086798;chr16_44086801;chr16_44086810;chr16_44086845;chr16_44086871;chr16_44086874;chr16_440…
Celf1	36	3.2	EXON,EXON;EXON,EXON;EXON,EXON;EXON,EXON;EXON,EXON;EXON,EXON;EXON,EXON;EXON,EXON;EXON,EXON;EXON,EXON;EXON,EXON;EXON,EXON;EXON,EXON;EXON,EXON;EXON,EXON;EXON,EXON;EXON,EXON;EXON,EXON;EXON,EXON;EXON,EXON;EXON,EXON;EXON,EXON;EXON,EXON;EXON,EXON;EXON,EXON;EXON,EXON;EXON,EXON;EXON,EXON;EXON,EXON;EXON,EXON;EXON,EXON;EXON,EXON;EXON,EXON;EXON,EXON;EXON,EXON;EXON,EXON	1.2%_83r,3.8%_53r;2.6%_38r,2.4%_41r;1.5%_67r,1.4%_69r;1.5%_65r,3.5%_57r;1.8%_55r,1.9%_52r;1.4%_71r,1.5%_67r;1.5%_68r,8.7%_69r;3.0%_33r,3.8%_52r;4.4%_68r,7.5%_80r;1.1%_88r,2.4%_85r;2.5%_80r,1.3%_79r;1.8%_547r,4.0%_348r;1.2%_687r,1.4%_423r;1.6%_687r,4.7%_422r;1.6%_445r,1.4%_349r;1.1%_447r,3.7%_349r;2.9%_447r,3.2%_345r;1.9%_593r,1.7%_404r;2.7%_593r,4.7%_404r;1.4%_583r,1.3%_397r;1.1%_184r,1.2%_172r;1…	chr2_91014486;chr2_91014894;chr2_91014938;chr2_91015123;chr2_91015627;chr2_91015804;chr2_91015829;chr2_91015924;chr2_91016142;chr2_91016325;chr2_91016418;chr2_91016838;chr2_91017157;chr2_91017158;chr2_91017355;chr2_91017356;chr2_91017357;chr2_91017529;chr2_91017530;chr2_91017531;chr2_91017814;chr2_91017917;chr2_91018012;chr2_91018325;chr2_91018350;chr2_91018876;chr2_91018980;chr2_91018982;chr2_91…
Cep170	36	5.1	EXON,EXON;EXON,EXON;EXON,EXON;EXON,EXON;EXON,EXON;EXON,EXON;EXON,EXON;EXON,EXON;EXON,EXON;EXON,EXON;EXON,EXON;EXON,EXON;EXON,EXON;EXON,EXON;EXON,EXON;EXON,EXON;EXON,EXON;EXON,EXON;EXON,EXON;EXON,EXON;EXON,EXON;EXON,EXON;EXON,EXON;EXON,EXON;EXON,EXON;EXON,EXON;EXON,EXON;EXON,EXON;EXON,EXON;EXON,EXON;EXON,EXON;EXON,EXON;EXON,EXON;EXON,EXON;EXON,EXON;EXON,EXON	3.2%_63r,6.9%_87r;1.7%_176r,8.6%_256r;2.3%_177r,2.0%_256r;4.5%_177r,3.1%_257r;2.3%_172r,4.4%_249r;1.2%_172r,2.0%_249r;1.5%_67r,1.4%_142r;46.4%_84r,57.2%_173r;1.3%_79r,5.2%_174r;1.1%_90r,1.0%_198r;1.0%_105r,1.1%_190r;1.6%_122r,2.7%_226r;1.4%_71r,1.4%_143r;1.2%_83r,1.2%_167r;2.1%_97r,3.5%_171r;1.7%_116r,8.9%_192r;1.2%_83r,10.3%_174r;3.6%_84r,4.0%_175r;2.4%_85r,4.6%_175r;4.7%_86r,1.1%_175r;1.2%_85r,…	chr1_176733777;chr1_176733978;chr1_176733983;chr1_176733987;chr1_176734006;chr1_176734007;chr1_176734445;chr1_176734473;chr1_176734552;chr1_176734560;chr1_176734610;chr1_176734735;chr1_176734805;chr1_176735092;chr1_176735154;chr1_176735193;chr1_176735340;chr1_176735341;chr1_176735344;chr1_176735345;chr1_176735364;chr1_176735600;chr1_176739927;chr1_176755210;chr1_176755785;chr1_176755805;chr1_1767…
Cldn12	36	4.0	EXON,EXON;EXON,EXON;EXON,EXON;EXON,EXON;EXON,EXON;EXON,EXON;EXON,EXON;EXON,EXON;EXON,EXON;EXON,EXON;EXON,EXON;EXON,EXON;EXON,EXON;EXON,EXON;EXON,EXON;EXON,EXON;EXON,EXON;EXON,EXON;EXON,EXON;EXON,EXON;EXON,EXON;EXON,EXON;EXON,EXON;EXON,EXON;EXON,EXON;EXON,EXON;EXON,EXON;EXON,EXON;EXON,EXON;EXON,EXON;EXON,EXON;EXON,EXON;EXON,EXON;EXON,EXON;EXON,EXON;EXON,EXON	1.0%_206r,1.7%_116r;4.2%_286r,4.2%_165r;2.3%_342r,2.3%_174r;3.2%_285r,3.7%_163r;3.1%_289r,4.7%_172r;1.9%_260r,1.7%_175r;6.7%_255r,7.1%_182r;1.5%_195r,1.2%_170r;1.7%_179r,1.5%_131r;7.3%_193r,6.4%_125r;7.3%_177r,4.7%_127r;2.2%_179r,2.4%_127r;3.9%_181r,4.0%_125r;1.7%_177r,1.6%_123r;5.0%_180r,8.5%_141r;1.2%_168r,2.2%_138r;1.8%_166r,2.6%_117r;6.2%_177r,11.5%_113r;1.0%_197r,1.0%_104r;3.3%_181r,1.1%_95r…	chr5_5505247;chr5_5505330;chr5_5505672;chr5_5505727;chr5_5505747;chr5_5505781;chr5_5505816;chr5_5505864;chr5_5505986;chr5_5506116;chr5_5506182;chr5_5506185;chr5_5506217;chr5_5506230;chr5_5506269;chr5_5506308;chr5_5506395;chr5_5506423;chr5_5506708;chr5_5506760;chr5_5506865;chr5_5506943;chr5_5506964;chr5_5507059;chr5_5507126;chr5_5507185;chr5_5507238;chr5_5507245;chr5_5507274;chr5_5507302;chr5_5507…
Cmtm4	36	4.0	EXON,EXON;EXON,EXON;EXON,EXON;EXON,EXON;EXON,EXON;EXON,EXON;EXON,EXON;EXON,EXON;EXON,EXON;EXON,EXON;EXON,EXON;EXON,EXON;EXON,EXON;EXON,EXON;EXON,EXON;EXON,EXON;EXON,EXON;EXON,EXON;EXON,EXON;EXON,EXON;EXON,EXON;EXON,EXON;EXON,EXON;EXON,EXON;EXON,EXON;EXON,EXON;EXON,EXON;EXON,EXON;EXON,EXON;EXON,EXON;EXON,EXON;EXON,EXON;EXON,EXON;EXON,EXON;EXON,EXON;EXON,EXON	2.1%_583r,3.2%_438r;1.2%_722r,2.1%_485r;3.0%_558r,3.2%_411r;1.5%_532r,4.0%_398r;2.8%_435r,1.5%_337r;2.4%_409r,2.8%_316r;2.5%_445r,3.3%_338r;2.2%_410r,4.9%_325r;2.0%_401r,2.2%_314r;1.0%_382r,2.7%_293r;1.2%_422r,2.0%_254r;8.8%_464r,12.3%_269r;11.7%_496r,22.9%_288r;1.0%_499r,1.0%_289r;9.1%_503r,20.2%_292r;2.4%_382r,2.8%_251r;6.2%_355r,8.9%_248r;1.6%_256r,1.0%_195r;1.6%_255r,1.5%_194r;1.0%_294r,2.9%_…	chr8_104348412;chr8_104348540;chr8_104348684;chr8_104348705;chr8_104348814;chr8_104348877;chr8_104348901;chr8_104348957;chr8_104348962;chr8_104349031;chr8_104349221;chr8_104349259;chr8_104349316;chr8_104349317;chr8_104349320;chr8_104349429;chr8_104349771;chr8_104349826;chr8_104349827;chr8_104349843;chr8_104350158;chr8_104350407;chr8_104350409;chr8_104350434;chr8_104350638;chr8_104350768;chr8_1043…
Cstf2	36	4.6	EXON,EXON;EXON,EXON;EXON,EXON;EXON,EXON;EXON,EXON;EXON,EXON;EXON,EXON;EXON,EXON;EXON,EXON;EXON,EXON;EXON,EXON;EXON,EXON;EXON,EXON;EXON,EXON;EXON,EXON;EXON,EXON;EXON,EXON;EXON,EXON;EXON,EXON;EXON,EXON;EXON,EXON;EXON,EXON;EXON,EXON;EXON,EXON;EXON,EXON;EXON,EXON;EXON,EXON;EXON,EXON;EXON,EXON;EXON,EXON;EXON,EXON;EXON,EXON;EXON,EXON;EXON,EXON;EXON,EXON;EXON,EXON	2.9%_69r,1.6%_61r;1.6%_448r,4.1%_344r;12.5%_64r,8.3%_36r;2.1%_47r,4.5%_22r;6.2%_65r,12.1%_33r;1.5%_66r,5.7%_35r;3.8%_79r,15.6%_45r;1.4%_143r,1.8%_170r;6.4%_109r,7.2%_153r;1.1%_92r,1.7%_115r;1.1%_182r,1.6%_184r;3.9%_180r,4.4%_182r;2.1%_194r,3.5%_199r;3.9%_230r,8.6%_197r;1.0%_293r,2.1%_241r;4.7%_296r,3.8%_236r;2.2%_186r,1.3%_150r;1.1%_187r,1.3%_150r;1.4%_353r,1.2%_256r;1.1%_363r,1.2%_256r;3.3%_365r…	chrX_134059349;chrX_134073212;chrX_134074932;chrX_134075059;chrX_134075481;chrX_134075503;chrX_134075602;chrX_134084444;chrX_134084503;chrX_134084554;chrX_134084797;chrX_134084800;chrX_134084828;chrX_134084902;chrX_134085064;chrX_134085164;chrX_134085332;chrX_134085334;chrX_134085576;chrX_134085580;chrX_134085581;chrX_134085728;chrX_134085828;chrX_134085851;chrX_134085854;chrX_134085926;chrX_1340…
Dpysl3	36	3.5	EXON,EXON;EXON,EXON;EXON,EXON;EXON,EXON;EXON,EXON;EXON,EXON;EXON,EXON;EXON,EXON;EXON,EXON;EXON,EXON;EXON,EXON;EXON,EXON;EXON,EXON;EXON,EXON;EXON,EXON;EXON,EXON;EXON,EXON;EXON,EXON;EXON,EXON;EXON,EXON;EXON,EXON;EXON,EXON;EXON,EXON;EXON,EXON;EXON,EXON;EXON,EXON;EXON,EXON;EXON,EXON;EXON,EXON;EXON,EXON;EXON,EXON;EXON,EXON;EXON,EXON;EXON,EXON;EXON,EXON;EXON,EXON	2.2%_668r,3.0%_464r;3.6%_639r,3.4%_476r;1.8%_605r,4.7%_424r;1.9%_464r,3.2%_342r;1.7%_407r,1.8%_279r;1.4%_364r,1.8%_275r;2.2%_418r,3.8%_346r;4.3%_419r,2.3%_347r;11.0%_301r,7.3%_275r;1.4%_350r,1.5%_273r;1.4%_352r,3.3%_273r;3.0%_266r,2.3%_216r;2.3%_264r,1.9%_215r;3.1%_255r,2.8%_211r;1.6%_247r,5.0%_200r;1.2%_243r,1.5%_195r;6.5%_260r,6.4%_233r;4.5%_267r,12.2%_238r;5.4%_333r,11.1%_334r;1.4%_361r,1.2%_3…	chr18_43321150;chr18_43321185;chr18_43321453;chr18_43321537;chr18_43321666;chr18_43321907;chr18_43322038;chr18_43322039;chr18_43322172;chr18_43322358;chr18_43322369;chr18_43322456;chr18_43322457;chr18_43322575;chr18_43322595;chr18_43322600;chr18_43322762;chr18_43322766;chr18_43322846;chr18_43322861;chr18_43322875;chr18_43322925;chr18_43322983;chr18_43323064;chr18_43323071;chr18_43323072;chr18_433…
Foxk2	36	3.5	EXON,EXON;EXON,EXON;EXON,EXON;EXON,EXON;EXON,EXON;EXON,EXON;INTRON,INTRON;INTRON,INTRON;EXON,EXON;EXON,EXON;EXON,EXON;EXON,EXON;EXON,EXON;EXON,EXON;EXON,EXON;EXON,EXON;EXON,EXON;EXON,EXON;EXON,EXON;EXON,EXON;EXON,EXON;EXON,EXON;EXON,EXON;EXON,EXON;EXON,EXON;EXON,EXON;EXON,EXON;EXON,EXON;EXON,EXON;EXON,EXON;EXON,EXON;EXON,EXON;EXON,EXON;EXON,EXON;EXON,EXON;EXON,EXON	2.1%_476r,1.7%_299r;2.1%_426r,1.9%_258r;1.1%_530r,1.3%_297r;6.1%_537r,9.4%_318r;1.7%_538r,1.9%_314r;6.8%_397r,9.9%_263r;4.2%_48r,3.1%_32r;2.2%_46r,3.3%_30r;3.3%_336r,2.9%_209r;2.6%_344r,4.3%_211r;1.3%_389r,3.4%_237r;1.7%_402r,1.9%_213r;2.5%_445r,3.2%_281r;3.7%_460r,4.2%_310r;1.2%_414r,2.2%_269r;10.9%_387r,19.1%_236r;4.8%_414r,11.5%_253r;1.4%_438r,1.2%_256r;1.4%_485r,1.9%_258r;1.6%_308r,1.3%_225r;…	chr11_121287939;chr11_121287967;chr11_121288070;chr11_121290763;chr11_121290788;chr11_121290880;chr11_121294822;chr11_121294893;chr11_121296091;chr11_121296094;chr11_121296176;chr11_121297068;chr11_121298573;chr11_121298645;chr11_121298827;chr11_121299619;chr11_121299689;chr11_121299702;chr11_121306776;chr11_121306948;chr11_121307319;chr11_121307326;chr11_121307546;chr11_121307604;chr11_121307639…
Gnaq	36	4.0	EXON,EXON;EXON,EXON;EXON,EXON;EXON,EXON;EXON,EXON;EXON,EXON;EXON,EXON;EXON,EXON;EXON,EXON;EXON,EXON;EXON,EXON;EXON,EXON;EXON,EXON;EXON,EXON;EXON,EXON;EXON,EXON;EXON,EXON;EXON,EXON;EXON,EXON;EXON,EXON;EXON,EXON;EXON,EXON;EXON,EXON;EXON,EXON;EXON,EXON;EXON,EXON;EXON,EXON;EXON,EXON;EXON,EXON;EXON,EXON;EXON,EXON;EXON,EXON;EXON,EXON;EXON,EXON;EXON,EXON;EXON,EXON	1.1%_92r,1.5%_67r;1.1%_94r,1.2%_84r;3.3%_91r,2.3%_87r;1.8%_112r,4.1%_97r;2.3%_87r,8.3%_60r;1.0%_100r,2.7%_73r;1.1%_88r,2.6%_78r;6.7%_89r,12.7%_79r;1.1%_87r,5.1%_79r;4.6%_87r,5.1%_79r;1.5%_65r,1.4%_70r;3.2%_94r,1.0%_102r;3.2%_93r,3.9%_103r;3.9%_77r,1.3%_79r;10.1%_69r,6.8%_74r;1.2%_85r,1.1%_91r;4.2%_71r,17.5%_57r;13.7%_124r,4.8%_83r;3.6%_138r,2.0%_101r;5.8%_138r,3.0%_101r;2.1%_140r,1.0%_101r;8.4%_1…	chr19_16316082;chr19_16383216;chr19_16383226;chr19_16383381;chr19_16383440;chr19_16384004;chr19_16384095;chr19_16384118;chr19_16384120;chr19_16384122;chr19_16384261;chr19_16384335;chr19_16384340;chr19_16384416;chr19_16384433;chr19_16384584;chr19_16384759;chr19_16384993;chr19_16385023;chr19_16385040;chr19_16385041;chr19_16385086;chr19_16385352;chr19_16385431;chr19_16385464;chr19_16385681;chr19_163…
Kpna3	36	4.4	EXON,EXON;EXON,EXON;EXON,EXON;EXON,EXON;EXON,EXON;EXON,EXON;EXON,EXON;EXON,EXON;EXON,EXON;EXON,EXON;EXON,EXON;EXON,EXON;EXON,EXON;EXON,EXON;EXON,EXON;EXON,EXON;EXON,EXON;EXON,EXON;EXON,EXON;EXON,EXON;EXON,EXON;EXON,EXON;EXON,EXON;EXON,EXON;EXON,EXON;EXON,EXON;EXON,EXON;EXON,EXON;EXON,EXON;EXON,EXON;EXON,EXON;EXON,EXON;EXON,EXON;EXON,EXON;EXON,EXON;EXON,EXON	1.9%_162r,1.7%_345r;8.2%_220r,11.2%_448r;1.8%_218r,4.4%_429r;1.6%_123r,2.9%_280r;1.4%_141r,1.9%_308r;1.4%_139r,4.3%_304r;5.1%_138r,6.9%_305r;10.5%_143r,20.2%_267r;1.4%_143r,1.2%_250r;9.6%_114r,11.3%_247r;3.6%_112r,1.5%_260r;3.6%_83r,11.6%_268r;2.6%_78r,6.3%_269r;2.6%_78r,2.6%_266r;1.1%_95r,1.5%_273r;1.0%_99r,1.0%_290r;2.1%_97r,12.0%_291r;2.8%_106r,3.9%_279r;2.0%_101r,1.4%_281r;1.0%_96r,2.5%_244r;…	chr14_61365485;chr14_61365655;chr14_61365675;chr14_61366378;chr14_61366523;chr14_61366526;chr14_61366535;chr14_61366616;chr14_61366676;chr14_61366707;chr14_61366719;chr14_61366808;chr14_61366812;chr14_61366813;chr14_61366858;chr14_61366876;chr14_61366882;chr14_61366938;chr14_61366949;chr14_61367004;chr14_61367011;chr14_61367160;chr14_61367235;chr14_61367350;chr14_61367430;chr14_61367509;chr14_613…
Magt1	36	4.8	EXON,EXON;EXON,EXON;EXON,EXON;EXON,EXON;EXON,EXON;EXON,EXON;EXON,EXON;EXON,EXON;EXON,EXON;EXON,EXON;EXON,EXON;EXON,EXON;EXON,EXON;EXON,EXON;EXON,EXON;EXON,EXON;EXON,EXON;EXON,EXON;EXON,EXON;EXON,EXON;EXON,EXON;EXON,EXON;EXON,EXON;EXON,EXON;EXON,EXON;EXON,EXON;EXON,EXON;EXON,EXON;EXON,EXON;EXON,EXON;EXON,EXON;EXON,EXON;EXON,EXON;EXON,EXON;EXON,EXON;EXON,EXON	16.3%_123r,22.1%_249r;4.7%_172r,2.7%_301r;2.2%_182r,2.8%_321r;3.8%_158r,3.2%_278r;3.1%_159r,1.1%_281r;2.5%_161r,6.3%_288r;1.3%_160r,1.1%_279r;3.0%_165r,9.3%_334r;10.7%_150r,29.2%_318r;1.4%_145r,1.3%_320r;1.9%_107r,5.7%_283r;2.2%_45r,2.6%_115r;2.5%_81r,7.1%_170r;7.5%_80r,16.2%_167r;3.8%_80r,5.8%_171r;5.7%_70r,2.3%_131r;1.4%_74r,2.3%_131r;1.4%_71r,16.3%_129r;3.1%_65r,10.0%_120r;1.5%_66r,3.2%_155r;1…	chrX_105968333;chrX_105968444;chrX_105968461;chrX_105968730;chrX_105968731;chrX_105968737;chrX_105968750;chrX_105968835;chrX_105968846;chrX_105968850;chrX_105969035;chrX_105969232;chrX_105969335;chrX_105969350;chrX_105969354;chrX_105969488;chrX_105969531;chrX_105969545;chrX_105969549;chrX_105969589;chrX_105969915;chrX_105970138;chrX_105970233;chrX_105970234;chrX_105970310;chrX_105970354;chrX_1059…
Mmd	36	4.9	EXON,EXON;EXON,EXON;EXON,EXON;INTRON,INTRON;INTRON,INTRON;EXON,EXON;EXON,EXON;EXON,EXON;EXON,EXON;EXON,EXON;EXON,EXON;EXON,EXON;EXON,EXON;EXON,EXON;EXON,EXON;EXON,EXON;EXON,EXON;EXON,EXON;EXON,EXON;EXON,EXON;EXON,EXON;EXON,EXON;EXON,EXON;EXON,EXON;EXON,EXON;EXON,EXON;EXON,EXON;EXON,EXON;EXON,EXON;EXON,EXON;EXON,EXON;EXON,EXON;EXON,EXON;EXON,EXON;EXON,EXON;EXON,EXON	7.1%_98r,5.2%_77r;2.0%_100r,3.7%_82r;2.0%_101r,1.1%_95r;12.0%_50r,11.1%_36r;12.2%_49r,7.3%_41r;4.0%_124r,3.2%_95r;1.8%_169r,5.9%_119r;1.0%_104r,2.1%_97r;4.0%_173r,6.2%_145r;1.2%_169r,1.3%_154r;8.9%_56r,13.0%_46r;3.6%_55r,11.1%_27r;1.8%_56r,7.1%_28r;1.3%_152r,1.2%_84r;1.3%_154r,2.4%_85r;7.3%_150r,11.6%_86r;1.3%_149r,1.1%_88r;3.1%_98r,7.4%_81r;2.1%_96r,6.3%_80r;9.8%_92r,8.8%_80r;3.2%_93r,1.2%_82r;1…	chr11_90249607;chr11_90249612;chr11_90249623;chr11_90250874;chr11_90250949;chr11_90259894;chr11_90259975;chr11_90266094;chr11_90267538;chr11_90276709;chr11_90276892;chr11_90276957;chr11_90276960;chr11_90277060;chr11_90277067;chr11_90277071;chr11_90277076;chr11_90277241;chr11_90277244;chr11_90277255;chr11_90277256;chr11_90277322;chr11_90277325;chr11_90277368;chr11_90277370;chr11_90277372;chr11_902…
Nectin3	36	4.1	EXON,EXON;EXON,EXON;EXON,EXON;EXON,EXON;EXON,EXON;EXON,EXON;EXON,EXON;EXON,EXON;EXON,EXON;EXON,EXON;EXON,EXON;EXON,EXON;EXON,EXON;EXON,EXON;EXON,EXON;EXON,EXON;EXON,EXON;EXON,EXON;EXON,EXON;EXON,EXON;EXON,EXON;EXON,EXON;EXON,EXON;EXON,EXON;EXON,EXON;EXON,EXON;EXON,EXON;EXON,EXON;EXON,EXON;EXON,EXON;EXON,EXON;EXON,EXON;EXON,EXON;EXON,EXON;EXON,EXON;EXON,EXON	2.5%_40r,1.2%_81r;2.9%_70r,1.0%_101r;2.9%_70r,1.9%_104r;1.3%_76r,1.8%_114r;3.8%_78r,1.7%_116r;10.4%_77r,13.9%_115r;2.5%_81r,2.6%_117r;3.7%_82r,1.8%_113r;1.3%_78r,2.7%_112r;10.5%_57r,10.1%_89r;1.7%_59r,1.1%_89r;6.1%_49r,4.2%_72r;4.0%_50r,1.4%_70r;8.3%_72r,2.7%_111r;2.3%_88r,2.5%_118r;1.1%_87r,2.9%_105r;2.2%_89r,1.9%_105r;7.3%_109r,5.3%_132r;1.3%_152r,3.4%_177r;9.7%_207r,13.6%_242r;2.7%_183r,1.4%_2…	chr16_46447311;chr16_46447356;chr16_46447358;chr16_46447451;chr16_46447538;chr16_46447546;chr16_46447565;chr16_46447572;chr16_46447590;chr16_46447640;chr16_46447642;chr16_46447666;chr16_46447667;chr16_46447787;chr16_46447877;chr16_46448084;chr16_46448085;chr16_46448147;chr16_46448233;chr16_46448328;chr16_46448414;chr16_46448659;chr16_46448790;chr16_46448846;chr16_46454641;chr16_46458181;chr16_464…
Poc1b	36	3.4	INTRON,INTRON;INTRON,INTRON;INTRON,INTRON;INTRON,INTRON;INTRON,INTRON;INTRON,INTRON;INTRON,INTRON;INTRON,INTRON;INTRON,INTRON;INTRON,INTRON;INTRON,INTRON;INTRON,INTRON;INTRON,INTRON;INTRON,INTRON;INTRON,INTRON;INTRON,INTRON;INTRON,INTRON;INTRON,INTRON;INTRON,INTRON;INTRON,INTRON;INTRON,INTRON;INTRON,INTRON;INTRON,INTRON;INTRON,INTRON;INTRON,INTRON;INTRON,INTRON;INTRON,INTRON;INTRON,INTRON;EXON,EX…	1.3%_80r,1.2%_82r;3.7%_82r,1.3%_77r;4.8%_84r,6.4%_78r;1.3%_80r,1.5%_68r;1.6%_62r,1.7%_60r;2.2%_90r,2.2%_45r;2.8%_72r,3.0%_33r;3.1%_65r,12.8%_47r;6.3%_64r,6.4%_47r;1.9%_53r,4.3%_46r;4.0%_25r,5.7%_35r;2.4%_85r,2.0%_50r;7.1%_70r,2.2%_45r;5.3%_76r,11.1%_36r;1.0%_104r,1.6%_64r;4.1%_97r,11.9%_67r;3.8%_104r,1.3%_77r;2.3%_87r,4.5%_66r;6.1%_82r,2.9%_68r;2.6%_76r,7.5%_53r;3.2%_93r,4.4%_68r;2.1%_95r,4.9%_82…	chr10_99108299;chr10_99110190;chr10_99110412;chr10_99110480;chr10_99110510;chr10_99110687;chr10_99111063;chr10_99111169;chr10_99111176;chr10_99111235;chr10_99111314;chr10_99111814;chr10_99111852;chr10_99111993;chr10_99112095;chr10_99112120;chr10_99112186;chr10_99112299;chr10_99112481;chr10_99112520;chr10_99112652;chr10_99112687;chr10_99112688;chr10_99112748;chr10_99112770;chr10_99112844;chr10_991…
Ptp4a1	36	6.1	EXON,EXON;EXON,EXON;EXON,EXON;EXON,EXON;EXON,EXON;EXON,EXON;EXON,EXON;EXON,EXON;EXON,EXON;EXON,EXON;EXON,EXON;EXON,EXON;EXON,EXON;EXON,EXON;EXON,EXON;EXON,EXON;EXON,EXON;EXON,EXON;EXON,EXON;EXON,EXON;EXON,EXON;EXON,EXON;EXON,EXON;EXON,EXON;EXON,EXON;EXON,EXON;EXON,EXON;EXON,EXON;EXON,EXON;EXON,EXON;EXON,EXON;EXON,EXON;EXON,EXON;EXON,EXON;EXON,EXON;EXON,EXON	1.2%_86r,1.5%_130r;1.2%_86r,1.6%_128r;2.2%_90r,1.5%_137r;2.0%_50r,4.8%_104r;3.7%_54r,12.7%_110r;3.9%_51r,9.0%_111r;6.9%_58r,1.9%_105r;5.3%_57r,3.3%_91r;1.9%_52r,2.3%_88r;5.0%_40r,14.5%_69r;3.1%_32r,4.2%_72r;15.4%_26r,22.4%_58r;15.4%_26r,6.9%_58r;4.5%_22r,11.9%_59r;14.3%_21r,6.9%_58r;2.9%_35r,1.3%_79r;14.7%_34r,28.8%_59r;11.8%_34r,27.1%_59r;2.8%_36r,2.1%_48r;9.4%_32r,5.1%_39r;12.5%_32r,2.6%_39r;3.…	chr1_30940442;chr1_30940458;chr1_30940472;chr1_30940578;chr1_30940584;chr1_30940618;chr1_30940778;chr1_30940827;chr1_30940861;chr1_30940891;chr1_30941301;chr1_30941338;chr1_30941341;chr1_30941353;chr1_30941359;chr1_30941450;chr1_30941587;chr1_30941590;chr1_30941604;chr1_30941667;chr1_30941675;chr1_30941696;chr1_30942442;chr1_30942511;chr1_30942559;chr1_30942756;chr1_30942771;chr1_30942780;chr1_30…
Pum2	36	4.4	EXON,EXON;EXON,EXON;EXON,EXON;EXON,EXON;EXON,EXON;EXON,EXON;EXON,EXON;EXON,EXON;EXON,EXON;EXON,EXON;EXON,EXON;EXON,EXON;EXON,EXON;EXON,EXON;EXON,EXON;EXON,EXON;EXON,EXON;EXON,EXON;EXON,EXON;EXON,EXON;EXON,EXON;EXON,EXON;EXON,EXON;EXON,EXON;EXON,EXON;EXON,EXON;EXON,EXON;EXON,EXON;EXON,EXON;EXON,EXON;EXON,EXON;EXON,EXON;EXON,EXON;EXON,EXON;EXON,EXON;EXON,EXON	1.5%_134r,1.0%_200r;1.4%_210r,1.4%_294r;5.1%_176r,1.8%_217r;4.4%_158r,4.2%_215r;1.1%_91r,3.4%_176r;4.5%_88r,6.4%_171r;1.3%_224r,2.1%_336r;2.3%_220r,1.2%_331r;1.9%_215r,1.7%_295r;9.9%_253r,14.5%_311r;4.8%_165r,2.2%_231r;1.7%_176r,1.0%_296r;1.7%_236r,1.1%_351r;2.4%_292r,5.3%_419r;3.3%_184r,10.0%_250r;13.0%_184r,21.0%_252r;2.2%_178r,4.4%_252r;1.7%_178r,4.0%_251r;2.4%_168r,4.8%_165r;3.5%_114r,1.9%_21…	chr12_8709499;chr12_8713381;chr12_8713600;chr12_8713629;chr12_8729071;chr12_8733410;chr12_8743893;chr12_8743898;chr12_8743939;chr12_8744355;chr12_8744414;chr12_8744621;chr12_8747288;chr12_8748952;chr12_8749783;chr12_8749785;chr12_8749792;chr12_8749793;chr12_8750076;chr12_8750285;chr12_8750304;chr12_8750497;chr12_8750774;chr12_8750788;chr12_8750881;chr12_8751009;chr12_8751061;chr12_8751113;chr12_8…
Rnf24	36	5.3	EXON,EXON;EXON,EXON;EXON,EXON;EXON,EXON;EXON,EXON;EXON,EXON;EXON,EXON;EXON,EXON;EXON,EXON;EXON,EXON;EXON,EXON;EXON,EXON;EXON,EXON;EXON,EXON;EXON,EXON;EXON,EXON;EXON,EXON;EXON,EXON;EXON,EXON;EXON,EXON;EXON,EXON;EXON,EXON;EXON,EXON;EXON,EXON;EXON,EXON;EXON,EXON;EXON,EXON;EXON,EXON;EXON,EXON;EXON,EXON;EXON,EXON;EXON,EXON;EXON,EXON;EXON,EXON;EXON,EXON;EXON,EXON	1.1%_179r,3.1%_129r;1.7%_240r,1.0%_195r;1.1%_177r,5.0%_159r;2.6%_117r,4.4%_68r;2.0%_100r,1.4%_70r;11.6%_129r,16.3%_104r;2.4%_127r,7.8%_102r;22.0%_127r,39.2%_102r;3.7%_109r,12.5%_88r;2.1%_95r,7.8%_115r;2.0%_99r,1.7%_120r;1.2%_86r,1.7%_120r;1.1%_95r,1.6%_129r;8.4%_95r,7.9%_127r;1.1%_94r,2.3%_129r;1.1%_93r,1.6%_128r;2.0%_101r,1.2%_83r;1.4%_69r,7.8%_51r;5.5%_73r,5.6%_54r;1.5%_68r,2.4%_41r;10.5%_76r,1…	chr2_131298673;chr2_131298780;chr2_131298929;chr2_131299229;chr2_131299345;chr2_131299426;chr2_131299429;chr2_131299430;chr2_131299467;chr2_131299602;chr2_131299613;chr2_131299659;chr2_131299669;chr2_131299671;chr2_131299675;chr2_131299682;chr2_131299892;chr2_131300153;chr2_131300279;chr2_131300307;chr2_131300388;chr2_131300400;chr2_131300489;chr2_131301027;chr2_131301116;chr2_131301166;chr2_1313…
Senp5	36	4.0	EXON,EXON;EXON,EXON;EXON,EXON;EXON,EXON;EXON,EXON;EXON,EXON;EXON,EXON;EXON,EXON;EXON,EXON;EXON,EXON;EXON,EXON;EXON,EXON;EXON,EXON;EXON,EXON;EXON,EXON;EXON,EXON;EXON,EXON;INTRON,INTRON;EXON,EXON;INTRON,INTRON;INTRON,INTRON;INTRON,INTRON;INTRON,INTRON;INTRON,INTRON;INTRON,INTRON;INTRON,INTRON;INTRON,INTRON;INTRON,INTRON;INTRON,INTRON;EXON,EXON;EXON,EXON;EXON,EXON;EXON,EXON;EXON,EXON;EXON,EXON;EXON,…	1.0%_96r,2.5%_119r;1.2%_162r,2.9%_139r;1.2%_169r,2.8%_145r;2.2%_178r,1.4%_139r;2.5%_119r,1.0%_102r;1.8%_110r,1.0%_102r;5.3%_75r,1.8%_57r;3.3%_120r,3.6%_83r;7.9%_76r,10.0%_40r;1.5%_68r,1.5%_67r;1.4%_72r,1.4%_70r;4.6%_108r,2.3%_87r;3.1%_96r,6.3%_80r;2.1%_95r,1.3%_79r;2.1%_141r,2.0%_98r;2.0%_150r,2.1%_96r;3.4%_145r,4.2%_120r;2.3%_44r,4.2%_24r;1.8%_221r,2.3%_174r;1.4%_69r,2.0%_49r;1.0%_98r,4.1%_49r;3…	chr16_31959798;chr16_31960239;chr16_31960250;chr16_31960931;chr16_31961024;chr16_31961031;chr16_31961426;chr16_31961926;chr16_31962208;chr16_31962343;chr16_31962359;chr16_31962400;chr16_31962464;chr16_31962465;chr16_31962991;chr16_31963009;chr16_31963385;chr16_31975935;chr16_31977694;chr16_31987088;chr16_31987249;chr16_31987370;chr16_31987450;chr16_31987468;chr16_31987725;chr16_31987735;chr16_319…
Smarcc1	36	3.7	EXON,EXON;EXON,EXON;EXON,EXON;EXON,EXON;EXON,EXON;EXON,EXON;EXON,EXON;EXON,EXON;EXON,EXON;EXON,EXON;EXON,EXON;INTRON,INTRON;INTRON,INTRON;INTRON,INTRON;INTRON,INTRON;INTRON,INTRON;INTRON,INTRON;INTRON,INTRON;INTRON,INTRON;INTRON,INTRON;INTRON,INTRON;EXON,EXON;EXON,EXON;EXON,EXON;EXON,EXON;EXON,EXON;EXON,EXON;EXON,EXON;EXON,EXON;EXON,EXON;EXON,EXON;EXON,EXON;EXON,EXON;EXON,EXON;EXON,EXON;EXON,EXON	1.6%_448r,2.3%_385r;6.1%_376r,7.0%_343r;1.3%_378r,1.4%_351r;2.6%_465r,2.3%_387r;1.1%_468r,3.0%_397r;2.5%_471r,3.3%_394r;1.0%_507r,3.1%_456r;1.8%_602r,1.2%_493r;1.3%_395r,1.8%_436r;1.0%_710r,1.4%_589r;1.3%_683r,2.3%_527r;1.9%_54r,1.4%_72r;3.3%_30r,14.0%_43r;2.9%_70r,5.6%_36r;2.7%_74r,6.1%_66r;4.3%_69r,7.1%_84r;2.0%_102r,7.0%_100r;2.2%_89r,1.4%_70r;3.5%_86r,2.9%_70r;7.3%_82r,14.3%_70r;2.9%_70r,3.3%…	chr9_110135628;chr9_110135666;chr9_110135670;chr9_110149932;chr9_110175066;chr9_110175068;chr9_110196204;chr9_110196359;chr9_110197690;chr9_110222007;chr9_110222121;chr9_110235280;chr9_110235890;chr9_110236201;chr9_110236862;chr9_110236973;chr9_110237056;chr9_110237239;chr9_110237242;chr9_110237243;chr9_110237260;chr9_110237840;chr9_110237948;chr9_110238506;chr9_110238567;chr9_110238705;chr9_1102…
Srgap3	36	4.6	EXON,EXON;EXON,EXON;EXON,EXON;EXON,EXON;EXON,EXON;EXON,EXON;EXON,EXON;EXON,EXON;EXON,EXON;EXON,EXON;EXON,EXON;EXON,EXON;EXON,EXON;EXON,EXON;EXON,EXON;EXON,EXON;EXON,EXON;EXON,EXON;EXON,EXON;EXON,EXON;EXON,EXON;EXON,EXON;EXON,EXON;EXON,EXON;EXON,EXON;EXON,EXON;EXON,EXON;EXON,EXON;EXON,EXON;EXON,EXON;EXON,EXON;EXON,EXON;EXON,EXON;EXON,EXON;EXON,EXON;EXON,EXON	4.0%_126r,5.4%_112r;24.1%_112r,21.7%_83r;2.9%_136r,2.2%_93r;1.6%_122r,2.4%_83r;2.6%_117r,1.2%_83r;1.9%_106r,1.8%_56r;1.6%_61r,3.3%_60r;1.6%_63r,3.7%_54r;1.4%_69r,1.7%_58r;6.3%_111r,3.2%_94r;5.3%_95r,2.4%_83r;10.5%_152r,4.9%_103r;1.2%_165r,2.1%_95r;1.2%_169r,2.2%_91r;5.7%_157r,1.3%_78r;23.6%_178r,28.1%_114r;2.9%_172r,2.4%_125r;1.1%_180r,1.3%_157r;2.2%_180r,1.3%_159r;3.2%_157r,2.3%_129r;1.4%_147r,1…	chr6_112718243;chr6_112718327;chr6_112718699;chr6_112718707;chr6_112718709;chr6_112718727;chr6_112719148;chr6_112719181;chr6_112719198;chr6_112719577;chr6_112719611;chr6_112719928;chr6_112719965;chr6_112719971;chr6_112720022;chr6_112720059;chr6_112720083;chr6_112720146;chr6_112720170;chr6_112720235;chr6_112720246;chr6_112720298;chr6_112720398;chr6_112720417;chr6_112720478;chr6_112720520;chr6_1127…
Tab2	36	5.2	EXON,EXON;EXON,EXON;EXON,EXON;EXON,EXON;EXON,EXON;EXON,EXON;EXON,EXON;EXON,EXON;EXON,EXON;EXON,EXON;EXON,EXON;EXON,EXON;EXON,EXON;EXON,EXON;EXON,EXON;EXON,EXON;EXON,EXON;EXON,EXON;EXON,EXON;EXON,EXON;EXON,EXON;EXON,EXON;EXON,EXON;EXON,EXON;EXON,EXON;EXON,EXON;EXON,EXON;EXON,EXON;EXON,EXON;EXON,EXON;EXON,EXON;EXON,EXON;EXON,EXON;EXON,EXON;EXON,EXON;EXON,EXON	4.3%_823r,6.4%_640r;2.2%_816r,3.0%_637r;3.2%_751r,4.4%_543r;2.2%_757r,4.0%_552r;1.7%_665r,1.4%_498r;1.6%_551r,1.4%_442r;8.3%_422r,8.6%_324r;5.8%_448r,6.5%_353r;2.0%_448r,2.2%_363r;3.5%_453r,5.1%_370r;1.1%_454r,1.1%_368r;3.0%_440r,3.2%_405r;5.1%_509r,8.3%_363r;3.1%_509r,6.5%_367r;2.0%_396r,2.9%_310r;1.8%_330r,1.5%_270r;3.0%_302r,7.2%_237r;22.0%_482r,31.6%_402r;1.9%_411r,1.1%_359r;1.9%_360r,2.8%_32…	chr10_7905985;chr10_7905992;chr10_7906037;chr10_7906043;chr10_7906047;chr10_7906067;chr10_7906241;chr10_7906280;chr10_7906290;chr10_7906295;chr10_7906296;chr10_7906427;chr10_7906894;chr10_7906910;chr10_7907061;chr10_7907091;chr10_7907230;chr10_7911096;chr10_7911441;chr10_7911490;chr10_7911530;chr10_7919184;chr10_7919388;chr10_7919509;chr10_7919890;chr10_7919999;chr10_7920024;chr10_7920034;chr10_7…
Tacc1	36	3.5	EXON,EXON;EXON,EXON;EXON,EXON;EXON,EXON;EXON,EXON;EXON,EXON;EXON,EXON;EXON,EXON;EXON,EXON;EXON,EXON;EXON,EXON;EXON,EXON;EXON,EXON;EXON,EXON;EXON,EXON;EXON,EXON;EXON,EXON;EXON,EXON;EXON,EXON;EXON,EXON;EXON,EXON;EXON,EXON;EXON,EXON;EXON,EXON;EXON,EXON;EXON,EXON;EXON,EXON;EXON,EXON;EXON,EXON;EXON,EXON;EXON,EXON;EXON,EXON;EXON,EXON;EXON,EXON;EXON,EXON;EXON,EXON	1.0%_198r,1.3%_151r;1.0%_197r,2.0%_150r;3.0%_231r,1.8%_163r;3.6%_250r,4.2%_167r;1.0%_208r,2.3%_129r;7.0%_214r,7.4%_175r;3.1%_163r,17.5%_143r;2.4%_168r,2.0%_149r;1.7%_119r,6.3%_64r;1.5%_136r,2.7%_73r;1.2%_84r,3.1%_64r;3.9%_102r,7.9%_89r;1.9%_107r,3.2%_95r;1.7%_119r,1.0%_101r;3.5%_115r,6.1%_98r;5.0%_100r,2.2%_93r;3.0%_133r,6.0%_84r;2.8%_145r,1.2%_86r;4.2%_95r,2.8%_72r;8.8%_113r,20.2%_84r;1.1%_90r,4…	chr8_25154872;chr8_25154873;chr8_25154918;chr8_25154949;chr8_25155010;chr8_25155217;chr8_25155324;chr8_25155485;chr8_25155668;chr8_25155718;chr8_25155940;chr8_25156188;chr8_25156192;chr8_25156346;chr8_25156545;chr8_25156576;chr8_25156724;chr8_25156749;chr8_25156885;chr8_25156941;chr8_25157329;chr8_25157351;chr8_25157405;chr8_25157427;chr8_25157428;chr8_25157485;chr8_25157560;chr8_25157611;chr8_25…
Tmem245	36	4.8	EXON,EXON;EXON,EXON;EXON,EXON;EXON,EXON;EXON,EXON;EXON,EXON;EXON,EXON;EXON,EXON;EXON,EXON;EXON,EXON;EXON,EXON;EXON,EXON;EXON,EXON;EXON,EXON;EXON,EXON;EXON,EXON;EXON,EXON;EXON,EXON;EXON,EXON;EXON,EXON;EXON,EXON;EXON,EXON;EXON,EXON;EXON,EXON;EXON,EXON;EXON,EXON;EXON,EXON;EXON,EXON;EXON,EXON;EXON,EXON;EXON,EXON;EXON,EXON;EXON,EXON;EXON,EXON;EXON,EXON;EXON,EXON	2.1%_48r,5.8%_52r;2.8%_36r,2.3%_44r;1.6%_63r,4.2%_72r;3.0%_66r,1.8%_56r;1.6%_62r,5.0%_60r;1.5%_68r,3.3%_61r;24.1%_79r,20.0%_90r;3.8%_79r,2.2%_90r;6.5%_46r,3.2%_63r;4.1%_49r,4.7%_64r;1.6%_64r,1.3%_75r;8.5%_47r,19.5%_41r;3.8%_53r,2.0%_49r;3.6%_56r,4.1%_49r;6.3%_63r,9.3%_54r;1.8%_56r,2.1%_48r;23.3%_43r,20.5%_44r;8.9%_45r,15.8%_38r;1.0%_101r,1.2%_86r;4.5%_111r,13.1%_99r;2.7%_112r,1.0%_99r;1.8%_55r,1.…	chr4_56876258;chr4_56876287;chr4_56876353;chr4_56876433;chr4_56876461;chr4_56876468;chr4_56876577;chr4_56876583;chr4_56876695;chr4_56876707;chr4_56876787;chr4_56876964;chr4_56877004;chr4_56877011;chr4_56877048;chr4_56877077;chr4_56877130;chr4_56877375;chr4_56877483;chr4_56877629;chr4_56877636;chr4_56878087;chr4_56878108;chr4_56878592;chr4_56878593;chr4_56878771;chr4_56879297;chr4_56879307;chr4_56…
Xpot	36	4.3	EXON,EXON;EXON,EXON;EXON,EXON;EXON,EXON;EXON,EXON;EXON,EXON;EXON,EXON;EXON,EXON;EXON,EXON;EXON,EXON;EXON,EXON;EXON,EXON;EXON,EXON;EXON,EXON;EXON,EXON;EXON,EXON;EXON,EXON;EXON,EXON;EXON,EXON;EXON,EXON;EXON,EXON;EXON,EXON;EXON,EXON;EXON,EXON;EXON,EXON;EXON,EXON;EXON,EXON;EXON,EXON;EXON,EXON;EXON,EXON;EXON,EXON;EXON,EXON;EXON,EXON;EXON,EXON;EXON,EXON;EXON,EXON	1.3%_449r,4.7%_279r;2.7%_522r,7.4%_310r;1.8%_550r,2.5%_367r;2.0%_496r,3.9%_332r;1.4%_502r,2.7%_335r;10.8%_622r,15.1%_351r;2.4%_536r,2.1%_326r;5.5%_513r,5.0%_338r;2.3%_602r,1.9%_368r;2.1%_580r,1.4%_365r;1.7%_591r,1.9%_374r;1.0%_572r,2.4%_378r;4.8%_498r,4.7%_337r;1.3%_462r,2.9%_313r;2.1%_467r,2.3%_311r;1.4%_433r,2.3%_259r;11.5%_381r,15.3%_203r;11.3%_160r,17.0%_100r;6.3%_473r,8.9%_224r;4.7%_426r,3.4…	chr10_121587535;chr10_121587562;chr10_121587686;chr10_121587802;chr10_121587803;chr10_121587923;chr10_121587976;chr10_121588034;chr10_121588150;chr10_121588190;chr10_121588197;chr10_121588255;chr10_121588284;chr10_121588302;chr10_121588308;chr10_121588338;chr10_121588443;chr10_121588537;chr10_121588654;chr10_121588756;chr10_121588762;chr10_121588829;chr10_121588902;chr10_121589285;chr10_121589326…
1700025G04Rik	35	4.1	EXON,EXON;EXON,EXON;EXON,EXON;EXON,EXON;EXON,EXON;EXON,EXON;EXON,EXON;EXON,EXON;EXON,EXON;EXON,EXON;EXON,EXON;EXON,EXON;EXON,EXON;EXON,EXON;EXON,EXON;EXON,EXON;EXON,EXON;EXON,EXON;EXON,EXON;EXON,EXON;EXON,EXON;EXON,EXON;EXON,EXON;EXON,EXON;EXON,EXON;EXON,EXON;EXON,EXON;EXON,EXON;EXON,EXON;EXON,EXON;EXON,EXON;EXON,EXON;EXON,EXON;EXON,EXON;EXON,EXON	3.2%_31r,2.4%_41r;6.7%_30r,4.3%_46r;5.4%_37r,5.0%_40r;4.3%_23r,3.7%_27r;3.9%_154r,1.0%_104r;8.5%_153r,6.0%_100r;1.3%_153r,1.0%_97r;1.1%_184r,1.4%_144r;3.5%_86r,2.2%_90r;2.3%_88r,3.4%_87r;1.8%_55r,2.0%_50r;1.1%_88r,2.6%_78r;1.0%_96r,1.3%_77r;1.1%_87r,2.4%_82r;4.7%_85r,2.4%_83r;12.9%_93r,22.7%_75r;1.4%_146r,5.2%_96r;4.1%_220r,9.1%_143r;1.8%_223r,3.5%_143r;2.6%_230r,2.0%_150r;3.8%_209r,12.0%_142r;1.…	chr1_151884874;chr1_151884989;chr1_151885073;chr1_151885396;chr1_151891384;chr1_151891390;chr1_151891395;chr1_151891487;chr1_151891788;chr1_151891833;chr1_151892155;chr1_151892377;chr1_151892389;chr1_151892461;chr1_151892492;chr1_151892531;chr1_151892641;chr1_151892708;chr1_151892729;chr1_151892763;chr1_151892820;chr1_151892957;chr1_151892980;chr1_151893011;chr1_151893035;chr1_151893088;chr1_1518…
Akap2	35	3.1	EXON,EXON;EXON,EXON;EXON,EXON;EXON,EXON;EXON,EXON;EXON,EXON;EXON,EXON;EXON,EXON;EXON,EXON;EXON,EXON;EXON,EXON;EXON,EXON;EXON,EXON;EXON,EXON;EXON,EXON;EXON,EXON;EXON,EXON;EXON,EXON;EXON,EXON;EXON,EXON;EXON,EXON;EXON,EXON;EXON,EXON;EXON,EXON;EXON,EXON;EXON,EXON;EXON,EXON;EXON,EXON;EXON,EXON;EXON,EXON;EXON,EXON;EXON,EXON;EXON,EXON;EXON,EXON;EXON,EXON	1.0%_409r,2.2%_356r;1.1%_650r,2.2%_412r;1.4%_552r,2.6%_468r;2.7%_549r,4.9%_471r;1.3%_520r,4.3%_439r;2.9%_104r,1.0%_101r;4.9%_225r,8.7%_184r;1.3%_227r,1.1%_184r;1.2%_326r,2.6%_307r;1.8%_170r,3.6%_166r;1.0%_307r,1.3%_298r;2.0%_49r,5.7%_35r;2.0%_49r,5.7%_35r;3.9%_207r,1.9%_158r;2.3%_177r,4.3%_140r;2.8%_177r,2.8%_142r;1.2%_253r,1.2%_170r;3.6%_274r,7.5%_186r;1.8%_277r,1.0%_198r;1.3%_232r,1.5%_195r;2.8…	chr4_57856534;chr4_57893051;chr4_57893330;chr4_57893383;chr4_57893388;chr4_57893659;chr4_57893832;chr4_57893833;chr4_57893988;chr4_57894066;chr4_57894262;chr4_57894702;chr4_57894703;chr4_57894987;chr4_57895035;chr4_57895036;chr4_57895088;chr4_57895164;chr4_57895192;chr4_57895215;chr4_57895351;chr4_57895546;chr4_57895834;chr4_57895869;chr4_57895908;chr4_57895913;chr4_57896096;chr4_57896195;chr4_57…
Arsb	35	5.8	EXON,EXON;EXON,EXON;EXON,EXON;EXON,EXON;EXON,EXON;EXON,EXON;EXON,EXON;EXON,EXON;EXON,EXON;EXON,EXON;EXON,EXON;EXON,EXON;EXON,EXON;EXON,EXON;EXON,EXON;EXON,EXON;EXON,EXON;EXON,EXON;EXON,EXON;EXON,EXON;EXON,EXON;EXON,EXON;EXON,EXON;EXON,EXON;EXON,EXON;EXON,EXON;EXON,EXON;EXON,EXON;EXON,EXON;EXON,EXON;EXON,EXON;EXON,EXON;EXON,EXON;EXON,EXON;EXON,EXON	1.7%_237r,3.8%_238r;6.9%_260r,8.3%_218r;6.4%_281r,12.0%_191r;1.4%_370r,1.3%_240r;1.6%_304r,3.0%_201r;15.1%_192r,16.0%_119r;1.7%_231r,2.5%_162r;5.5%_275r,7.2%_138r;7.5%_294r,6.0%_149r;8.1%_308r,12.5%_160r;2.0%_440r,2.4%_255r;5.7%_193r,4.8%_124r;1.4%_211r,1.9%_162r;3.4%_268r,2.1%_239r;3.4%_327r,1.2%_257r;2.1%_328r,3.9%_256r;2.1%_330r,5.7%_262r;16.7%_406r,19.1%_272r;2.9%_416r,3.7%_270r;2.8%_361r,3.5…	chr13_93807650;chr13_93862104;chr13_93862329;chr13_93940730;chr13_93940792;chr13_93940877;chr13_93941007;chr13_93941105;chr13_93941136;chr13_93941146;chr13_93941282;chr13_93941486;chr13_93941554;chr13_93941675;chr13_93941734;chr13_93941737;chr13_93941738;chr13_93941808;chr13_93941971;chr13_93942061;chr13_93942221;chr13_93942230;chr13_93942255;chr13_93942284;chr13_93942286;chr13_93942408;chr13_939…
Bmp2k	35	5.8	EXON,EXON;EXON,EXON;EXON,EXON;EXON,EXON;EXON,EXON;EXON,EXON;EXON,EXON;EXON,EXON;EXON,EXON;EXON,EXON;EXON,EXON;EXON,EXON;EXON,EXON;EXON,EXON;EXON,EXON;EXON,EXON;EXON,EXON;EXON,EXON;EXON,EXON;INTRON,INTRON;INTRON,INTRON;INTRON,INTRON;EXON,EXON;EXON,EXON;EXON,EXON;EXON,EXON;EXON,EXON;EXON,EXON;EXON,EXON;EXON,EXON;EXON,EXON;EXON,EXON;EXON,EXON;EXON,EXON;EXON,EXON	3.6%_56r,1.5%_65r;3.9%_77r,6.7%_60r;4.3%_70r,1.8%_55r;3.6%_55r,1.8%_55r;1.8%_56r,1.6%_62r;9.0%_111r,10.9%_92r;4.5%_111r,4.3%_92r;3.7%_107r,10.1%_89r;5.6%_107r,7.1%_85r;1.0%_104r,1.2%_85r;2.7%_37r,3.0%_33r;2.7%_37r,3.2%_31r;1.1%_89r,1.6%_62r;2.1%_96r,3.1%_64r;4.5%_110r,1.4%_74r;1.7%_115r,2.3%_87r;2.7%_112r,4.9%_81r;15.0%_100r,36.0%_75r;4.1%_97r,2.6%_77r;1.8%_56r,4.3%_46r;1.7%_58r,9.1%_44r;5.3%_57r…	chr5_97031231;chr5_97037004;chr5_97037010;chr5_97040711;chr5_97040717;chr5_97054894;chr5_97054899;chr5_97054909;chr5_97054914;chr5_97054915;chr5_97061502;chr5_97061513;chr5_97061617;chr5_97061632;chr5_97063464;chr5_97063492;chr5_97064857;chr5_97064870;chr5_97064881;chr5_97069104;chr5_97069286;chr5_97069314;chr5_97087876;chr5_97088376;chr5_97088383;chr5_97088525;chr5_97088548;chr5_97089187;chr5_97…
Cav1	35	4.4	EXON,EXON;INTRON,INTRON;EXON,EXON;EXON,EXON;EXON,EXON;EXON,EXON;EXON,EXON;EXON,EXON;EXON,EXON;EXON,EXON;EXON,EXON;EXON,EXON;EXON,EXON;EXON,EXON;EXON,EXON;EXON,EXON;EXON,EXON;EXON,EXON;EXON,EXON;EXON,EXON;EXON,EXON;EXON,EXON;EXON,EXON;EXON,EXON;EXON,EXON;EXON,EXON;EXON,EXON;EXON,EXON;EXON,EXON;EXON,EXON;EXON,EXON;EXON,EXON;EXON,EXON;EXON,EXON;EXON,EXON	11.0%_127r,9.9%_141r;6.1%_33r,9.1%_22r;3.5%_953r,4.1%_916r;2.0%_842r,2.1%_769r;3.8%_554r,4.4%_591r;7.7%_457r,12.1%_461r;4.4%_526r,4.0%_504r;12.8%_569r,12.6%_530r;1.1%_822r,2.9%_699r;1.7%_815r,1.6%_693r;2.6%_811r,3.8%_685r;1.7%_848r,2.5%_747r;3.2%_907r,6.1%_782r;1.6%_1012r,2.3%_857r;2.8%_1067r,5.6%_904r;1.5%_656r,3.1%_551r;2.8%_862r,2.5%_682r;3.1%_746r,2.8%_702r;4.9%_1147r,7.4%_1031r;7.4%_1113r,10…	chr6_17306423;chr6_17327290;chr6_17339136;chr6_17339445;chr6_17339561;chr6_17339617;chr6_17339649;chr6_17339673;chr6_17339807;chr6_17339810;chr6_17339811;chr6_17339829;chr6_17339843;chr6_17339853;chr6_17339866;chr6_17340068;chr6_17340112;chr6_17340129;chr6_17340229;chr6_17340255;chr6_17340333;chr6_17340361;chr6_17340445;chr6_17340458;chr6_17340542;chr6_17340700;chr6_17340714;chr6_17340798;chr6_17…
Cav2	35	4.1	EXON,EXON;EXON,EXON;EXON,EXON;EXON,EXON;EXON,EXON;EXON,EXON;EXON,EXON;EXON,EXON;EXON,EXON;EXON,EXON;EXON,EXON;EXON,EXON;EXON,EXON;EXON,EXON;EXON,EXON;EXON,EXON;EXON,EXON;EXON,EXON;EXON,EXON;EXON,EXON;EXON,EXON;EXON,EXON;EXON,EXON;EXON,EXON;EXON,EXON;EXON,EXON;EXON,EXON;EXON,EXON;EXON,EXON;EXON,EXON;EXON,EXON;EXON,EXON;EXON,EXON;EXON,EXON;EXON,EXON	3.8%_133r,2.3%_221r;1.7%_117r,1.2%_258r;2.5%_120r,2.2%_226r;2.7%_110r,5.1%_215r;3.1%_96r,1.9%_206r;4.2%_96r,2.9%_206r;5.2%_77r,1.5%_195r;1.8%_112r,1.3%_238r;4.2%_120r,13.4%_239r;1.7%_117r,2.1%_241r;12.2%_115r,15.9%_246r;3.4%_116r,1.3%_223r;2.7%_112r,7.6%_224r;2.0%_102r,3.8%_240r;1.0%_98r,1.3%_239r;1.0%_98r,2.1%_242r;2.0%_100r,2.0%_250r;3.3%_90r,7.9%_240r;3.4%_89r,1.2%_241r;5.7%_53r,3.7%_135r;3.4%…	chr6_17281458;chr6_17282001;chr6_17287327;chr6_17287354;chr6_17287383;chr6_17287384;chr6_17287652;chr6_17287718;chr6_17287721;chr6_17287732;chr6_17287750;chr6_17287797;chr6_17287816;chr6_17287915;chr6_17287938;chr6_17287954;chr6_17287962;chr6_17287973;chr6_17287977;chr6_17288042;chr6_17288076;chr6_17288219;chr6_17288341;chr6_17288491;chr6_17288492;chr6_17288493;chr6_17288496;chr6_17288497;chr6_17…
Ddx17	35	3.2	EXON,EXON;EXON,EXON;EXON,EXON;EXON,EXON;EXON,EXON;EXON,EXON;EXON,EXON;EXON,EXON;EXON,EXON;EXON,EXON;EXON,EXON;EXON,EXON;EXON,EXON;EXON,EXON;EXON,EXON;EXON,EXON;EXON,EXON;EXON,EXON;EXON,EXON;EXON,EXON;EXON,EXON;EXON,EXON;EXON,EXON;EXON,EXON;EXON,EXON;EXON,EXON;EXON,EXON;EXON,EXON;INTRON,INTRON;INTRON,INTRON;INTRON,INTRON;EXON,EXON;EXON,EXON;EXON,EXON;EXON,EXON	2.1%_791r,2.6%_776r;10.0%_954r,9.3%_927r;1.1%_1086r,1.0%_1253r;2.3%_1081r,3.0%_1265r;17.0%_1173r,19.7%_1253r;3.7%_1312r,3.4%_1281r;1.4%_1441r,2.8%_1290r;2.6%_1431r,2.1%_1270r;1.4%_1448r,2.0%_1328r;1.5%_1242r,2.1%_1215r;1.3%_920r,1.7%_977r;2.4%_931r,1.6%_987r;2.6%_989r,1.4%_1055r;1.8%_556r,1.3%_704r;1.8%_779r,1.0%_809r;1.1%_466r,1.0%_401r;1.1%_369r,2.2%_317r;2.9%_421r,3.1%_485r;8.3%_612r,5.4%_710r…	chr15_79527837;chr15_79527855;chr15_79527996;chr15_79528010;chr15_79528130;chr15_79528202;chr15_79528228;chr15_79528238;chr15_79528454;chr15_79528472;chr15_79528575;chr15_79528576;chr15_79528599;chr15_79529167;chr15_79529232;chr15_79529595;chr15_79529621;chr15_79529776;chr15_79529838;chr15_79529839;chr15_79529860;chr15_79530268;chr15_79530346;chr15_79532494;chr15_79532529;chr15_79532619;chr15_795…
Erc1	35	3.3	EXON,EXON;EXON,EXON;EXON,EXON;EXON,EXON;EXON,EXON;EXON,EXON;EXON,EXON;EXON,EXON;EXON,EXON;EXON,EXON;EXON,EXON;EXON,EXON;EXON,EXON;EXON,EXON;EXON,EXON;EXON,EXON;EXON,EXON;EXON,EXON;EXON,EXON;EXON,EXON;EXON,EXON;EXON,EXON;EXON,EXON;EXON,EXON;EXON,EXON;EXON,EXON;EXON,EXON;EXON,EXON;EXON,EXON;EXON,EXON;EXON,EXON;EXON,EXON;EXON,EXON;EXON,EXON;EXON,EXON	1.7%_176r,3.8%_132r;1.0%_191r,2.1%_143r;3.1%_195r,1.3%_155r;3.4%_207r,3.0%_167r;1.3%_78r,1.3%_80r;1.4%_141r,1.0%_104r;15.3%_85r,4.7%_85r;15.5%_97r,10.5%_86r;2.1%_95r,1.0%_100r;2.8%_109r,4.1%_98r;1.8%_170r,1.6%_122r;1.0%_196r,6.5%_170r;2.0%_147r,2.7%_112r;2.0%_100r,2.8%_109r;14.7%_95r,22.1%_95r;1.4%_138r,1.7%_117r;1.5%_134r,2.8%_142r;1.0%_96r,3.0%_100r;2.8%_106r,1.0%_102r;3.0%_99r,2.0%_101r;1.5%_1…	chr6_119571042;chr6_119571079;chr6_119571138;chr6_119571146;chr6_119571387;chr6_119571605;chr6_119571739;chr6_119571772;chr6_119571787;chr6_119571845;chr6_119572008;chr6_119572205;chr6_119572723;chr6_119572886;chr6_119573092;chr6_119573327;chr6_119573657;chr6_119574083;chr6_119574107;chr6_119574127;chr6_119574322;chr6_119574499;chr6_119574535;chr6_119574601;chr6_119574623;chr6_119574785;chr6_1195…
Frs2	35	2.7	EXON,EXON;EXON,EXON;EXON,EXON;EXON,EXON;EXON,EXON;EXON,EXON;EXON,EXON;EXON,EXON;EXON,EXON;EXON,EXON;EXON,EXON;EXON,EXON;EXON,EXON;EXON,EXON;EXON,EXON;EXON,EXON;EXON,EXON;EXON,EXON;EXON,EXON;EXON,EXON;EXON,EXON;EXON,EXON;EXON,EXON;EXON,EXON;EXON,EXON;EXON,EXON;EXON,EXON;EXON,EXON;EXON,EXON;EXON,EXON;EXON,EXON;EXON,EXON;EXON,EXON;EXON,EXON;EXON,EXON	1.6%_61r,2.8%_36r;3.1%_161r,3.0%_134r;1.9%_216r,1.5%_205r;2.5%_197r,1.6%_187r;1.0%_198r,1.2%_170r;1.1%_179r,1.3%_150r;1.7%_176r,4.2%_143r;4.0%_177r,1.4%_148r;1.7%_173r,1.6%_128r;2.9%_207r,1.7%_118r;12.4%_194r,4.7%_127r;2.1%_194r,1.5%_130r;3.0%_202r,7.7%_181r;1.6%_189r,3.4%_174r;1.1%_183r,2.1%_145r;3.6%_140r,2.5%_122r;1.6%_126r,1.6%_124r;2.8%_108r,3.3%_120r;5.9%_101r,5.4%_111r;4.5%_134r,4.2%_118r;…	chr10_117070128;chr10_117070323;chr10_117070673;chr10_117070704;chr10_117070771;chr10_117070801;chr10_117071015;chr10_117071052;chr10_117071104;chr10_117071306;chr10_117071327;chr10_117071338;chr10_117071489;chr10_117071524;chr10_117071563;chr10_117071781;chr10_117071883;chr10_117072130;chr10_117072225;chr10_117072286;chr10_117072413;chr10_117072860;chr10_117072876;chr10_117073307;chr10_117073325…
Gpalpp1	35	4.1	EXON,EXON;EXON,EXON;EXON,EXON;EXON,EXON;EXON,EXON;EXON,EXON;EXON,EXON;EXON,EXON;EXON,EXON;EXON,EXON;EXON,EXON;EXON,EXON;EXON,EXON;EXON,EXON;EXON,EXON;EXON,EXON;EXON,EXON;EXON,EXON;EXON,EXON;EXON,EXON;EXON,EXON;EXON,EXON;EXON,EXON;EXON,EXON;EXON,EXON;EXON,EXON;EXON,EXON;EXON,EXON;EXON,EXON;EXON,EXON;EXON,EXON;EXON,EXON;EXON,EXON;EXON,EXON;EXON,EXON	1.8%_163r,2.1%_144r;1.4%_144r,2.5%_122r;5.1%_78r,6.9%_72r;3.4%_89r,1.2%_85r;2.9%_70r,2.3%_86r;8.3%_84r,12.8%_78r;4.9%_82r,5.1%_78r;1.1%_95r,1.2%_83r;9.5%_42r,2.0%_49r;4.7%_64r,7.5%_53r;1.3%_75r,10.2%_59r;1.2%_85r,1.6%_64r;1.6%_61r,3.2%_63r;1.6%_61r,1.6%_63r;5.3%_76r,4.4%_68r;1.4%_74r,3.0%_66r;5.2%_97r,10.5%_86r;1.0%_97r,1.1%_89r;1.4%_72r,3.9%_77r;2.7%_73r,2.9%_68r;4.0%_75r,12.3%_65r;1.4%_73r,6.3%…	chr14_76086511;chr14_76086535;chr14_76086925;chr14_76086995;chr14_76087194;chr14_76087319;chr14_76087549;chr14_76087699;chr14_76087988;chr14_76088138;chr14_76088157;chr14_76088272;chr14_76088678;chr14_76088681;chr14_76088738;chr14_76088742;chr14_76088833;chr14_76088844;chr14_76088909;chr14_76088940;chr14_76088955;chr14_76088960;chr14_76089067;chr14_76089069;chr14_76089173;chr14_76089183;chr14_760…
Il13ra1	35	4.4	EXON,EXON;EXON,EXON;EXON,EXON;EXON,EXON;EXON,EXON;EXON,EXON;EXON,EXON;EXON,EXON;EXON,EXON;EXON,EXON;EXON,EXON;EXON,EXON;EXON,EXON;EXON,EXON;EXON,EXON;EXON,EXON;EXON,EXON;EXON,EXON;EXON,EXON;EXON,EXON;EXON,EXON;EXON,EXON;EXON,EXON;EXON,EXON;EXON,EXON;EXON,EXON;EXON,EXON;EXON,EXON;EXON,EXON;EXON,EXON;EXON,EXON;EXON,EXON;EXON,EXON;EXON,EXON;EXON,EXON	1.5%_340r,1.1%_282r;3.0%_336r,2.0%_252r;2.4%_379r,1.7%_299r;1.3%_159r,1.8%_164r;21.6%_176r,28.2%_188r;8.4%_202r,13.4%_202r;8.9%_304r,18.8%_271r;3.5%_289r,7.6%_262r;9.7%_277r,16.1%_255r;5.8%_241r,7.2%_236r;1.0%_197r,1.0%_205r;3.5%_257r,1.5%_274r;3.3%_246r,1.4%_278r;2.3%_265r,2.1%_284r;2.6%_268r,3.7%_298r;4.8%_248r,6.7%_283r;2.1%_243r,1.1%_272r;4.0%_278r,7.2%_293r;2.7%_334r,3.4%_326r;4.5%_334r,7.7%…	chrX_36132994;chrX_36144036;chrX_36169033;chrX_36169556;chrX_36169580;chrX_36169623;chrX_36169693;chrX_36169714;chrX_36169720;chrX_36169804;chrX_36169896;chrX_36170161;chrX_36170174;chrX_36170192;chrX_36170351;chrX_36170359;chrX_36170369;chrX_36170623;chrX_36170664;chrX_36170665;chrX_36170668;chrX_36170696;chrX_36170743;chrX_36170764;chrX_36170822;chrX_36170823;chrX_36170834;chrX_36170923;chrX_36…
Impad1	35	4.4	EXON,EXON;EXON,EXON;EXON,EXON;EXON,EXON;EXON,EXON;EXON,EXON;EXON,EXON;EXON,EXON;EXON,EXON;EXON,EXON;EXON,EXON;EXON,EXON;EXON,EXON;EXON,EXON;EXON,EXON;EXON,EXON;EXON,EXON;EXON,EXON;EXON,EXON;EXON,EXON;EXON,EXON;EXON,EXON;EXON,EXON;EXON,EXON;EXON,EXON;EXON,EXON;EXON,EXON;EXON,EXON;EXON,EXON;EXON,EXON;EXON,EXON;EXON,EXON;EXON,EXON;EXON,EXON;EXON,EXON	1.3%_79r,2.6%_156r;1.2%_81r,2.7%_150r;1.0%_105r,1.3%_229r;7.1%_112r,7.2%_235r;1.3%_151r,1.4%_350r;1.3%_151r,1.7%_356r;1.0%_99r,2.3%_220r;4.8%_145r,1.6%_320r;1.0%_96r,1.7%_242r;2.4%_85r,1.0%_203r;6.7%_75r,1.9%_211r;5.1%_59r,7.3%_165r;8.5%_59r,7.8%_166r;2.0%_49r,2.7%_150r;16.7%_42r,16.3%_129r;2.0%_49r,1.8%_111r;3.5%_85r,4.0%_149r;2.6%_77r,4.2%_168r;11.4%_70r,8.7%_173r;3.0%_66r,1.9%_162r;5.9%_68r,4.…	chr4_4764372;chr4_4764384;chr4_4764465;chr4_4764477;chr4_4764650;chr4_4764654;chr4_4764758;chr4_4765079;chr4_4765238;chr4_4765294;chr4_4765350;chr4_4765722;chr4_4765723;chr4_4765810;chr4_4765832;chr4_4765883;chr4_4765985;chr4_4766049;chr4_4766285;chr4_4766301;chr4_4766323;chr4_4766499;chr4_4767003;chr4_4767063;chr4_4767067;chr4_4767070;chr4_4767199;chr4_4767200;chr4_4767408;chr4_4767410;chr4_4767…
Kmt2d	35	2.5	EXON,EXON;EXON,EXON;EXON,EXON;EXON,EXON;EXON,EXON;EXON,EXON;EXON,EXON;EXON,EXON;EXON,EXON;EXON,EXON;EXON,EXON;EXON,EXON;EXON,EXON;EXON,EXON;EXON,EXON;EXON,EXON;EXON,EXON;EXON,EXON;EXON,EXON;EXON,EXON;EXON,EXON;EXON,EXON;EXON,EXON;EXON,EXON;EXON,EXON;EXON,EXON;EXON,EXON;EXON,EXON;EXON,EXON;EXON,EXON;EXON,EXON;EXON,EXON;EXON,EXON;EXON,EXON;EXON,EXON	1.6%_192r,2.1%_145r;2.2%_89r,1.1%_91r;1.0%_99r,1.9%_105r;1.2%_82r,1.1%_91r;1.1%_92r,1.1%_93r;1.9%_103r,2.5%_80r;1.8%_55r,1.2%_85r;1.3%_76r,1.2%_85r;1.2%_85r,1.3%_80r;2.1%_95r,2.3%_88r;1.3%_79r,1.6%_63r;2.0%_51r,3.2%_62r;4.6%_87r,9.6%_83r;3.4%_88r,5.1%_78r;2.1%_47r,4.1%_49r;1.5%_65r,1.6%_61r;1.1%_92r,1.2%_83r;1.1%_95r,1.7%_117r;6.2%_65r,8.1%_62r;2.5%_80r,1.5%_65r;6.1%_66r,4.7%_64r;1.0%_97r,1.1%_87…	chr15_98831976;chr15_98834194;chr15_98839536;chr15_98840024;chr15_98840029;chr15_98840152;chr15_98841524;chr15_98842802;chr15_98843157;chr15_98844003;chr15_98844486;chr15_98845407;chr15_98845500;chr15_98845518;chr15_98845668;chr15_98846077;chr15_98850173;chr15_98850665;chr15_98852158;chr15_98852700;chr15_98852873;chr15_98853430;chr15_98853509;chr15_98853791;chr15_98856639;chr15_98858156;chr15_988…
Lin7c	35	4.3	EXON,EXON;EXON,EXON;EXON,EXON;EXON,EXON;EXON,EXON;EXON,EXON;EXON,EXON;EXON,EXON;EXON,EXON;EXON,EXON;EXON,EXON;EXON,EXON;EXON,EXON;EXON,EXON;EXON,EXON;EXON,EXON;EXON,EXON;EXON,EXON;EXON,EXON;EXON,EXON;EXON,EXON;EXON,EXON;EXON,EXON;EXON,EXON;EXON,EXON;EXON,EXON;EXON,EXON;EXON,EXON;EXON,EXON;EXON,EXON;EXON,EXON;EXON,EXON;EXON,EXON;EXON,EXON;EXON,EXON	2.8%_36r,3.6%_56r;2.7%_37r,1.6%_64r;2.3%_43r,2.3%_129r;2.0%_49r,3.6%_138r;4.3%_46r,8.8%_136r;6.3%_63r,6.6%_122r;6.3%_63r,7.4%_148r;7.9%_63r,10.0%_150r;2.2%_46r,2.9%_137r;9.8%_41r,2.1%_94r;5.0%_20r,3.3%_61r;12.0%_50r,20.0%_95r;2.0%_50r,5.3%_94r;2.0%_51r,1.0%_103r;4.0%_50r,1.9%_104r;3.5%_57r,1.4%_148r;3.2%_63r,2.1%_140r;2.9%_70r,1.3%_150r;6.5%_77r,7.9%_178r;6.8%_74r,7.0%_172r;1.9%_53r,4.1%_170r;4.0…	chr2_109898047;chr2_109898093;chr2_109898311;chr2_109898331;chr2_109898334;chr2_109898462;chr2_109898554;chr2_109898561;chr2_109898620;chr2_109898796;chr2_109899346;chr2_109899481;chr2_109899482;chr2_109899486;chr2_109899503;chr2_109899587;chr2_109899845;chr2_109899864;chr2_109899988;chr2_109899999;chr2_109900218;chr2_109900267;chr2_109900353;chr2_109900383;chr2_109900409;chr2_109900441;chr2_1099…
Lox	35	2.7	EXON,EXON;EXON,EXON;EXON,EXON;EXON,EXON;EXON,EXON;EXON,EXON;EXON,EXON;EXON,EXON;EXON,EXON;EXON,EXON;EXON,EXON;EXON,EXON;EXON,EXON;EXON,EXON;EXON,EXON;EXON,EXON;EXON,EXON;EXON,EXON;EXON,EXON;EXON,EXON;EXON,EXON;EXON,EXON;EXON,EXON;EXON,EXON;EXON,EXON;EXON,EXON;EXON,EXON;EXON,EXON;EXON,EXON;EXON,EXON;EXON,EXON;EXON,EXON;EXON,EXON;EXON,EXON;EXON,EXON	2.5%_281r,5.2%_480r;2.0%_354r,1.3%_617r;1.4%_1060r,2.1%_1826r;1.8%_1109r,1.8%_1926r;1.4%_1829r,2.0%_3085r;1.0%_1921r,1.9%_2974r;2.1%_1887r,2.9%_2964r;1.0%_1864r,2.1%_2866r;4.6%_1509r,6.0%_2504r;4.3%_1503r,5.7%_2505r;1.4%_501r,1.3%_699r;1.0%_504r,2.4%_703r;1.4%_510r,1.0%_717r;1.4%_1899r,1.4%_2788r;4.0%_2205r,4.5%_3100r;2.1%_2441r,3.5%_3166r;1.6%_2468r,1.2%_3181r;6.1%_2748r,9.2%_3496r;1.1%_2965r,1.…	chr18_52516107;chr18_52516119;chr18_52516172;chr18_52516181;chr18_52516262;chr18_52516320;chr18_52516439;chr18_52516501;chr18_52516751;chr18_52516752;chr18_52517034;chr18_52517036;chr18_52517038;chr18_52517232;chr18_52517277;chr18_52517384;chr18_52517487;chr18_52517506;chr18_52517520;chr18_52517528;chr18_52517737;chr18_52517911;chr18_52518233;chr18_52518244;chr18_52518358;chr18_52518638;chr18_525…
Mef2a	35	6.7	EXON,EXON;EXON,EXON;EXON,EXON;EXON,EXON;EXON,EXON;EXON,EXON;EXON,EXON;EXON,EXON;EXON,EXON;EXON,EXON;EXON,EXON;EXON,EXON;EXON,EXON;EXON,EXON;EXON,EXON;EXON,EXON;EXON,EXON;EXON,EXON;EXON,EXON;EXON,EXON;EXON,EXON;EXON,EXON;EXON,EXON;EXON,EXON;EXON,EXON;EXON,EXON;EXON,EXON;EXON,EXON;EXON,EXON;EXON,EXON;EXON,EXON;EXON,EXON;EXON,EXON;EXON,EXON;EXON,EXON	3.8%_53r,4.5%_89r;3.7%_54r,2.0%_99r;33.3%_54r,26.6%_109r;7.1%_56r,4.3%_116r;14.0%_57r,22.4%_116r;19.0%_58r,32.8%_116r;1.6%_61r,4.2%_118r;10.2%_59r,10.2%_118r;4.5%_88r,4.1%_170r;1.0%_103r,1.3%_157r;7.7%_104r,7.2%_153r;5.2%_97r,6.9%_116r;1.1%_92r,1.0%_103r;8.5%_47r,20.0%_75r;3.2%_62r,20.5%_73r;2.6%_78r,11.8%_127r;1.3%_76r,1.9%_106r;4.2%_71r,17.0%_94r;2.2%_46r,11.3%_115r;2.0%_50r,2.2%_91r;10.8%_37r,…	chr7_67231584;chr7_67231591;chr7_67231624;chr7_67231626;chr7_67231627;chr7_67231628;chr7_67231637;chr7_67231641;chr7_67231731;chr7_67231771;chr7_67231775;chr7_67231855;chr7_67231873;chr7_67232007;chr7_67232040;chr7_67232197;chr7_67232246;chr7_67232265;chr7_67232464;chr7_67233110;chr7_67233244;chr7_67233266;chr7_67233342;chr7_67233603;chr7_67234303;chr7_67234341;chr7_67234663;chr7_67234990;chr7_67…
Natd1	35	3.3	EXON,EXON;EXON,EXON;EXON,EXON;EXON,EXON;EXON,EXON;EXON,EXON;EXON,EXON;EXON,EXON;EXON,EXON;EXON,EXON;EXON,EXON;EXON,EXON;EXON,EXON;EXON,EXON;EXON,EXON;EXON,EXON;EXON,EXON;EXON,EXON;EXON,EXON;EXON,EXON;EXON,EXON;EXON,EXON;EXON,EXON;EXON,EXON;EXON,EXON;EXON,EXON;EXON,EXON;EXON,EXON;EXON,EXON;EXON,EXON;EXON,EXON;EXON,EXON;EXON,EXON;EXON,EXON;EXON,EXON	7.2%_69r,21.7%_60r;1.9%_208r,5.3%_152r;1.1%_270r,1.2%_168r;2.8%_252r,2.5%_162r;1.2%_169r,1.4%_147r;3.1%_258r,6.2%_209r;1.5%_275r,3.8%_211r;1.5%_272r,2.8%_217r;6.7%_210r,6.7%_165r;1.9%_208r,6.2%_161r;1.0%_193r,4.8%_145r;1.1%_181r,1.3%_150r;3.3%_181r,1.4%_148r;2.2%_182r,1.3%_151r;1.1%_187r,1.9%_154r;1.6%_187r,1.9%_154r;1.7%_179r,1.4%_148r;7.7%_156r,10.7%_112r;5.0%_140r,7.6%_105r;3.8%_133r,4.9%_103r…	chr11_60903133;chr11_60903420;chr11_60903649;chr11_60903662;chr11_60903913;chr11_60904012;chr11_60904021;chr11_60904050;chr11_60904129;chr11_60904133;chr11_60904146;chr11_60904165;chr11_60904190;chr11_60904191;chr11_60904196;chr11_60904197;chr11_60904274;chr11_60904650;chr11_60904684;chr11_60904687;chr11_60904795;chr11_60905090;chr11_60905171;chr11_60905268;chr11_60905282;chr11_60905518;chr11_609…
Pafah1b1	35	4.2	EXON,EXON;EXON,EXON;EXON,EXON;EXON,EXON;EXON,EXON;EXON,EXON;EXON,EXON;EXON,EXON;EXON,EXON;EXON,EXON;EXON,EXON;EXON,EXON;EXON,EXON;EXON,EXON;EXON,EXON;EXON,EXON;EXON,EXON;EXON,EXON;EXON,EXON;EXON,EXON;EXON,EXON;EXON,EXON;EXON,EXON;EXON,EXON;EXON,EXON;EXON,EXON;EXON,EXON;EXON,EXON;EXON,EXON;EXON,EXON;EXON,EXON;EXON,EXON;EXON,EXON;EXON,EXON;EXON,EXON	1.0%_99r,1.4%_207r;3.0%_100r,7.6%_211r;2.4%_126r,3.8%_235r;2.4%_83r,1.9%_159r;2.4%_83r,3.1%_160r;1.4%_74r,1.9%_160r;2.3%_86r,1.3%_157r;2.2%_89r,6.3%_175r;11.0%_91r,20.0%_180r;1.1%_91r,1.1%_179r;5.6%_142r,3.9%_207r;2.1%_141r,1.0%_203r;1.0%_97r,1.1%_181r;1.4%_73r,1.7%_115r;5.1%_78r,11.7%_128r;10.0%_70r,14.9%_114r;1.4%_70r,5.3%_114r;3.2%_63r,4.1%_98r;4.2%_71r,1.8%_111r;1.4%_69r,1.4%_147r;1.5%_67r,2.…	chr11_74674148;chr11_74674150;chr11_74674271;chr11_74674537;chr11_74674538;chr11_74674607;chr11_74675133;chr11_74675153;chr11_74675159;chr11_74675160;chr11_74675411;chr11_74675440;chr11_74675518;chr11_74675600;chr11_74675611;chr11_74675637;chr11_74675638;chr11_74675658;chr11_74675696;chr11_74675834;chr11_74675844;chr11_74675881;chr11_74676298;chr11_74676390;chr11_74676446;chr11_74676455;chr11_746…
Pak2	35	4.2	EXON,EXON;EXON,EXON;EXON,EXON;EXON,EXON;EXON,EXON;EXON,EXON;EXON,EXON;EXON,EXON;EXON,EXON;EXON,EXON;EXON,EXON;EXON,EXON;EXON,EXON;EXON,EXON;EXON,EXON;EXON,EXON;EXON,EXON;EXON,EXON;EXON,EXON;EXON,EXON;EXON,EXON;EXON,EXON;EXON,EXON;EXON,EXON;EXON,EXON;EXON,EXON;EXON,EXON;EXON,EXON;EXON,EXON;EXON,EXON;EXON,EXON;EXON,EXON;EXON,EXON;EXON,EXON;EXON,EXON	5.4%_93r,5.6%_89r;2.2%_135r,2.5%_120r;3.0%_166r,1.7%_120r;3.4%_178r,3.1%_129r;1.1%_188r,2.3%_130r;1.0%_195r,3.1%_131r;1.1%_190r,1.6%_125r;1.7%_118r,1.3%_78r;3.1%_127r,4.1%_121r;1.6%_123r,2.4%_123r;1.2%_84r,1.0%_96r;1.1%_92r,2.2%_93r;3.7%_27r,4.5%_22r;18.9%_323r,23.4%_286r;13.1%_512r,17.1%_404r;6.0%_650r,5.0%_499r;8.0%_626r,5.2%_482r;1.8%_626r,3.7%_481r;1.2%_257r,1.4%_213r;12.0%_341r,14.4%_264r;2.…	chr16_32016440;chr16_32016569;chr16_32016625;chr16_32016645;chr16_32016658;chr16_32016664;chr16_32016789;chr16_32016919;chr16_32016995;chr16_32017083;chr16_32017165;chr16_32017232;chr16_32017863;chr16_32018040;chr16_32018136;chr16_32018170;chr16_32018228;chr16_32018230;chr16_32018541;chr16_32018617;chr16_32018620;chr16_32018856;chr16_32018892;chr16_32019027;chr16_32019100;chr16_32019211;chr16_320…
Sbf2	35	6.0	EXON,EXON;EXON,EXON;EXON,EXON;EXON,EXON;EXON,EXON;EXON,EXON;EXON,EXON;EXON,EXON;EXON,EXON;EXON,EXON;EXON,EXON;EXON,EXON;EXON,EXON;EXON,EXON;EXON,EXON;EXON,EXON;EXON,EXON;EXON,EXON;EXON,EXON;EXON,EXON;EXON,EXON;EXON,EXON;EXON,EXON;EXON,EXON;EXON,EXON;EXON,EXON;EXON,EXON;EXON,EXON;EXON,EXON;EXON,EXON;EXON,EXON;EXON,EXON;EXON,EXON;EXON,EXON;EXON,EXON	4.7%_64r,7.4%_68r;4.7%_85r,3.8%_78r;2.4%_85r,1.2%_83r;2.8%_109r,1.2%_86r;5.8%_121r,1.1%_87r;1.4%_73r,5.6%_72r;1.4%_69r,2.8%_72r;3.6%_55r,2.7%_75r;2.0%_51r,1.9%_53r;2.6%_39r,5.0%_40r;1.5%_67r,2.2%_46r;15.4%_26r,2.5%_40r;5.1%_39r,2.1%_48r;3.2%_31r,2.6%_39r;8.0%_25r,12.5%_56r;4.3%_47r,1.8%_57r;10.2%_49r,21.3%_47r;4.1%_49r,2.1%_47r;4.1%_49r,2.1%_48r;2.2%_45r,2.3%_44r;4.4%_45r,15.0%_40r;2.4%_42r,7.3%_…	chr7_110308520;chr7_110308710;chr7_110308729;chr7_110308769;chr7_110308792;chr7_110308935;chr7_110308949;chr7_110312685;chr7_110329776;chr7_110339935;chr7_110340063;chr7_110351677;chr7_110364538;chr7_110365749;chr7_110372633;chr7_110420832;chr7_110420899;chr7_110420900;chr7_110420906;chr7_110422491;chr7_110422495;chr7_110422538;chr7_110428304;chr7_110428305;chr7_110428327;chr7_110438899;chr7_1104…
Sik3	35	4.8	EXON,EXON;EXON,EXON;EXON,EXON;INTRON,INTRON;INTRON,INTRON;INTRON,INTRON;EXON,EXON;EXON,EXON;EXON,EXON;EXON,EXON;EXON,EXON;EXON,EXON;EXON,EXON;EXON,EXON;EXON,EXON;EXON,EXON;EXON,EXON;EXON,EXON;EXON,EXON;EXON,EXON;EXON,EXON;EXON,EXON;EXON,EXON;EXON,EXON;EXON,EXON;EXON,EXON;EXON,EXON;EXON,EXON;EXON,EXON;EXON,EXON;EXON,EXON;EXON,EXON;EXON,EXON;EXON,EXON;EXON,EXON	1.8%_169r,1.0%_104r;1.1%_458r,1.1%_267r;5.0%_380r,8.0%_238r;6.6%_334r,6.7%_193r;2.6%_195r,1.7%_118r;3.8%_157r,2.1%_96r;5.1%_254r,6.7%_150r;2.1%_281r,1.9%_162r;1.3%_237r,1.4%_143r;8.3%_218r,7.2%_180r;40.5%_215r,46.6%_176r;9.4%_255r,13.6%_162r;5.7%_244r,9.7%_155r;2.0%_244r,3.7%_134r;1.6%_247r,3.4%_146r;1.2%_247r,3.4%_146r;3.0%_230r,4.1%_146r;1.1%_282r,1.1%_182r;3.6%_223r,1.2%_166r;3.1%_287r,3.1%_19…	chr9_46012908;chr9_46177887;chr9_46194263;chr9_46202448;chr9_46202684;chr9_46202781;chr9_46208843;chr9_46209101;chr9_46209146;chr9_46209649;chr9_46210481;chr9_46210588;chr9_46210598;chr9_46210761;chr9_46210806;chr9_46211675;chr9_46212138;chr9_46212240;chr9_46212342;chr9_46212404;chr9_46212405;chr9_46219504;chr9_46222110;chr9_46222303;chr9_46222466;chr9_46222503;chr9_46222583;chr9_46222919;chr9_46…
Sp3	35	3.5	EXON,EXON;EXON,EXON;EXON,EXON;EXON,EXON;EXON,EXON;EXON,EXON;EXON,EXON;EXON,EXON;EXON,EXON;EXON,EXON;EXON,EXON;EXON,EXON;EXON,EXON;EXON,EXON;EXON,EXON;EXON,EXON;EXON,EXON;EXON,EXON;EXON,EXON;EXON,EXON;EXON,EXON;EXON,EXON;EXON,EXON;EXON,EXON;EXON,EXON;EXON,EXON;EXON,EXON;EXON,EXON;EXON,EXON;EXON,EXON;EXON,EXON;EXON,EXON;EXON,EXON;EXON,EXON;EXON,EXON	8.0%_25r,10.3%_58r;2.1%_96r,2.4%_255r;1.6%_127r,1.2%_255r;3.2%_95r,3.1%_224r;3.2%_95r,1.9%_210r;4.8%_84r,1.3%_156r;1.3%_80r,1.3%_149r;2.2%_137r,3.6%_222r;1.3%_79r,1.3%_149r;1.1%_91r,4.1%_194r;10.0%_120r,15.0%_246r;2.2%_137r,1.8%_284r;4.3%_141r,2.3%_306r;1.2%_169r,4.6%_349r;2.0%_149r,4.2%_379r;2.7%_110r,1.5%_206r;2.7%_110r,3.2%_221r;2.0%_102r,4.3%_231r;1.0%_101r,1.2%_253r;1.6%_123r,2.1%_242r;1.0%_…	chr2_72936622;chr2_72937011;chr2_72937419;chr2_72937426;chr2_72937437;chr2_72937579;chr2_72937583;chr2_72937829;chr2_72937880;chr2_72937993;chr2_72938065;chr2_72938140;chr2_72938168;chr2_72938293;chr2_72940682;chr2_72946701;chr2_72970186;chr2_72970209;chr2_72970235;chr2_72970469;chr2_72970505;chr2_72970591;chr2_72970734;chr2_72970853;chr2_72970863;chr2_72970950;chr2_72970972;chr2_72971004;chr2_72…
Specc1	35	3.8	EXON,EXON;EXON,EXON;EXON,EXON;EXON,EXON;EXON,EXON;EXON,EXON;EXON,EXON;EXON,EXON;EXON,EXON;EXON,EXON;EXON,EXON;EXON,EXON;EXON,EXON;EXON,EXON;EXON,EXON;EXON,EXON;EXON,EXON;EXON,EXON;EXON,EXON;EXON,EXON;EXON,EXON;EXON,EXON;EXON,EXON;EXON,EXON;EXON,EXON;EXON,EXON;EXON,EXON;EXON,EXON;EXON,EXON;EXON,EXON;EXON,EXON;EXON,EXON;EXON,EXON;EXON,EXON;EXON,EXON	1.1%_95r,1.3%_75r;1.3%_78r,1.1%_90r;4.8%_62r,12.2%_74r;1.0%_97r,1.1%_90r;1.0%_99r,1.2%_82r;1.3%_79r,2.1%_47r;6.4%_47r,8.6%_58r;2.1%_47r,1.8%_57r;12.5%_32r,3.2%_63r;4.3%_46r,5.2%_58r;1.7%_58r,3.7%_54r;12.5%_56r,13.5%_37r;3.7%_54r,5.3%_38r;2.3%_44r,3.8%_53r;6.5%_46r,6.0%_50r;3.7%_82r,1.6%_63r;1.2%_84r,3.2%_63r;1.1%_93r,3.6%_56r;1.9%_52r,8.3%_48r;2.9%_34r,3.1%_32r;4.5%_44r,8.9%_56r;1.6%_62r,1.9%_53r…	chr11_62118171;chr11_62118506;chr11_62118661;chr11_62118954;chr11_62118969;chr11_62138241;chr11_62138515;chr11_62138516;chr11_62138641;chr11_62138848;chr11_62138904;chr11_62139034;chr11_62139042;chr11_62139159;chr11_62139247;chr11_62219560;chr11_62219691;chr11_62220124;chr11_62220354;chr11_62220467;chr11_62220733;chr11_62220916;chr11_62221068;chr11_62221431;chr11_62221731;chr11_62221767;chr11_622…
Tcf20	35	2.5	EXON,EXON;EXON,EXON;EXON,EXON;EXON,EXON;EXON,EXON;EXON,EXON;EXON,EXON;EXON,EXON;EXON,EXON;EXON,EXON;EXON,EXON;EXON,EXON;EXON,EXON;EXON,EXON;EXON,EXON;EXON,EXON;EXON,EXON;EXON,EXON;EXON,EXON;EXON,EXON;EXON,EXON;EXON,EXON;EXON,EXON;EXON,EXON;EXON,EXON;EXON,EXON;EXON,EXON;EXON,EXON;EXON,EXON;EXON,EXON;EXON,EXON;EXON,EXON;EXON,EXON;EXON,EXON;EXON,EXON	1.3%_80r,2.3%_44r;1.2%_82r,2.3%_44r;1.0%_102r,1.5%_68r;2.5%_237r,1.5%_196r;1.5%_479r,1.7%_292r;5.3%_415r,8.9%_304r;1.1%_353r,3.3%_241r;3.9%_310r,3.8%_240r;1.1%_268r,1.3%_225r;5.7%_315r,9.5%_284r;1.8%_326r,3.1%_289r;2.0%_345r,3.8%_319r;1.4%_219r,1.5%_202r;1.4%_220r,1.0%_192r;1.3%_390r,1.7%_286r;3.9%_179r,3.9%_153r;1.9%_266r,2.3%_258r;3.4%_328r,3.8%_208r;1.8%_274r,1.5%_196r;1.5%_201r,1.3%_157r;1.0%…	chr15_82809090;chr15_82809096;chr15_82809149;chr15_82809245;chr15_82809658;chr15_82852411;chr15_82852623;chr15_82852926;chr15_82852967;chr15_82853162;chr15_82853171;chr15_82853185;chr15_82853666;chr15_82853696;chr15_82854283;chr15_82854494;chr15_82854689;chr15_82854883;chr15_82854991;chr15_82855030;chr15_82855430;chr15_82855802;chr15_82855880;chr15_82856012;chr15_82856018;chr15_82856032;chr15_828…
Tgoln1	35	4.2	EXON,EXON;EXON,EXON;EXON,EXON;EXON,EXON;EXON,EXON;EXON,EXON;EXON,EXON;EXON,EXON;EXON,EXON;EXON,EXON;EXON,EXON;EXON,EXON;EXON,EXON;EXON,EXON;EXON,EXON;EXON,EXON;EXON,EXON;EXON,EXON;EXON,EXON;EXON,EXON;EXON,EXON;EXON,EXON;EXON,EXON;EXON,EXON;EXON,EXON;EXON,EXON;EXON,EXON;EXON,EXON;EXON,EXON;EXON,EXON;EXON,EXON;EXON,EXON;EXON,EXON;EXON,EXON;EXON,EXON	2.7%_514r,6.3%_507r;1.9%_157r,4.7%_149r;1.1%_278r,3.7%_299r;1.1%_261r,2.5%_276r;1.2%_242r,1.3%_297r;2.2%_358r,2.6%_382r;2.8%_351r,5.7%_389r;1.2%_401r,2.0%_392r;1.8%_279r,2.4%_294r;1.4%_284r,2.9%_279r;2.8%_282r,1.9%_270r;2.5%_284r,2.6%_271r;1.1%_273r,2.7%_257r;1.5%_273r,2.7%_262r;1.2%_255r,2.8%_253r;1.5%_268r,1.1%_268r;6.2%_387r,7.4%_363r;16.6%_386r,28.1%_310r;3.3%_365r,4.4%_340r;2.3%_392r,2.2%_37…	chr6_72608740;chr6_72608937;chr6_72609181;chr6_72609319;chr6_72609539;chr6_72609571;chr6_72609656;chr6_72609689;chr6_72609709;chr6_72609774;chr6_72609788;chr6_72609789;chr6_72609795;chr6_72609801;chr6_72609822;chr6_72609870;chr6_72610126;chr6_72610518;chr6_72610679;chr6_72610697;chr6_72610925;chr6_72610947;chr6_72610961;chr6_72610965;chr6_72611049;chr6_72611053;chr6_72611206;chr6_72611276;chr6_72…
Ubap2	35	4.3	EXON,EXON;EXON,EXON;EXON,EXON;EXON,EXON;EXON,EXON;EXON,EXON;EXON,EXON;EXON,EXON;EXON,EXON;EXON,EXON;EXON,EXON;INTRON,INTRON;EXON,EXON;EXON,EXON;EXON,EXON;EXON,EXON;EXON,EXON;EXON,EXON;EXON,EXON;EXON,EXON;EXON,EXON;EXON,EXON;EXON,EXON;EXON,EXON;EXON,EXON;EXON,EXON;EXON,EXON;EXON,EXON;EXON,EXON;EXON,EXON;EXON,EXON;EXON,EXON;EXON,EXON;EXON,EXON;EXON,EXON	2.2%_1255r,3.6%_832r;1.6%_1273r,2.6%_844r;12.0%_1271r,20.1%_837r;2.1%_1311r,2.6%_859r;10.1%_1336r,18.6%_876r;5.8%_1326r,9.1%_875r;2.9%_1259r,3.2%_808r;1.4%_1114r,1.7%_704r;6.0%_828r,10.7%_484r;1.5%_726r,1.2%_507r;1.8%_843r,3.1%_586r;3.4%_88r,1.6%_61r;2.5%_1181r,4.2%_759r;1.8%_927r,5.8%_599r;11.9%_679r,19.5%_503r;2.2%_1030r,3.6%_661r;1.0%_766r,2.6%_505r;2.1%_762r,1.8%_504r;7.6%_762r,8.2%_502r;1.5%…	chr4_41194573;chr4_41194576;chr4_41194578;chr4_41194595;chr4_41194598;chr4_41194603;chr4_41194623;chr4_41194796;chr4_41195060;chr4_41195164;chr4_41195224;chr4_41195330;chr4_41195422;chr4_41195644;chr4_41195967;chr4_41196395;chr4_41196741;chr4_41196742;chr4_41196744;chr4_41196749;chr4_41196801;chr4_41201478;chr4_41202306;chr4_41202434;chr4_41203537;chr4_41203547;chr4_41203572;chr4_41205565;chr4_41…
Zeb1	35	2.9	EXON,EXON;EXON,EXON;EXON,EXON;EXON,EXON;EXON,EXON;EXON,EXON;EXON,EXON;EXON,EXON;EXON,EXON;EXON,EXON;EXON,EXON;EXON,EXON;EXON,EXON;EXON,EXON;EXON,EXON;EXON,EXON;EXON,EXON;EXON,EXON;EXON,EXON;EXON,EXON;EXON,EXON;EXON,EXON;EXON,EXON;EXON,EXON;EXON,EXON;EXON,EXON;EXON,EXON;EXON,EXON;EXON,EXON;EXON,EXON;EXON,EXON;EXON,EXON;EXON,EXON;EXON,EXON;EXON,EXON	1.6%_61r,1.0%_99r;1.3%_77r,1.0%_102r;1.1%_88r,1.3%_77r;2.0%_100r,1.3%_80r;2.0%_51r,1.4%_74r;1.6%_62r,4.2%_71r;1.4%_71r,1.3%_77r;1.4%_71r,1.3%_80r;2.2%_92r,2.2%_93r;5.6%_108r,1.9%_107r;4.8%_105r,1.9%_107r;1.3%_80r,1.1%_94r;4.7%_86r,9.8%_143r;1.1%_91r,2.0%_98r;1.9%_108r,5.8%_121r;5.7%_106r,3.4%_116r;2.0%_99r,5.5%_127r;1.1%_88r,2.5%_120r;1.1%_89r,2.3%_131r;4.7%_86r,3.8%_132r;3.5%_85r,4.1%_121r;2.3%_…	chr18_5705197;chr18_5759070;chr18_5759167;chr18_5761359;chr18_5766621;chr18_5766960;chr18_5767010;chr18_5767018;chr18_5767223;chr18_5767521;chr18_5767522;chr18_5767580;chr18_5767800;chr18_5767966;chr18_5773176;chr18_5773235;chr18_5773367;chr18_5773401;chr18_5773503;chr18_5773506;chr18_5773530;chr18_5773534;chr18_5773600;chr18_5773650;chr18_5773663;chr18_5773671;chr18_5773748;chr18_5773927;chr18_5…
Arid2	34	3.8	EXON,EXON;EXON,EXON;EXON,EXON;EXON,EXON;EXON,EXON;EXON,EXON;EXON,EXON;EXON,EXON;EXON,EXON;EXON,EXON;EXON,EXON;EXON,EXON;EXON,EXON;EXON,EXON;EXON,EXON;EXON,EXON;EXON,EXON;EXON,EXON;EXON,EXON;EXON,EXON;EXON,EXON;EXON,EXON;EXON,EXON;EXON,EXON;EXON,EXON;EXON,EXON;EXON,EXON;EXON,EXON;EXON,EXON;EXON,EXON;EXON,EXON;EXON,EXON;EXON,EXON;EXON,EXON	2.4%_42r,7.3%_41r;2.9%_70r,1.3%_79r;1.2%_86r,1.2%_85r;1.8%_57r,1.1%_95r;2.9%_105r,3.4%_88r;1.2%_81r,2.1%_96r;1.7%_60r,1.3%_80r;1.1%_92r,1.0%_98r;2.5%_79r,1.1%_94r;5.6%_54r,9.0%_78r;7.8%_90r,6.4%_109r;1.4%_71r,8.5%_82r;4.1%_74r,7.9%_89r;6.8%_74r,10.5%_86r;6.7%_90r,17.1%_82r;4.3%_92r,7.5%_80r;1.1%_93r,1.9%_104r;4.4%_91r,3.4%_119r;2.4%_84r,7.5%_106r;2.2%_89r,1.9%_104r;2.4%_83r,2.7%_73r;1.2%_82r,1.3%…	chr15_96287625;chr15_96287932;chr15_96350070;chr15_96361598;chr15_96363628;chr15_96366852;chr15_96368740;chr15_96369981;chr15_96370041;chr15_96370150;chr15_96370270;chr15_96370408;chr15_96370441;chr15_96370447;chr15_96370605;chr15_96370608;chr15_96370745;chr15_96370789;chr15_96371011;chr15_96371051;chr15_96371294;chr15_96371322;chr15_96371363;chr15_96371487;chr15_96372110;chr15_96372366;chr15_963…
Arnt2	34	4.2	EXON,EXON;EXON,EXON;EXON,EXON;EXON,EXON;EXON,EXON;EXON,EXON;EXON,EXON;EXON,EXON;EXON,EXON;EXON,EXON;EXON,EXON;EXON,EXON;EXON,EXON;EXON,EXON;EXON,EXON;EXON,EXON;EXON,EXON;EXON,EXON;EXON,EXON;EXON,EXON;EXON,EXON;EXON,EXON;EXON,EXON;EXON,EXON;EXON,EXON;EXON,EXON;EXON,EXON;EXON,EXON;EXON,EXON;EXON,EXON;EXON,EXON;EXON,EXON;EXON,EXON;EXON,EXON	2.4%_126r,7.3%_110r;2.6%_114r,3.2%_93r;10.8%_93r,10.5%_76r;1.0%_101r,1.3%_75r;1.0%_99r,1.2%_81r;4.1%_98r,2.5%_81r;4.1%_98r,5.8%_86r;1.7%_117r,1.0%_99r;2.6%_155r,1.9%_103r;3.9%_178r,1.8%_111r;1.0%_103r,2.0%_100r;2.1%_97r,1.4%_70r;2.1%_94r,2.6%_78r;3.7%_107r,6.6%_76r;8.7%_104r,11.7%_60r;1.1%_95r,2.0%_51r;3.1%_65r,2.8%_36r;2.6%_76r,4.5%_44r;2.0%_102r,1.4%_69r;13.3%_113r,28.9%_76r;1.6%_61r,2.0%_51r;6…	chr7_84246532;chr7_84246591;chr7_84246644;chr7_84246670;chr7_84246702;chr7_84246705;chr7_84246736;chr7_84246792;chr7_84246906;chr7_84246978;chr7_84247392;chr7_84247600;chr7_84247656;chr7_84247774;chr7_84247851;chr7_84247953;chr7_84248025;chr7_84248214;chr7_84248371;chr7_84248416;chr7_84248618;chr7_84248672;chr7_84248675;chr7_84248686;chr7_84248891;chr7_84248906;chr7_84249188;chr7_84249323;chr7_84…
Capza1	34	4.3	EXON,EXON;EXON,EXON;EXON,EXON;EXON,EXON;EXON,EXON;EXON,EXON;EXON,EXON;EXON,EXON;EXON,EXON;EXON,EXON;EXON,EXON;EXON,EXON;EXON,EXON;EXON,EXON;EXON,EXON;EXON,EXON;EXON,EXON;EXON,EXON;EXON,EXON;EXON,EXON;EXON,EXON;EXON,EXON;EXON,EXON;EXON,EXON;EXON,EXON;EXON,EXON;EXON,EXON;EXON,EXON;EXON,EXON;EXON,EXON;EXON,EXON;EXON,EXON;EXON,EXON;EXON,EXON	2.1%_291r,4.4%_272r;2.2%_182r,2.3%_177r;1.3%_158r,3.7%_135r;5.2%_115r,9.4%_85r;4.1%_122r,2.3%_88r;1.3%_157r,1.5%_137r;2.1%_146r,3.1%_128r;3.8%_160r,6.6%_136r;3.1%_161r,5.1%_137r;1.3%_301r,4.1%_269r;1.7%_727r,1.8%_569r;1.7%_904r,2.1%_706r;1.6%_1046r,2.4%_808r;5.1%_819r,3.8%_624r;3.3%_723r,2.6%_534r;6.3%_368r,6.7%_268r;1.9%_366r,1.9%_266r;1.5%_205r,5.1%_138r;1.5%_200r,3.1%_130r;4.9%_164r,6.5%_107r;…	chr3_104823041;chr3_104823148;chr3_104823200;chr3_104823264;chr3_104823278;chr3_104823342;chr3_104823352;chr3_104823481;chr3_104823482;chr3_104823543;chr3_104823659;chr3_104823707;chr3_104823762;chr3_104823814;chr3_104823844;chr3_104823882;chr3_104823883;chr3_104823929;chr3_104823932;chr3_104824123;chr3_104824197;chr3_104824201;chr3_104824202;chr3_104824269;chr3_104824478;chr3_104824494;chr3_1048…
Elovl5	34	5.7	EXON,EXON;EXON,EXON;EXON,EXON;EXON,EXON;EXON,EXON;EXON,EXON;EXON,EXON;EXON,EXON;EXON,EXON;EXON,EXON;EXON,EXON;EXON,EXON;EXON,EXON;EXON,EXON;EXON,EXON;EXON,EXON;EXON,EXON;EXON,EXON;EXON,EXON;EXON,EXON;EXON,EXON;EXON,EXON;EXON,EXON;EXON,EXON;EXON,EXON;EXON,EXON;EXON,EXON;EXON,EXON;EXON,EXON;EXON,EXON;EXON,EXON;EXON,EXON;EXON,EXON;EXON,EXON	3.2%_435r,5.8%_257r;1.8%_331r,1.6%_244r;1.6%_309r,6.9%_245r;15.5%_310r,22.7%_247r;6.8%_292r,13.4%_261r;2.2%_232r,3.0%_198r;2.2%_230r,2.0%_196r;2.9%_207r,2.2%_184r;1.6%_185r,3.2%_156r;1.1%_185r,2.5%_161r;6.1%_197r,1.2%_166r;2.3%_171r,4.4%_137r;9.1%_318r,8.9%_235r;5.8%_274r,4.8%_189r;3.3%_396r,3.9%_304r;11.7%_240r,23.6%_191r;7.0%_242r,6.8%_191r;2.1%_238r,2.7%_184r;1.6%_248r,6.5%_184r;7.0%_327r,6.6%…	chr9_77976830;chr9_77982792;chr9_77982849;chr9_77982850;chr9_77982908;chr9_77982983;chr9_77982984;chr9_77983035;chr9_77983046;chr9_77983069;chr9_77983102;chr9_77983273;chr9_77983384;chr9_77983440;chr9_77983623;chr9_77983735;chr9_77983739;chr9_77983743;chr9_77983752;chr9_77983827;chr9_77983828;chr9_77983865;chr9_77983878;chr9_77983995;chr9_77984028;chr9_77984096;chr9_77984160;chr9_77984175;chr9_77…
Ep300	34	5.8	EXON,EXON;EXON,EXON;EXON,EXON;EXON,EXON;EXON,EXON;EXON,EXON;EXON,EXON;EXON,EXON;EXON,EXON;EXON,EXON;EXON,EXON;EXON,EXON;EXON,EXON;EXON,EXON;EXON,EXON;EXON,EXON;EXON,EXON;EXON,EXON;EXON,EXON;EXON,EXON;EXON,EXON;EXON,EXON;EXON,EXON;EXON,EXON;EXON,EXON;EXON,EXON;EXON,EXON;EXON,EXON;EXON,EXON;EXON,EXON;EXON,EXON;EXON,EXON;EXON,EXON;EXON,EXON	1.2%_84r,1.2%_82r;1.2%_86r,1.3%_80r;2.7%_75r,2.4%_82r;19.4%_72r,15.3%_72r;2.2%_135r,4.2%_119r;1.1%_89r,2.2%_92r;5.7%_122r,15.3%_131r;4.5%_111r,5.8%_104r;3.7%_135r,3.1%_128r;1.3%_156r,1.6%_128r;23.0%_161r,27.1%_129r;3.0%_203r,3.7%_162r;3.0%_198r,3.5%_144r;3.7%_81r,6.9%_87r;4.6%_108r,6.7%_90r;2.5%_118r,5.1%_98r;1.5%_137r,1.7%_115r;2.5%_159r,4.3%_138r;6.5%_124r,1.6%_125r;3.0%_166r,7.6%_157r;2.1%_95r…	chr15_81586639;chr15_81608225;chr15_81610467;chr15_81611463;chr15_81613260;chr15_81616051;chr15_81616775;chr15_81621072;chr15_81621134;chr15_81624543;chr15_81624551;chr15_81627443;chr15_81627470;chr15_81628431;chr15_81628611;chr15_81628628;chr15_81628656;chr15_81628676;chr15_81636795;chr15_81640106;chr15_81640508;chr15_81648462;chr15_81649444;chr15_81649503;chr15_81649879;chr15_81650619;chr15_816…
Fbxl20	34	3.9	EXON,EXON;EXON,EXON;EXON,EXON;EXON,EXON;EXON,EXON;EXON,EXON;EXON,EXON;EXON,EXON;EXON,EXON;EXON,EXON;EXON,EXON;EXON,EXON;EXON,EXON;EXON,EXON;EXON,EXON;EXON,EXON;EXON,EXON;EXON,EXON;EXON,EXON;EXON,EXON;EXON,EXON;EXON,EXON;EXON,EXON;EXON,EXON;EXON,EXON;EXON,EXON;EXON,EXON;EXON,EXON;EXON,EXON;EXON,EXON;EXON,EXON;EXON,EXON;EXON,EXON;EXON,EXON	3.5%_86r,3.3%_61r;1.3%_77r,3.6%_56r;3.1%_98r,2.9%_68r;1.8%_111r,6.0%_84r;1.1%_95r,3.2%_63r;1.1%_87r,1.6%_64r;5.7%_87r,11.9%_67r;2.7%_75r,2.0%_51r;2.8%_72r,4.1%_49r;5.6%_54r,9.3%_43r;3.1%_64r,2.2%_46r;7.3%_82r,22.4%_49r;1.3%_78r,1.9%_54r;1.3%_79r,1.8%_55r;5.7%_53r,3.9%_51r;2.8%_36r,5.9%_34r;1.6%_61r,4.2%_48r;2.1%_48r,2.1%_47r;1.5%_65r,2.2%_45r;2.0%_49r,5.9%_51r;25.9%_27r,23.1%_26r;1.8%_57r,2.9%_35…	chr11_98083027;chr11_98083045;chr11_98083083;chr11_98083176;chr11_98083362;chr11_98083372;chr11_98083381;chr11_98083455;chr11_98083468;chr11_98083631;chr11_98083679;chr11_98083707;chr11_98083738;chr11_98083739;chr11_98083837;chr11_98084098;chr11_98084452;chr11_98084625;chr11_98085154;chr11_98085322;chr11_98086848;chr11_98088465;chr11_98088468;chr11_98088691;chr11_98088975;chr11_98088977;chr11_980…
Gm44505	34	2.7	INTRON,INTRON;INTRON,INTRON;INTRON,INTRON;INTRON,INTRON;INTRON,INTRON;INTRON,INTRON;INTRON,INTRON;INTRON,INTRON;INTRON,INTRON;INTRON,INTRON;INTRON,INTRON;INTRON,INTRON;INTRON,INTRON;INTRON,INTRON;INTRON,INTRON;INTRON,INTRON;INTRON,INTRON;INTRON,INTRON;INTRON,INTRON;INTRON,INTRON;INTRON,INTRON;INTRON,INTRON;INTRON,INTRON;INTRON,INTRON;INTRON,INTRON;INTRON,INTRON;INTRON,INTRON;INTRON,INTRON;INTRON,…	1.2%_426r,1.0%_308r;1.9%_428r,1.0%_310r;1.2%_506r,1.0%_390r;1.1%_531r,1.6%_376r;1.0%_315r,1.2%_246r;1.3%_156r,3.4%_147r;1.9%_156r,4.1%_98r;2.4%_333r,1.3%_234r;1.4%_349r,1.0%_297r;4.8%_336r,5.4%_279r;2.7%_264r,3.4%_237r;2.5%_315r,2.4%_291r;2.9%_315r,2.4%_294r;1.3%_312r,1.0%_294r;1.5%_338r,1.7%_301r;1.0%_293r,1.3%_238r;2.0%_304r,1.3%_240r;2.2%_315r,2.5%_241r;1.3%_314r,2.0%_254r;1.1%_348r,1.7%_295r;…	chr19_12767190;chr19_12767193;chr19_12767417;chr19_12767466;chr19_12767664;chr19_12767722;chr19_12767802;chr19_12767900;chr19_12768029;chr19_12768035;chr19_12768190;chr19_12768518;chr19_12768519;chr19_12768520;chr19_12768575;chr19_12768684;chr19_12768692;chr19_12768706;chr19_12768784;chr19_12768897;chr19_12768982;chr19_12769015;chr19_12769020;chr19_12769167;chr19_12769310;chr19_12769311;chr19_127…
Grb10	34	5.0	EXON,EXON;EXON,EXON;EXON,EXON;EXON,EXON;EXON,EXON;EXON,EXON;EXON,EXON;EXON,EXON;EXON,EXON;EXON,EXON;EXON,EXON;EXON,EXON;EXON,EXON;EXON,EXON;EXON,EXON;EXON,EXON;EXON,EXON;EXON,EXON;EXON,EXON;EXON,EXON;EXON,EXON;EXON,EXON;EXON,EXON;EXON,EXON;EXON,EXON;EXON,EXON;EXON,EXON;EXON,EXON;EXON,EXON;EXON,EXON;EXON,EXON;EXON,EXON;EXON,EXON;EXON,EXON	1.8%_276r,2.7%_184r;3.2%_371r,5.1%_253r;13.2%_471r,19.0%_315r;1.2%_574r,2.2%_364r;3.4%_2622r,4.3%_1816r;2.0%_1988r,3.3%_1241r;1.3%_1759r,1.1%_1149r;2.6%_2072r,4.3%_1340r;4.3%_2189r,5.3%_1394r;1.1%_2175r,1.4%_1388r;18.8%_1900r,23.7%_1271r;3.8%_1992r,6.0%_1320r;1.8%_2430r,2.5%_1478r;1.1%_1512r,3.6%_1042r;1.1%_1408r,1.7%_1038r;5.4%_1401r,8.0%_1004r;12.0%_1603r,19.7%_1109r;4.0%_1498r,6.0%_1045r;3.1%_…	chr11_11930559;chr11_11930563;chr11_11930566;chr11_11930574;chr11_11930803;chr11_11930964;chr11_11930977;chr11_11931072;chr11_11931136;chr11_11931138;chr11_11931162;chr11_11931187;chr11_11931308;chr11_11931408;chr11_11931460;chr11_11931484;chr11_11931573;chr11_11931613;chr11_11931636;chr11_11932241;chr11_11932422;chr11_11932622;chr11_11932648;chr11_11932784;chr11_11932964;chr11_11932993;chr11_119…
Itgav	34	3.7	EXON,EXON;EXON,EXON;EXON,EXON;EXON,EXON;EXON,EXON;EXON,EXON;EXON,EXON;EXON,EXON;EXON,EXON;EXON,EXON;EXON,EXON;EXON,EXON;EXON,EXON;EXON,EXON;EXON,EXON;EXON,EXON;EXON,EXON;EXON,EXON;EXON,EXON;EXON,EXON;EXON,EXON;EXON,EXON;EXON,EXON;EXON,EXON;EXON,EXON;EXON,EXON;EXON,EXON;EXON,EXON;EXON,EXON;EXON,EXON;EXON,EXON;EXON,EXON;EXON,EXON;EXON,EXON	5.0%_100r,6.3%_175r;2.8%_251r,2.5%_322r;3.3%_307r,3.7%_374r;2.3%_307r,1.9%_375r;1.4%_293r,2.9%_348r;1.1%_180r,2.8%_248r;14.7%_177r,20.2%_218r;4.4%_181r,6.7%_239r;1.4%_214r,1.1%_285r;1.3%_225r,3.3%_272r;5.0%_221r,12.0%_266r;1.0%_210r,5.6%_251r;2.4%_210r,1.6%_252r;3.1%_160r,9.9%_232r;1.2%_173r,3.6%_365r;1.9%_160r,3.9%_358r;4.4%_114r,6.9%_261r;1.7%_119r,3.4%_262r;1.7%_115r,1.0%_197r;2.5%_118r,6.2%_1…	chr2_83791206;chr2_83801979;chr2_83803346;chr2_83803347;chr2_83803399;chr2_83803639;chr2_83803701;chr2_83803710;chr2_83803734;chr2_83803755;chr2_83803763;chr2_83803766;chr2_83803768;chr2_83804185;chr2_83804335;chr2_83804413;chr2_83804486;chr2_83804500;chr2_83804672;chr2_83804697;chr2_83805142;chr2_83805234;chr2_83805274;chr2_83805523;chr2_83805534;chr2_83805689;chr2_83805966;chr2_83805984;chr2_83…
Klhdc10	34	4.5	EXON,EXON;EXON,EXON;EXON,EXON;EXON,EXON;EXON,EXON;EXON,EXON;EXON,EXON;EXON,EXON;EXON,EXON;EXON,EXON;EXON,EXON;EXON,EXON;EXON,EXON;EXON,EXON;EXON,EXON;EXON,EXON;EXON,EXON;EXON,EXON;EXON,EXON;EXON,EXON;EXON,EXON;EXON,EXON;EXON,EXON;EXON,EXON;EXON,EXON;EXON,EXON;EXON,EXON;EXON,EXON;EXON,EXON;EXON,EXON;EXON,EXON;EXON,EXON;EXON,EXON;EXON,EXON	1.3%_305r,4.4%_203r;2.6%_379r,3.3%_271r;1.9%_316r,2.9%_205r;1.0%_192r,1.0%_99r;3.7%_190r,1.0%_100r;3.3%_151r,1.0%_105r;2.5%_199r,2.4%_126r;1.2%_254r,1.8%_167r;2.0%_250r,1.2%_165r;1.0%_100r,7.5%_80r;1.9%_108r,6.8%_88r;10.0%_110r,19.0%_84r;1.9%_106r,2.2%_90r;5.5%_145r,14.0%_100r;1.4%_74r,1.4%_72r;1.1%_91r,2.7%_113r;5.4%_130r,3.4%_117r;1.4%_145r,1.8%_110r;7.1%_141r,4.8%_104r;2.5%_119r,2.1%_94r;4.6%_…	chr6_30446656;chr6_30450602;chr6_30450739;chr6_30450995;chr6_30451025;chr6_30451143;chr6_30451189;chr6_30451343;chr6_30451349;chr6_30451752;chr6_30451773;chr6_30451780;chr6_30451804;chr6_30452014;chr6_30452531;chr6_30452668;chr6_30453177;chr6_30453237;chr6_30453388;chr6_30453414;chr6_30453512;chr6_30453535;chr6_30453773;chr6_30453894;chr6_30453935;chr6_30453993;chr6_30454130;chr6_30454240;chr6_30…
Marf1	34	4.1	EXON,EXON;EXON,EXON;EXON,EXON;EXON,EXON;EXON,EXON;EXON,EXON;EXON,EXON;EXON,EXON;EXON,EXON;EXON,EXON;EXON,EXON;EXON,EXON;EXON,EXON;EXON,EXON;EXON,EXON;EXON,EXON;EXON,EXON;EXON,EXON;INTRON,INTRON;INTRON,INTRON;EXON,EXON;EXON,EXON;EXON,EXON;EXON,EXON;EXON,EXON;EXON,EXON;EXON,EXON;EXON,EXON;EXON,EXON;EXON,EXON;EXON,EXON;EXON,EXON;EXON,EXON;EXON,EXON	7.4%_27r,15.4%_26r;2.0%_49r,4.2%_71r;9.8%_51r,4.2%_72r;3.3%_61r,11.1%_54r;1.3%_80r,2.8%_71r;6.5%_62r,8.1%_62r;2.0%_51r,1.5%_66r;3.9%_51r,1.5%_66r;2.3%_88r,5.2%_77r;2.2%_46r,4.9%_41r;2.1%_48r,3.0%_66r;4.3%_47r,2.0%_51r;1.2%_83r,14.0%_57r;1.4%_70r,2.9%_69r;7.2%_69r,2.5%_79r;2.0%_49r,6.5%_62r;11.1%_36r,7.4%_54r;2.6%_38r,5.8%_52r;1.9%_52r,3.1%_32r;4.1%_49r,2.5%_40r;5.8%_103r,10.4%_77r;1.2%_85r,1.7%_6…	chr16_14109291;chr16_14110203;chr16_14110206;chr16_14110529;chr16_14111112;chr16_14111406;chr16_14117363;chr16_14117365;chr16_14120227;chr16_14128790;chr16_14129670;chr16_14129719;chr16_14131487;chr16_14131526;chr16_14131586;chr16_14131616;chr16_14132626;chr16_14132693;chr16_14141604;chr16_14141640;chr16_14142377;chr16_14142488;chr16_14145992;chr16_14146823;chr16_14151314;chr16_14152027;chr16_141…
Mbtps2	34	6.2	EXON,EXON;EXON,EXON;EXON,EXON;EXON,EXON;EXON,EXON;EXON,EXON;EXON,EXON;EXON,EXON;EXON,EXON;EXON,EXON;EXON,EXON;EXON,EXON;EXON,EXON;INTRON,INTRON;INTRON,INTRON;INTRON,INTRON;INTRON,INTRON;INTRON,INTRON;INTRON,INTRON;INTRON,INTRON;INTRON,INTRON;INTRON,INTRON;INTRON,INTRON;INTRON,INTRON;INTRON,INTRON;INTRON,INTRON;INTRON,INTRON;INTRON,INTRON;INTRON,INTRON;INTRON,INTRON;EXON,EXON;EXON,EXON;EXON,EXON;E…	3.6%_55r,2.8%_106r;6.1%_49r,4.9%_82r;21.1%_38r,38.4%_73r;6.1%_49r,3.0%_67r;2.0%_49r,2.9%_70r;1.8%_55r,1.3%_77r;1.8%_55r,1.5%_68r;8.7%_23r,9.4%_64r;12.2%_49r,12.3%_57r;3.6%_28r,3.4%_59r;2.1%_47r,1.7%_60r;1.9%_53r,8.6%_58r;1.7%_60r,1.3%_76r;14.0%_43r,14.3%_21r;2.3%_43r,9.5%_21r;1.6%_63r,2.3%_44r;3.0%_66r,1.6%_62r;1.5%_68r,1.6%_61r;5.3%_76r,16.3%_49r;20.8%_96r,35.7%_42r;1.5%_67r,2.4%_42r;3.0%_66r,2.…	chrX_157547980;chrX_157548645;chrX_157548689;chrX_157548779;chrX_157548787;chrX_157548861;chrX_157548891;chrX_157549557;chrX_157555000;chrX_157555655;chrX_157558990;chrX_157559027;chrX_157561420;chrX_157566544;chrX_157566548;chrX_157567005;chrX_157567117;chrX_157567129;chrX_157567216;chrX_157567294;chrX_157567328;chrX_157567336;chrX_157567544;chrX_157567639;chrX_157567699;chrX_157567702;chrX_1575…
Med1	34	3.9	EXON,EXON;EXON,EXON;INTRON,INTRON;EXON,EXON;EXON,EXON;EXON,EXON;EXON,EXON;EXON,EXON;EXON,EXON;EXON,EXON;EXON,EXON;EXON,EXON;EXON,EXON;EXON,EXON;EXON,EXON;EXON,EXON;EXON,EXON;EXON,EXON;EXON,EXON;EXON,EXON;EXON,EXON;EXON,EXON;EXON,EXON;EXON,EXON;EXON,EXON;EXON,EXON;EXON,EXON;EXON,EXON;EXON,EXON;EXON,EXON;EXON,EXON;EXON,EXON;EXON,EXON;EXON,EXON	14.6%_219r,19.4%_160r;5.2%_174r,2.3%_129r;3.3%_272r,5.0%_200r;2.9%_102r,1.1%_90r;1.0%_105r,2.2%_89r;1.7%_119r,2.1%_94r;1.8%_111r,3.1%_65r;6.3%_96r,1.6%_127r;1.4%_146r,2.1%_142r;2.2%_135r,2.2%_93r;1.5%_135r,1.1%_93r;2.7%_111r,7.0%_100r;3.8%_131r,2.9%_102r;3.0%_135r,2.7%_110r;1.8%_114r,1.1%_94r;2.7%_147r,3.2%_125r;2.3%_87r,3.7%_81r;2.0%_99r,1.1%_91r;2.0%_152r,2.6%_117r;2.0%_102r,1.3%_78r;1.6%_191r,…	chr11_98152690;chr11_98152755;chr11_98153189;chr11_98153791;chr11_98154184;chr11_98154248;chr11_98154409;chr11_98155550;chr11_98155833;chr11_98156090;chr11_98156091;chr11_98156251;chr11_98156305;chr11_98156334;chr11_98156614;chr11_98156716;chr11_98157047;chr11_98157108;chr11_98157889;chr11_98158183;chr11_98160975;chr11_98160994;chr11_98161214;chr11_98163819;chr11_98163820;chr11_98163830;chr11_981…
Mfsd7b	34	3.7	EXON,EXON;EXON,EXON;EXON,EXON;EXON,EXON;EXON,EXON;EXON,EXON;EXON,EXON;EXON,EXON;EXON,EXON;EXON,EXON;EXON,EXON;EXON,EXON;EXON,EXON;EXON,EXON;EXON,EXON;EXON,EXON;EXON,EXON;EXON,EXON;EXON,EXON;EXON,EXON;EXON,EXON;EXON,EXON;EXON,EXON;EXON,EXON;EXON,EXON;EXON,EXON;EXON,EXON;EXON,EXON;EXON,EXON;EXON,EXON;EXON,EXON;EXON,EXON;EXON,EXON;EXON,EXON	1.5%_201r,3.4%_118r;1.2%_170r,2.8%_109r;1.9%_214r,8.9%_123r;1.0%_208r,1.5%_137r;6.0%_216r,14.3%_133r;1.0%_197r,3.3%_121r;3.9%_229r,6.6%_151r;3.1%_229r,4.7%_150r;3.1%_228r,2.0%_150r;1.6%_248r,7.9%_164r;1.0%_196r,3.4%_148r;2.8%_107r,5.2%_77r;2.9%_105r,1.4%_72r;1.0%_105r,1.4%_71r;3.3%_91r,1.4%_73r;1.3%_76r,2.9%_69r;5.7%_53r,5.6%_54r;2.5%_80r,4.3%_69r;1.1%_179r,1.3%_154r;1.4%_140r,2.1%_145r;2.8%_145r…	chr1_191006039;chr1_191006165;chr1_191006215;chr1_191006251;chr1_191006533;chr1_191006541;chr1_191006677;chr1_191006678;chr1_191006679;chr1_191006747;chr1_191006843;chr1_191006908;chr1_191006918;chr1_191006925;chr1_191006941;chr1_191006953;chr1_191007107;chr1_191007159;chr1_191007318;chr1_191007740;chr1_191007746;chr1_191007925;chr1_191007931;chr1_191007941;chr1_191008059;chr1_191008181;chr1_1910…
Ndst1	34	3.3	EXON,EXON;EXON,EXON;EXON,EXON;EXON,EXON;EXON,EXON;EXON,EXON;EXON,EXON;EXON,EXON;EXON,EXON;EXON,EXON;EXON,EXON;EXON,EXON;EXON,EXON;EXON,EXON;EXON,EXON;EXON,EXON;EXON,EXON;EXON,EXON;EXON,EXON;EXON,EXON;EXON,EXON;EXON,EXON;EXON,EXON;EXON,EXON;EXON,EXON;EXON,EXON;EXON,EXON;EXON,EXON;EXON,EXON;EXON,EXON;EXON,EXON;EXON,EXON;EXON,EXON;EXON,EXON	1.0%_308r,1.7%_179r;11.2%_312r,14.4%_181r;1.5%_334r,6.0%_199r;4.5%_311r,9.2%_195r;5.0%_322r,7.0%_200r;1.1%_353r,1.9%_214r;1.0%_301r,1.6%_193r;2.2%_273r,4.0%_177r;2.9%_245r,2.2%_139r;1.2%_242r,1.0%_192r;1.5%_336r,3.5%_227r;1.9%_320r,3.1%_224r;1.5%_136r,2.4%_84r;2.4%_85r,5.0%_40r;1.0%_103r,1.1%_89r;1.6%_184r,3.5%_141r;6.9%_188r,8.0%_162r;1.1%_182r,1.1%_92r;1.1%_284r,1.3%_157r;3.1%_223r,8.6%_139r;5.…	chr18_60686113;chr18_60686120;chr18_60686148;chr18_60686282;chr18_60686292;chr18_60686307;chr18_60686534;chr18_60686730;chr18_60686770;chr18_60687309;chr18_60687381;chr18_60687417;chr18_60688052;chr18_60688155;chr18_60688292;chr18_60688336;chr18_60688606;chr18_60688804;chr18_60689246;chr18_60689985;chr18_60695388;chr18_60697175;chr18_60698468;chr18_60698489;chr18_60699548;chr18_60699552;chr18_606…
Nf1	34	3.9	EXON,EXON;EXON,EXON;EXON,EXON;EXON,EXON;EXON,EXON;EXON,EXON;EXON,EXON;EXON,EXON;EXON,EXON;EXON,EXON;EXON,EXON;EXON,EXON;EXON,EXON;EXON,EXON;EXON,EXON;EXON,EXON;EXON,EXON;EXON,EXON;EXON,EXON;EXON,EXON;EXON,EXON;EXON,EXON;EXON,EXON;EXON,EXON;EXON,EXON;EXON,EXON;EXON,EXON;EXON,EXON;EXON,EXON;EXON,EXON;EXON,EXON;EXON,EXON;EXON,EXON;EXON,EXON	2.6%_39r,2.2%_45r;9.7%_31r,17.1%_41r;4.1%_49r,3.5%_57r;2.9%_68r,5.6%_71r;2.0%_50r,1.9%_52r;4.2%_48r,4.1%_49r;9.4%_32r,4.8%_63r;7.1%_28r,2.0%_51r;5.6%_36r,6.3%_48r;6.3%_32r,1.9%_54r;6.5%_31r,2.3%_43r;10.8%_37r,8.2%_49r;5.1%_39r,9.3%_54r;2.5%_40r,1.5%_65r;3.7%_27r,1.6%_62r;7.1%_28r,3.1%_64r;7.1%_28r,4.5%_67r;2.4%_42r,7.6%_66r;2.4%_41r,1.4%_69r;1.9%_53r,1.4%_71r;3.8%_78r,3.6%_110r;3.8%_78r,1.7%_118r…	chr11_79390252;chr11_79411598;chr11_79412088;chr11_79412731;chr11_79425626;chr11_79428584;chr11_79444605;chr11_79454188;chr11_79471502;chr11_79540430;chr11_79548708;chr11_79548735;chr11_79548762;chr11_79553878;chr11_79555518;chr11_79555608;chr11_79556703;chr11_79559455;chr11_79559486;chr11_79565923;chr11_79570370;chr11_79570381;chr11_79578445;chr11_79578745;chr11_79578978;chr11_79579176;chr11_795…
Nr2c2	34	3.4	EXON,EXON;EXON,EXON;EXON,EXON;EXON,EXON;EXON,EXON;EXON,EXON;EXON,EXON;EXON,EXON;EXON,EXON;EXON,EXON;EXON,EXON;EXON,EXON;EXON,EXON;EXON,EXON;EXON,EXON;EXON,EXON;EXON,EXON;EXON,EXON;EXON,EXON;EXON,EXON;EXON,EXON;EXON,EXON;EXON,EXON;EXON,EXON;EXON,EXON;EXON,EXON;EXON,EXON;EXON,EXON;EXON,EXON;EXON,EXON;EXON,EXON;EXON,EXON;EXON,EXON;EXON,EXON	3.1%_65r,3.7%_108r;3.3%_122r,4.2%_120r;1.6%_122r,1.8%_112r;2.6%_151r,4.0%_126r;2.3%_44r,2.4%_41r;1.0%_103r,1.9%_108r;1.3%_78r,4.2%_71r;1.1%_89r,1.2%_83r;1.1%_94r,1.1%_90r;1.6%_62r,1.5%_67r;5.8%_86r,6.1%_82r;2.3%_87r,6.8%_103r;1.3%_79r,1.9%_105r;4.5%_132r,2.6%_153r;1.6%_126r,1.4%_139r;1.5%_134r,1.3%_153r;1.2%_162r,1.8%_168r;8.8%_159r,9.1%_164r;4.5%_156r,4.8%_166r;4.8%_83r,1.6%_127r;1.4%_138r,1.1%_…	chr6_92139815;chr6_92167630;chr6_92167693;chr6_92167733;chr6_92167898;chr6_92168699;chr6_92168920;chr6_92169216;chr6_92169329;chr6_92169759;chr6_92169855;chr6_92170202;chr6_92170371;chr6_92170523;chr6_92170551;chr6_92170812;chr6_92170886;chr6_92170889;chr6_92170896;chr6_92171061;chr6_92171331;chr6_92171651;chr6_92171906;chr6_92172206;chr6_92172230;chr6_92172231;chr6_92172327;chr6_92172342;chr6_92…
Pip4k2b	34	4.0	EXON,EXON;EXON,EXON;EXON,EXON;EXON,EXON;EXON,EXON;EXON,EXON;EXON,EXON;EXON,EXON;EXON,EXON;EXON,EXON;EXON,EXON;EXON,EXON;EXON,EXON;EXON,EXON;EXON,EXON;EXON,EXON;EXON,EXON;EXON,EXON;EXON,EXON;EXON,EXON;EXON,EXON;EXON,EXON;EXON,EXON;EXON,EXON;EXON,EXON;EXON,EXON;EXON,EXON;EXON,EXON;EXON,EXON;EXON,EXON;EXON,EXON;EXON,EXON;EXON,EXON;EXON,EXON	3.9%_228r,2.1%_192r;2.8%_283r,1.8%_219r;3.6%_276r,4.6%_216r;1.1%_281r,1.4%_219r;2.2%_279r,2.3%_219r;1.1%_276r,1.2%_166r;1.5%_202r,2.7%_110r;1.6%_122r,2.0%_101r;4.3%_117r,7.7%_91r;1.0%_103r,10.3%_87r;10.2%_128r,27.9%_68r;10.2%_127r,15.2%_66r;2.0%_152r,1.1%_94r;3.5%_170r,3.1%_97r;2.3%_172r,7.3%_96r;2.9%_172r,3.6%_110r;2.3%_174r,2.4%_125r;1.2%_161r,4.3%_139r;5.5%_127r,4.5%_112r;2.8%_177r,8.9%_123r;1…	chr11_97715313;chr11_97715356;chr11_97715386;chr11_97715387;chr11_97715388;chr11_97715537;chr11_97715634;chr11_97715668;chr11_97715695;chr11_97715795;chr11_97715972;chr11_97716006;chr11_97716087;chr11_97716092;chr11_97716098;chr11_97716196;chr11_97716214;chr11_97716308;chr11_97716436;chr11_97716532;chr11_97716533;chr11_97716826;chr11_97717068;chr11_97717262;chr11_97717263;chr11_97717563;chr11_977…
Rab14	34	3.2	EXON,EXON;EXON,EXON;EXON,EXON;EXON,EXON;EXON,EXON;EXON,EXON;EXON,EXON;EXON,EXON;EXON,EXON;EXON,EXON;EXON,EXON;EXON,EXON;EXON,EXON;EXON,EXON;EXON,EXON;EXON,EXON;EXON,EXON;EXON,EXON;EXON,EXON;EXON,EXON;EXON,EXON;EXON,EXON;EXON,EXON;EXON,EXON;EXON,EXON;EXON,EXON;EXON,EXON;EXON,EXON;EXON,EXON;EXON,EXON;EXON,EXON;EXON,EXON;EXON,EXON;INTRON,INTRON	1.2%_508r,1.3%_461r;2.3%_527r,3.1%_509r;3.3%_838r,3.3%_688r;2.7%_813r,2.4%_662r;2.7%_753r,2.8%_601r;2.3%_725r,4.6%_592r;1.4%_568r,2.7%_521r;1.9%_570r,3.3%_522r;1.2%_762r,1.5%_689r;4.6%_809r,8.1%_664r;2.1%_580r,3.1%_515r;1.5%_590r,2.5%_523r;2.0%_543r,1.5%_476r;1.8%_546r,5.7%_488r;2.6%_545r,1.5%_482r;6.6%_655r,9.6%_571r;1.2%_594r,2.2%_534r;2.1%_562r,2.3%_487r;1.6%_563r,2.3%_485r;2.3%_514r,1.0%_383r…	chr2_35180358;chr2_35180391;chr2_35180487;chr2_35180513;chr2_35180533;chr2_35180543;chr2_35180687;chr2_35180688;chr2_35180724;chr2_35180888;chr2_35181066;chr2_35181071;chr2_35181193;chr2_35181196;chr2_35181200;chr2_35181346;chr2_35181489;chr2_35181511;chr2_35181514;chr2_35181606;chr2_35181707;chr2_35181708;chr2_35181800;chr2_35181868;chr2_35182038;chr2_35182073;chr2_35182218;chr2_35182271;chr2_35…
Rere	34	3.0	EXON,EXON;EXON,EXON;EXON,EXON;EXON,EXON;EXON,EXON;EXON,EXON;EXON,EXON;EXON,EXON;EXON,EXON;EXON,EXON;EXON,EXON;EXON,EXON;EXON,EXON;EXON,EXON;EXON,EXON;EXON,EXON;EXON,EXON;EXON,EXON;EXON,EXON;EXON,EXON;EXON,EXON;EXON,EXON;EXON,EXON;EXON,EXON;EXON,EXON;EXON,EXON;EXON,EXON;EXON,EXON;EXON,EXON;EXON,EXON;EXON,EXON;EXON,EXON;EXON,EXON;EXON,EXON	2.0%_50r,2.4%_41r;1.4%_70r,1.8%_55r;4.7%_86r,10.1%_99r;1.0%_102r,2.1%_97r;1.5%_132r,4.4%_113r;1.9%_103r,1.1%_93r;2.7%_110r,1.1%_91r;5.1%_117r,4.1%_98r;2.2%_134r,3.4%_117r;3.0%_133r,1.5%_132r;1.1%_95r,1.6%_64r;1.0%_200r,5.3%_150r;1.8%_112r,1.4%_74r;2.1%_94r,1.3%_75r;3.2%_156r,3.5%_142r;1.1%_180r,1.1%_190r;3.2%_186r,2.0%_203r;2.7%_182r,8.0%_201r;1.6%_183r,3.5%_141r;3.5%_227r,1.8%_171r;1.0%_210r,1.3…	chr4_150282040;chr4_150509983;chr4_150570285;chr4_150612655;chr4_150613753;chr4_150614214;chr4_150614511;chr4_150614528;chr4_150614625;chr4_150614664;chr4_150615180;chr4_150615475;chr4_150615717;chr4_150616030;chr4_150617063;chr4_150617111;chr4_150617123;chr4_150617129;chr4_150617294;chr4_150617478;chr4_150619082;chr4_150619119;chr4_150619128;chr4_150620049;chr4_150620673;chr4_150620731;chr4_1506…
Runx1t1	34	3.3	EXON,EXON;EXON,EXON;EXON,EXON;EXON,EXON;EXON,EXON;EXON,EXON;EXON,EXON;EXON,EXON;EXON,EXON;EXON,EXON;EXON,EXON;EXON,EXON;EXON,EXON;EXON,EXON;EXON,EXON;EXON,EXON;EXON,EXON;EXON,EXON;EXON,EXON;EXON,EXON;EXON,EXON;EXON,EXON;EXON,EXON;EXON,EXON;EXON,EXON;EXON,EXON;EXON,EXON;EXON,EXON;EXON,EXON;EXON,EXON;EXON,EXON;EXON,EXON;EXON,EXON;EXON,EXON	1.8%_56r,1.5%_65r;2.1%_47r,6.3%_64r;6.0%_50r,2.0%_51r;1.4%_72r,1.1%_95r;1.8%_55r,1.5%_67r;3.7%_54r,4.9%_61r;1.7%_59r,6.3%_63r;1.7%_59r,1.6%_63r;6.8%_73r,8.5%_82r;1.3%_76r,1.3%_79r;2.5%_81r,1.2%_84r;2.0%_49r,6.3%_63r;2.2%_45r,2.0%_50r;2.2%_45r,1.9%_54r;1.1%_88r,1.4%_71r;3.2%_95r,3.9%_77r;1.1%_93r,2.0%_100r;2.4%_84r,4.5%_66r;2.2%_46r,1.3%_80r;1.7%_59r,1.0%_97r;1.6%_62r,3.0%_101r;2.9%_68r,3.5%_57r;3…	chr4_13841833;chr4_13846939;chr4_13865285;chr4_13881218;chr4_13889864;chr4_13890192;chr4_13890417;chr4_13890418;chr4_13890461;chr4_13890474;chr4_13890508;chr4_13890590;chr4_13890639;chr4_13890641;chr4_13890722;chr4_13890726;chr4_13890816;chr4_13890990;chr4_13891179;chr4_13891190;chr4_13891195;chr4_13891662;chr4_13891680;chr4_13891826;chr4_13891859;chr4_13891951;chr4_13892430;chr4_13892632;chr4_13…
Scaf11	34	4.6	EXON,EXON;EXON,EXON;EXON,EXON;EXON,EXON;EXON,EXON;EXON,EXON;EXON,EXON;EXON,EXON;EXON,EXON;EXON,EXON;EXON,EXON;EXON,EXON;EXON,EXON;EXON,EXON;EXON,EXON;EXON,EXON;EXON,EXON;EXON,EXON;EXON,EXON;EXON,EXON;EXON,EXON;EXON,EXON;EXON,EXON;EXON,EXON;EXON,EXON;EXON,EXON;EXON,EXON;EXON,EXON;EXON,EXON;EXON,EXON;EXON,EXON;EXON,EXON;INTRON,INTRON;INTRON,INTRON	5.0%_60r,4.6%_87r;18.8%_64r,25.8%_93r;4.6%_65r,4.7%_106r;1.6%_61r,1.0%_96r;4.9%_41r,4.1%_74r;9.1%_33r,7.8%_64r;8.8%_34r,26.2%_61r;5.9%_34r,8.1%_62r;2.9%_34r,5.0%_60r;2.7%_37r,1.4%_69r;2.9%_35r,1.5%_68r;5.4%_37r,3.8%_80r;4.3%_47r,4.0%_100r;2.5%_40r,3.5%_113r;8.0%_25r,1.1%_87r;2.9%_68r,1.4%_143r;1.6%_62r,2.3%_132r;4.3%_47r,1.2%_85r;1.5%_130r,3.2%_156r;2.5%_157r,4.7%_192r;2.2%_93r,4.4%_159r;1.5%_130…	chr15_96411970;chr15_96412157;chr15_96412176;chr15_96412485;chr15_96412567;chr15_96412625;chr15_96412629;chr15_96412632;chr15_96412634;chr15_96412657;chr15_96412668;chr15_96412710;chr15_96412775;chr15_96413017;chr15_96413170;chr15_96413367;chr15_96413378;chr15_96413576;chr15_96413772;chr15_96413801;chr15_96414254;chr15_96414374;chr15_96414396;chr15_96414789;chr15_96414843;chr15_96414851;chr15_964…
Tnfrsf23	34	4.3	EXON,EXON;EXON,EXON;EXON,EXON;EXON,EXON;EXON,EXON;EXON,EXON;EXON,EXON;EXON,EXON;EXON,EXON;EXON,EXON;EXON,EXON;EXON,EXON;EXON,EXON;EXON,EXON;EXON,EXON;EXON,EXON;EXON,EXON;EXON,EXON;EXON,EXON;EXON,EXON;EXON,EXON;EXON,EXON;EXON,EXON;EXON,EXON;EXON,EXON;EXON,EXON;EXON,EXON;EXON,EXON;EXON,EXON;EXON,EXON;EXON,EXON;EXON,EXON;EXON,EXON;EXON,EXON	3.9%_179r,3.0%_169r;11.7%_180r,16.7%_162r;7.8%_179r,9.6%_157r;1.9%_155r,1.5%_130r;2.6%_154r,1.5%_137r;2.7%_188r,1.4%_143r;2.4%_168r,2.7%_148r;1.4%_138r,2.4%_125r;1.7%_174r,2.6%_152r;3.8%_159r,1.4%_138r;2.8%_144r,1.7%_118r;1.6%_126r,4.2%_119r;1.0%_98r,3.7%_109r;1.1%_95r,1.0%_105r;14.0%_86r,21.7%_106r;4.7%_86r,16.0%_106r;3.7%_54r,15.1%_73r;4.8%_83r,1.6%_64r;6.6%_91r,1.4%_72r;1.1%_94r,4.6%_108r;1.4%…	chr7_143666079;chr7_143666117;chr7_143666125;chr7_143666211;chr7_143666256;chr7_143666363;chr7_143666417;chr7_143666634;chr7_143666667;chr7_143666719;chr7_143666771;chr7_143666787;chr7_143666891;chr7_143666943;chr7_143666998;chr7_143666999;chr7_143667239;chr7_143667342;chr7_143667357;chr7_143667577;chr7_143667868;chr7_143667901;chr7_143667955;chr7_143667992;chr7_143668183;chr7_143668206;chr7_1436…
Ulk2	34	3.7	EXON,EXON;EXON,EXON;EXON,EXON;EXON,EXON;EXON,EXON;EXON,EXON;EXON,EXON;EXON,EXON;EXON,EXON;EXON,EXON;EXON,EXON;EXON,EXON;EXON,EXON;EXON,EXON;EXON,EXON;EXON,EXON;EXON,EXON;EXON,EXON;EXON,EXON;EXON,EXON;EXON,EXON;EXON,EXON;EXON,EXON;EXON,EXON;EXON,EXON;EXON,EXON;EXON,EXON;EXON,EXON;EXON,EXON;EXON,EXON;EXON,EXON;EXON,EXON;EXON,EXON;EXON,EXON	11.5%_26r,20.0%_20r;4.5%_44r,5.4%_56r;1.8%_57r,3.6%_56r;3.5%_57r,5.2%_58r;2.8%_72r,2.7%_74r;12.7%_63r,15.3%_72r;3.2%_62r,1.7%_60r;2.7%_75r,11.1%_63r;1.6%_64r,1.8%_56r;11.8%_68r,7.4%_94r;4.3%_69r,4.2%_95r;3.1%_64r,2.1%_94r;2.3%_43r,1.8%_56r;8.0%_50r,1.0%_102r;1.4%_143r,1.4%_139r;1.3%_79r,6.5%_108r;1.1%_88r,2.1%_94r;1.3%_79r,2.2%_91r;1.2%_83r,2.1%_94r;4.2%_72r,3.1%_96r;1.6%_61r,1.0%_99r;1.6%_63r,3.…	chr11_61776259;chr11_61776478;chr11_61776518;chr11_61776528;chr11_61776650;chr11_61776679;chr11_61776800;chr11_61777046;chr11_61777118;chr11_61777260;chr11_61777282;chr11_61777286;chr11_61777384;chr11_61777518;chr11_61777626;chr11_61791530;chr11_61799093;chr11_61799647;chr11_61799907;chr11_61800138;chr11_61801540;chr11_61801545;chr11_61803659;chr11_61803678;chr11_61803687;chr11_61803771;chr11_618…
Zfp609	34	3.7	EXON,EXON;EXON,EXON;EXON,EXON;EXON,EXON;EXON,EXON;EXON,EXON;EXON,EXON;EXON,EXON;EXON,EXON;EXON,EXON;EXON,EXON;EXON,EXON;EXON,EXON;EXON,EXON;EXON,EXON;EXON,EXON;EXON,EXON;EXON,EXON;EXON,EXON;EXON,EXON;EXON,EXON;EXON,EXON;EXON,EXON;EXON,EXON;EXON,EXON;EXON,EXON;EXON,EXON;EXON,EXON;EXON,EXON;EXON,EXON;EXON,EXON;EXON,EXON;EXON,EXON;EXON,EXON	3.0%_67r,4.0%_50r;2.3%_219r,8.8%_147r;4.6%_152r,5.4%_74r;2.3%_133r,3.1%_65r;1.1%_179r,1.3%_149r;1.8%_278r,2.4%_166r;1.6%_248r,2.8%_141r;1.0%_208r,2.9%_137r;1.8%_170r,2.0%_98r;1.5%_135r,2.3%_88r;1.0%_104r,3.6%_83r;3.9%_102r,2.7%_73r;6.9%_116r,5.1%_99r;3.4%_118r,1.0%_97r;3.1%_127r,1.0%_103r;5.5%_145r,4.2%_144r;3.5%_115r,1.8%_111r;20.7%_116r,17.3%_110r;13.8%_109r,17.8%_107r;1.4%_139r,1.0%_105r;6.8%_…	chr9_65692469;chr9_65692591;chr9_65692889;chr9_65692898;chr9_65693165;chr9_65693297;chr9_65693370;chr9_65693566;chr9_65694064;chr9_65694134;chr9_65694156;chr9_65694180;chr9_65694259;chr9_65694260;chr9_65694271;chr9_65694359;chr9_65694396;chr9_65694397;chr9_65694402;chr9_65694634;chr9_65695190;chr9_65695248;chr9_65700920;chr9_65702447;chr9_65703110;chr9_65703240;chr9_65703467;chr9_65703798;chr9_65…
Zfp91	34	2.7	EXON,EXON;EXON,EXON;EXON,EXON;EXON,EXON;EXON,EXON;EXON,EXON;EXON,EXON;EXON,EXON;EXON,EXON;EXON,EXON;EXON,EXON;EXON,EXON;EXON,EXON;EXON,EXON;EXON,EXON;EXON,EXON;EXON,EXON;EXON,EXON;EXON,EXON;EXON,EXON;EXON,EXON;EXON,EXON;EXON,EXON;EXON,EXON;EXON,EXON;EXON,EXON;EXON,EXON;EXON,EXON;EXON,EXON;EXON,EXON;EXON,EXON;EXON,EXON;EXON,EXON;EXON,EXON	1.2%_426r,1.0%_308r;1.9%_428r,1.0%_310r;1.2%_506r,1.0%_390r;1.1%_531r,1.6%_376r;1.0%_315r,1.2%_246r;1.3%_156r,3.4%_147r;1.9%_156r,4.1%_98r;2.4%_333r,1.3%_234r;1.4%_349r,1.0%_297r;4.8%_336r,5.4%_279r;2.7%_264r,3.4%_237r;2.5%_315r,2.4%_291r;2.9%_315r,2.4%_294r;1.3%_312r,1.0%_294r;1.5%_338r,1.7%_301r;1.0%_293r,1.3%_238r;2.0%_304r,1.3%_240r;2.2%_315r,2.5%_241r;1.3%_314r,2.0%_254r;1.1%_348r,1.7%_295r;…	chr19_12767190;chr19_12767193;chr19_12767417;chr19_12767466;chr19_12767664;chr19_12767722;chr19_12767802;chr19_12767900;chr19_12768029;chr19_12768035;chr19_12768190;chr19_12768518;chr19_12768519;chr19_12768520;chr19_12768575;chr19_12768684;chr19_12768692;chr19_12768706;chr19_12768784;chr19_12768897;chr19_12768982;chr19_12769015;chr19_12769020;chr19_12769167;chr19_12769310;chr19_12769311;chr19_127…
Zfr	34	4.0	EXON,EXON;EXON,EXON;EXON,EXON;EXON,EXON;EXON,EXON;EXON,EXON;EXON,EXON;EXON,EXON;EXON,EXON;EXON,EXON;EXON,EXON;EXON,EXON;EXON,EXON;EXON,EXON;EXON,EXON;EXON,EXON;EXON,EXON;EXON,EXON;EXON,EXON;EXON,EXON;EXON,EXON;EXON,EXON;EXON,EXON;EXON,EXON;EXON,EXON;EXON,EXON;EXON,EXON;EXON,EXON;EXON,EXON;EXON,EXON;EXON,EXON;EXON,EXON;EXON,EXON;EXON,EXON	1.4%_363r,1.5%_399r;2.4%_211r,3.1%_228r;1.3%_228r,1.1%_183r;2.3%_218r,4.4%_183r;2.3%_215r,1.1%_182r;2.6%_193r,1.1%_176r;1.1%_188r,2.3%_175r;1.9%_211r,1.0%_198r;2.3%_221r,6.2%_225r;1.8%_224r,3.1%_223r;4.2%_264r,12.8%_235r;2.2%_268r,3.6%_222r;1.1%_264r,1.8%_219r;1.7%_242r,3.4%_208r;3.6%_249r,10.0%_220r;15.7%_274r,17.6%_272r;2.6%_267r,3.7%_270r;2.0%_253r,1.2%_244r;8.8%_260r,16.3%_240r;11.7%_265r,23.…	chr15_12118268;chr15_12136445;chr15_12136552;chr15_12136611;chr15_12136617;chr15_12136648;chr15_12136651;chr15_12137943;chr15_12137970;chr15_12137977;chr15_12137997;chr15_12138038;chr15_12138041;chr15_12140513;chr15_12140532;chr15_12140592;chr15_12140600;chr15_12140622;chr15_12140639;chr15_12140643;chr15_12146262;chr15_12149536;chr15_12149641;chr15_12152814;chr15_12154551;chr15_12156289;chr15_121…
Amot	33	7.0	EXON,EXON;EXON,EXON;EXON,EXON;EXON,EXON;EXON,EXON;EXON,EXON;EXON,EXON;EXON,EXON;EXON,EXON;EXON,EXON;EXON,EXON;EXON,EXON;EXON,EXON;EXON,EXON;EXON,EXON;EXON,EXON;EXON,EXON;EXON,EXON;EXON,EXON;EXON,EXON;EXON,EXON;EXON,EXON;EXON,EXON;EXON,EXON;EXON,EXON;EXON,EXON;EXON,EXON;EXON,EXON;EXON,EXON;EXON,EXON;EXON,EXON;EXON,EXON;EXON,EXON	2.0%_51r,4.2%_118r;1.1%_92r,1.7%_178r;5.0%_100r,3.8%_183r;1.0%_97r,1.7%_179r;5.4%_112r,6.3%_208r;1.1%_94r,2.4%_123r;6.7%_104r,3.9%_127r;5.3%_76r,4.4%_68r;1.3%_76r,1.1%_92r;5.3%_75r,17.5%_97r;2.0%_99r,6.8%_117r;8.6%_140r,2.8%_141r;16.4%_134r,14.4%_132r;2.9%_136r,3.7%_135r;2.2%_137r,1.5%_137r;1.2%_83r,1.0%_101r;32.1%_78r,45.1%_71r;11.5%_78r,16.4%_73r;26.9%_78r,39.7%_73r;12.8%_78r,20.5%_73r;16.3%_80…	chrX_145446579;chrX_145446667;chrX_145446684;chrX_145446704;chrX_145446739;chrX_145447280;chrX_145447306;chrX_145447397;chrX_145447608;chrX_145447629;chrX_145447673;chrX_145447842;chrX_145447853;chrX_145447854;chrX_145447855;chrX_145448076;chrX_145448289;chrX_145448291;chrX_145448292;chrX_145448293;chrX_145448318;chrX_145448887;chrX_145448898;chrX_145448971;chrX_145448978;chrX_145449288;chrX_1454…
Angptl2	33	3.3	EXON,EXON;INTRON,INTRON;EXON,EXON;EXON,EXON;EXON,EXON;EXON,EXON;EXON,EXON;EXON,EXON;EXON,EXON;EXON,EXON;EXON,EXON;EXON,EXON;EXON,EXON;EXON,EXON;EXON,EXON;EXON,EXON;EXON,EXON;EXON,EXON;EXON,EXON;EXON,EXON;EXON,EXON;EXON,EXON;EXON,EXON;EXON,EXON;EXON,EXON;EXON,EXON;EXON,EXON;EXON,EXON;EXON,EXON;EXON,EXON;EXON,EXON;EXON,EXON;EXON,EXON	1.1%_648r,2.6%_579r;4.3%_69r,3.4%_58r;1.8%_996r,3.1%_802r;2.0%_956r,2.1%_852r;1.8%_506r,2.7%_552r;2.3%_512r,5.0%_556r;2.4%_504r,3.3%_551r;1.0%_581r,1.1%_542r;1.4%_621r,1.2%_567r;3.1%_635r,8.6%_591r;1.4%_639r,1.0%_590r;6.7%_624r,12.0%_573r;1.5%_846r,2.1%_712r;1.3%_996r,1.9%_855r;1.5%_802r,1.7%_727r;12.8%_789r,22.5%_714r;1.1%_795r,2.6%_719r;1.3%_752r,2.3%_733r;1.3%_770r,1.1%_704r;4.5%_970r,5.8%_828…	chr2_33228739;chr2_33229369;chr2_33243809;chr2_33246394;chr2_33246579;chr2_33246585;chr2_33246593;chr2_33246709;chr2_33246728;chr2_33246731;chr2_33246733;chr2_33246736;chr2_33246804;chr2_33246893;chr2_33246960;chr2_33246961;chr2_33246966;chr2_33247019;chr2_33247031;chr2_33247082;chr2_33247087;chr2_33247092;chr2_33247100;chr2_33247112;chr2_33247227;chr2_33247427;chr2_33247433;chr2_33247505;chr2_33…
Atrnl1	33	4.6	EXON,EXON;EXON,EXON;EXON,EXON;EXON,EXON;EXON,EXON;EXON,EXON;EXON,EXON;EXON,EXON;EXON,EXON;EXON,EXON;EXON,EXON;EXON,EXON;EXON,EXON;EXON,EXON;EXON,EXON;EXON,EXON;EXON,EXON;EXON,EXON;EXON,EXON;EXON,EXON;EXON,EXON;EXON,EXON;EXON,EXON;EXON,EXON;EXON,EXON;EXON,EXON;EXON,EXON;EXON,EXON;EXON,EXON;EXON,EXON;EXON,EXON;EXON,EXON;EXON,EXON	2.9%_35r,11.9%_59r;7.3%_41r,7.9%_63r;1.9%_52r,5.3%_38r;16.7%_36r,15.2%_46r;2.0%_50r,1.9%_53r;10.4%_77r,5.8%_69r;5.5%_55r,12.5%_48r;2.6%_38r,6.7%_30r;3.5%_57r,8.9%_45r;2.4%_41r,3.1%_32r;1.1%_92r,14.0%_50r;1.3%_80r,2.2%_45r;2.1%_47r,9.4%_32r;5.7%_35r,2.4%_42r;3.7%_54r,1.9%_52r;1.8%_57r,1.9%_53r;4.0%_50r,3.2%_63r;1.7%_58r,1.8%_57r;5.1%_59r,1.7%_58r;5.9%_34r,3.3%_30r;1.6%_61r,1.8%_57r;6.5%_31r,4.1%_4…	chr19_57630338;chr19_57638481;chr19_57642436;chr19_57650353;chr19_57652932;chr19_57654848;chr19_57654948;chr19_57657071;chr19_57657221;chr19_57673201;chr19_57686680;chr19_57686713;chr19_57686772;chr19_57691870;chr19_57699625;chr19_57740180;chr19_57740230;chr19_57751648;chr19_57751702;chr19_57935665;chr19_58042426;chr19_58131326;chr19_58131495;chr19_58131864;chr19_58131913;chr19_58132145;chr19_581…
Bivm	33	6.3	EXON,EXON;EXON,EXON;EXON,EXON;EXON,EXON;EXON,EXON;EXON,EXON;EXON,EXON;EXON,EXON;EXON,EXON;EXON,EXON;EXON,EXON;EXON,EXON;EXON,EXON;EXON,EXON;EXON,EXON;EXON,EXON;EXON,EXON;EXON,EXON;EXON,EXON;EXON,EXON;EXON,EXON;EXON,EXON;EXON,EXON;EXON,EXON;EXON,EXON;EXON,EXON;EXON,EXON;EXON,EXON;EXON,EXON;EXON,EXON;EXON,EXON;EXON,EXON;EXON,EXON	1.3%_80r,2.7%_73r;2.0%_99r,3.1%_97r;7.2%_69r,2.1%_96r;4.0%_150r,4.4%_135r;3.3%_150r,1.5%_136r;6.1%_114r,2.7%_75r;1.6%_129r,1.3%_79r;4.6%_130r,6.2%_97r;1.5%_132r,6.1%_98r;12.0%_108r,5.5%_127r;25.0%_108r,19.7%_127r;5.5%_110r,3.9%_127r;22.5%_111r,18.1%_127r;7.1%_113r,4.7%_128r;2.5%_120r,1.6%_128r;3.0%_132r,2.2%_139r;2.7%_150r,1.4%_147r;1.2%_162r,1.2%_163r;2.7%_147r,2.1%_142r;16.0%_144r,26.0%_146r;5.…	chr1_44126609;chr1_44128802;chr1_44138631;chr1_44143069;chr1_44143071;chr1_44143202;chr1_44143235;chr1_44143365;chr1_44143370;chr1_44143553;chr1_44143554;chr1_44143555;chr1_44143556;chr1_44143558;chr1_44143566;chr1_44143571;chr1_44143594;chr1_44143708;chr1_44143720;chr1_44143735;chr1_44143754;chr1_44143798;chr1_44143807;chr1_44143843;chr1_44143848;chr1_44143872;chr1_44144129;chr1_44144207;chr1_44…
Btf3l4	33	5.0	EXON,EXON;EXON,EXON;EXON,EXON;EXON,EXON;EXON,EXON;EXON,EXON;EXON,EXON;EXON,EXON;EXON,EXON;EXON,EXON;EXON,EXON;EXON,EXON;EXON,EXON;EXON,EXON;EXON,EXON;EXON,EXON;EXON,EXON;EXON,EXON;EXON,EXON;EXON,EXON;EXON,EXON;EXON,EXON;EXON,EXON;EXON,EXON;EXON,EXON;EXON,EXON;EXON,EXON;EXON,EXON;EXON,EXON;EXON,EXON;EXON,EXON;EXON,EXON;EXON,EXON	15.0%_40r,11.4%_35r;1.5%_65r,1.3%_75r;1.5%_65r,2.5%_80r;5.5%_73r,3.3%_92r;12.5%_88r,7.3%_96r;1.2%_83r,2.3%_87r;5.8%_86r,9.3%_86r;1.1%_94r,1.1%_88r;1.0%_98r,1.1%_91r;4.0%_100r,4.4%_90r;3.0%_99r,2.3%_86r;2.0%_99r,11.2%_89r;2.7%_74r,7.8%_51r;7.6%_131r,6.9%_116r;8.8%_148r,12.1%_132r;3.4%_148r,9.4%_138r;2.6%_267r,2.1%_236r;2.0%_245r,1.0%_208r;2.9%_242r,2.9%_209r;1.2%_243r,2.4%_211r;18.2%_192r,26.3%_18…	chr4_108814796;chr4_108814878;chr4_108814896;chr4_108814929;chr4_108814960;chr4_108815004;chr4_108815011;chr4_108815026;chr4_108815029;chr4_108815031;chr4_108815033;chr4_108815043;chr4_108815193;chr4_108815367;chr4_108815421;chr4_108815425;chr4_108815559;chr4_108815594;chr4_108815598;chr4_108815599;chr4_108815643;chr4_108815644;chr4_108815645;chr4_108815727;chr4_108815840;chr4_108815852;chr4_1088…
Ccnd1	33	2.8	EXON,EXON;EXON,EXON;EXON,EXON;EXON,EXON;EXON,EXON;EXON,EXON;EXON,EXON;EXON,EXON;EXON,EXON;EXON,EXON;EXON,EXON;EXON,EXON;EXON,EXON;EXON,EXON;EXON,EXON;EXON,EXON;EXON,EXON;EXON,EXON;EXON,EXON;EXON,EXON;EXON,EXON;EXON,EXON;EXON,EXON;EXON,EXON;EXON,EXON;EXON,EXON;EXON,EXON;EXON,EXON;EXON,EXON;EXON,EXON;EXON,EXON;EXON,EXON;EXON,EXON	2.1%_675r,4.1%_510r;1.0%_782r,1.4%_563r;5.1%_790r,4.6%_542r;3.4%_593r,8.6%_406r;2.0%_489r,1.0%_315r;2.1%_378r,1.3%_229r;1.5%_463r,1.7%_291r;2.5%_732r,4.1%_469r;2.7%_377r,6.4%_218r;1.1%_267r,1.9%_157r;2.7%_260r,8.3%_156r;2.5%_434r,1.5%_269r;1.4%_486r,1.1%_352r;1.8%_494r,1.4%_355r;2.3%_441r,3.0%_337r;1.1%_360r,1.2%_258r;2.5%_357r,1.9%_257r;3.4%_323r,7.3%_232r;1.0%_299r,2.5%_203r;1.7%_358r,1.9%_262r…	chr7_144930222;chr7_144930240;chr7_144930257;chr7_144930480;chr7_144930545;chr7_144930603;chr7_144930738;chr7_144930838;chr7_144931025;chr7_144931080;chr7_144931083;chr7_144931289;chr7_144931442;chr7_144931456;chr7_144931539;chr7_144931566;chr7_144931573;chr7_144931834;chr7_144931861;chr7_144931892;chr7_144931909;chr7_144931976;chr7_144932023;chr7_144932057;chr7_144932181;chr7_144932185;chr7_1449…
Cd44	33	3.6	EXON,EXON;EXON,EXON;EXON,EXON;EXON,EXON;EXON,EXON;EXON,EXON;EXON,EXON;EXON,EXON;EXON,EXON;EXON,EXON;EXON,EXON;EXON,EXON;EXON,EXON;EXON,EXON;EXON,EXON;EXON,EXON;EXON,EXON;EXON,EXON;EXON,EXON;EXON,EXON;EXON,EXON;EXON,EXON;EXON,EXON;EXON,EXON;EXON,EXON;EXON,EXON;EXON,EXON;EXON,EXON;EXON,EXON;EXON,EXON;EXON,EXON;EXON,EXON;EXON,EXON	1.6%_435r,2.0%_197r;4.0%_372r,2.7%_187r;1.8%_560r,1.9%_361r;2.4%_1192r,4.4%_727r;4.9%_1249r,9.5%_823r;6.4%_1227r,11.1%_812r;2.3%_1289r,3.1%_858r;1.5%_1291r,2.3%_858r;3.6%_1042r,3.4%_623r;3.1%_940r,4.4%_563r;1.3%_999r,1.5%_603r;5.4%_1084r,9.9%_638r;1.4%_1166r,1.4%_714r;14.2%_1317r,18.1%_774r;2.0%_1163r,2.1%_726r;2.4%_589r,1.4%_369r;1.4%_564r,1.1%_377r;5.9%_559r,10.4%_384r;1.9%_594r,1.7%_414r;6.2%_…	chr2_102811296;chr2_102811346;chr2_102811440;chr2_102811591;chr2_102811685;chr2_102811687;chr2_102811693;chr2_102811694;chr2_102811941;chr2_102812014;chr2_102812085;chr2_102812227;chr2_102812242;chr2_102812308;chr2_102812325;chr2_102812672;chr2_102812705;chr2_102812723;chr2_102812764;chr2_102812770;chr2_102812950;chr2_102813170;chr2_102813208;chr2_102813283;chr2_102813572;chr2_102813612;chr2_1028…
Ereg	33	3.9	EXON,EXON;EXON,EXON;EXON,EXON;EXON,EXON;EXON,EXON;EXON,EXON;EXON,EXON;EXON,EXON;EXON,EXON;EXON,EXON;EXON,EXON;EXON,EXON;EXON,EXON;EXON,EXON;EXON,EXON;EXON,EXON;EXON,EXON;EXON,EXON;EXON,EXON;EXON,EXON;EXON,EXON;EXON,EXON;EXON,EXON;EXON,EXON;EXON,EXON;EXON,EXON;EXON,EXON;EXON,EXON;EXON,EXON;EXON,EXON;EXON,EXON;EXON,EXON;EXON,EXON	2.1%_48r,1.1%_89r;2.2%_46r,1.2%_83r;1.9%_54r,1.1%_92r;3.7%_54r,2.1%_95r;1.4%_74r,1.0%_99r;2.0%_49r,1.2%_84r;8.3%_36r,23.3%_43r;6.1%_33r,2.4%_41r;2.1%_48r,5.1%_117r;4.2%_48r,2.6%_116r;1.6%_63r,1.6%_126r;1.4%_69r,1.7%_121r;2.0%_98r,4.1%_121r;1.0%_96r,1.7%_117r;4.7%_85r,3.3%_123r;4.8%_62r,2.9%_104r;5.0%_60r,2.1%_95r;1.4%_70r,1.8%_114r;1.5%_66r,1.8%_113r;4.5%_112r,4.5%_156r;3.4%_116r,2.9%_174r;1.7%_1…	chr5_91086831;chr5_91088527;chr5_91088560;chr5_91088564;chr5_91090920;chr5_91091023;chr5_91091171;chr5_91091182;chr5_91091448;chr5_91091449;chr5_91091499;chr5_91091627;chr5_91092140;chr5_91092182;chr5_91092218;chr5_91092246;chr5_91092271;chr5_91092313;chr5_91092344;chr5_91092522;chr5_91092568;chr5_91092584;chr5_91092599;chr5_91092658;chr5_91092660;chr5_91092706;chr5_91092796;chr5_91092851;chr5_91…
Gabpb2	33	3.6	EXON,EXON;EXON,EXON;EXON,EXON;EXON,EXON;EXON,EXON;EXON,EXON;EXON,EXON;EXON,EXON;EXON,EXON;EXON,EXON;EXON,EXON;EXON,EXON;EXON,EXON;EXON,EXON;EXON,EXON;EXON,EXON;EXON,EXON;EXON,EXON;EXON,EXON;EXON,EXON;EXON,EXON;EXON,EXON;EXON,EXON;EXON,EXON;EXON,EXON;EXON,EXON;EXON,EXON;EXON,EXON;EXON,EXON;EXON,EXON;EXON,EXON;EXON,EXON;EXON,EXON	1.0%_105r,3.1%_96r;1.2%_168r,1.4%_143r;3.1%_226r,3.0%_164r;4.3%_163r,2.5%_163r;1.8%_171r,3.0%_169r;3.4%_147r,4.7%_170r;5.2%_96r,9.8%_122r;1.2%_165r,3.5%_170r;1.7%_176r,5.0%_179r;1.1%_93r,2.2%_90r;3.8%_26r,7.1%_28r;1.5%_131r,1.6%_128r;1.4%_138r,1.6%_127r;4.1%_74r,4.1%_97r;1.4%_74r,2.1%_95r;14.5%_76r,6.3%_95r;1.6%_124r,3.6%_110r;6.4%_141r,9.5%_116r;1.8%_166r,1.5%_130r;2.1%_146r,2.3%_131r;1.4%_72r,1…	chr3_95181953;chr3_95182021;chr3_95182099;chr3_95182233;chr3_95182243;chr3_95182380;chr3_95182460;chr3_95182625;chr3_95182630;chr3_95182806;chr3_95183366;chr3_95183481;chr3_95183496;chr3_95183848;chr3_95183852;chr3_95183857;chr3_95184298;chr3_95184472;chr3_95185326;chr3_95185366;chr3_95185885;chr3_95186069;chr3_95186987;chr3_95187107;chr3_95187613;chr3_95187766;chr3_95187856;chr3_95188018;chr3_95…
Golt1b	33	4.8	EXON,EXON;EXON,EXON;EXON,EXON;EXON,EXON;EXON,EXON;EXON,EXON;EXON,EXON;EXON,EXON;EXON,EXON;EXON,EXON;EXON,EXON;EXON,EXON;EXON,EXON;EXON,EXON;EXON,EXON;EXON,EXON;EXON,EXON;EXON,EXON;EXON,EXON;EXON,EXON;EXON,EXON;EXON,EXON;EXON,EXON;EXON,EXON;EXON,EXON;EXON,EXON;EXON,EXON;EXON,EXON;EXON,EXON;EXON,EXON;EXON,EXON;EXON,EXON;EXON,EXON	12.4%_924r,12.3%_643r;3.6%_1378r,5.6%_934r;1.2%_1044r,1.1%_815r;1.5%_876r,2.3%_711r;15.5%_696r,19.7%_559r;15.3%_314r,15.4%_280r;7.9%_428r,5.8%_311r;1.7%_424r,1.3%_319r;1.6%_449r,1.8%_326r;1.1%_454r,1.2%_335r;2.6%_546r,5.6%_360r;1.4%_438r,1.0%_315r;7.7%_312r,5.9%_238r;3.8%_422r,4.3%_302r;1.7%_363r,1.9%_308r;5.4%_369r,6.8%_311r;1.7%_361r,2.0%_307r;1.0%_395r,1.5%_333r;4.5%_356r,6.6%_318r;1.4%_366r,1…	chr6_142394007;chr6_142396216;chr6_142401721;chr6_142401778;chr6_142401922;chr6_142402249;chr6_142402359;chr6_142402646;chr6_142402654;chr6_142402658;chr6_142402715;chr6_142402802;chr6_142402981;chr6_142403106;chr6_142403185;chr6_142403195;chr6_142403196;chr6_142403340;chr6_142403375;chr6_142403392;chr6_142403400;chr6_142403419;chr6_142403441;chr6_142403459;chr6_142403506;chr6_142403552;chr6_1424…
[truncated: 8,732 more rows]
