# Supplementary material for: HyperTRIBE identifies hepatic IGF2BP2/IMP2 targets in vivo and links IMP2 to autophagy
Source: NAR Mol Med. 2026 Jun 24;3(3):ugag034. doi: 10.1093/narmme/ugag034 (PMC13335485; doi:10.1093/narmme/ugag034)
Supplement: ugag034_Supplemental_Files [file ugag034_supplemental_files.zip › Supplementary File 2.xlsx]

## Sheet: wt_imp2
Motif	ID	Log odds detection threshold	Log p-value of enrichment	U	B	Final enrichment p-value	Upos	Ustd	Bpos	Bstd	StrandBias	Multiplicity	RAC/RACH/DRACG/DRAY	Logo sequence	BestMatch
ACAGU	1-ACAGU	0.011697	-60.3774	4437.0(51.70%)	41484.7(45.94%)	1e-26	98.8	56.7	100.3	63.9	10	1.4	FALSE	#VALUE!	hsa-miR-4318
CGGAR	2-CGGAR	3.70608	-54.5421	4215.0(49.11%)	39434.8(43.67%)	1e-23	100.1	55.7	99.7	65.4	10	1.31	FALSE	#VALUE!	hsa-miR-718
GCAGC	3-GCAGC	4.80742	-53.2684	4862.0(56.65%)	46292.7(51.26%)	1e-23	99.6	55.8	100	65.3	10	1.75	FALSE	#VALUE!	hsa-miR-558
CUKCA	4-CUKCA	5.57053	-52.4015	4287.0(49.95%)	40287.5(44.61%)	1e-22	102.6	56.3	100.1	63.7	10	1.32	FALSE	#VALUE!	hsa-miR-4418
UUACC	5-UUACC	6.57555	-44.623	1386.0(16.15%)	11515.6(12.75%)	1e-19	94.4	55.9	100.6	62.1	10	1.08	FALSE	#VALUE!	hsa-miR-548ag
UGACA	6-UGACA	3.21305	-42.8314	4662.0(54.32%)	44711.4(49.51%)	1e-18	101.4	56.8	100	62.5	10	1.37	TRUE	#VALUE!	hsa-miR-597
UGACG	7-UGACG	4.45435	-41.8339	826.0(9.62%)	6378.6(7.06%)	1e-18	96.6	55.9	100	67.9	10	1.05	TRUE	#VALUE!	hsa-miR-597
CCGMU	8-CCGMU	2.63431	-38.5032	1383.0(16.12%)	11704.7(12.96%)	1e-16	98.9	55.3	99.5	66.7	10	1.08	FALSE	#VALUE!	hsa-miR-3610
GAYGA	9-GAYGA	5.15584	-34.4351	3332.0(38.83%)	31347.6(34.71%)	1e-14	100.1	55.8	99.6	62.8	10	1.38	FALSE	#VALUE!	hsa-miR-136*
GGUAA	10-GGUAA	1.96218	-34.0071	4911.0(57.22%)	47850.8(52.99%)	1e-14	100.3	57	99.9	61.5	10	1.45	FALSE	#VALUE!	hsa-miR-556-3p
UUUCC	11-UUUCC	4.37999	-30.404	5174.0(60.29%)	50871.6(56.33%)	1e-13	97.1	57.2	100.4	60.4	10	1.56	FALSE	#VALUE!
GAAAA	12-GAAAA	6.54078	-27.1748	3138.0(36.56%)	29794.1(32.99%)	1e-11	101.2	57.8	99.5	61.8	10	1.32	FALSE	#VALUE!

## Sheet: mcherry_imp2
Motif	ID	Log odds detection threshold	Log p-value of enrichment	U	B	Final enrichment p-value	Upos	Ustd	Bpos	Bstd	StrandBias	Multiplicity	RAC/RACH/DRACG/DRAY	Logo sequence	BestMatch
ACGGU	1-ACGGU	-0.189684	-118.549847	6221.0(69.35%)	55382.9(61.68%)	1e-51	99.7	56.6	99.9	65.4	10.0	1.37	FALSE	#VALUE!	hsa-miR-451
CGUCA	2-CGUCA	1.461557	-67.546947	5201.0(57.98%)	46703.9(52.01%)	1e-29	101.5	56.4	99.6	65.0	10.0	1.48	FALSE	#VALUE!	hsa-miR-4757-3p
AGCAG	3-AGCAG	0.011697	-56.048186	4908.0(54.71%)	44254.4(49.28%)	1e-24	97.5	55.3	100.1	64.6	10.0	1.62	FALSE	#VALUE!	hsa-miR-93*
UAACG	4-UAACG	-0.165561	-55.714338	3717.0(41.43%)	32491.2(36.18%)	1e-24	98.8	56.4	99.6	67.7	10.0	1.26	TRUE	#VALUE!
AAAGU	5-AAAGU	4.965192	-55.061806	5384.0(60.02%)	49103.0(54.68%)	1e-23	99.2	56.8	100.5	62.9	10.0	1.53	FALSE	#VALUE!	hsa-miR-4318
UUACC	6-UUACC	5.911595	-50.897167	2725.0(30.38%)	23149.1(25.78%)	1e-22	96.2	56.4	100.4	62.2	10.0	1.22	FALSE	#VALUE!	hsa-miR-548ag
GAUGA	7-GAUGA	5.770599	-46.376660	2185.0(24.36%)	18239.9(20.31%)	1e-20	97.7	55.4	100.4	63.5	10.0	1.26	FALSE	#VALUE!	hsa-miR-452*
UGAAG	8-UGAAG	5.148096	-36.272968	2775.0(30.93%)	24290.9(27.05%)	1e-15	100.6	55.6	99.8	63.5	10.0	1.14	FALSE	#VALUE!	hsa-miR-676*
GACAU	9-GACAU	4.068632	-34.294190	4724.0(52.66%)	43531.5(48.48%)	1e-14	100.2	57.4	100.1	62.2	10.0	1.37	TRUE	#VALUE!	hsa-miR-654-3p
AYCGC	10-AYCGC	4.440748	-33.011056	3949.0(44.02%)	35906.4(39.99%)	1e-14	100.2	57.2	99.4	65.4	10.0	1.23	FALSE	#VALUE!	hsa-miR-4321
CGUAU	11-CGUAU	3.665627	-32.534345	2606.0(29.05%)	22860.0(25.46%)	1e-14	100.5	56.6	100.1	62.4	10.0	1.11	FALSE	#VALUE!	hsa-let-7e*
UUUAC	12-UUUAC	4.271789	-32.511943	4507.0(50.24%)	41470.6(46.18%)	1e-14	97.0	57.8	100.7	61.5	10.0	1.47	FALSE	#VALUE!	hsa-miR-4328
RAAAA	13-RAAAA	5.501861	-31.941557	4529.0(50.48%)	41724.7(46.47%)	1e-13	104.1	60.1	99.6	62.3	10.0	1.49	FALSE	#VALUE!	hsa-miR-4456

## Sheet: wt_mcherry
Motif	ID	Log odds detection threshold	Log p-value of enrichment	U	B	Final enrichment p-value	Upos	Ustd	Bpos	Bstd	StrandBias	Multiplicity	RAC/RACH/DRACG/DRAY	Logo sequence	BestMatch
ACGCU	1-ACGCU	-0.157273	-63.115026	1517.0(30.76%)	22494.1(23.91%)	1e-27	98.6	56.5	99.5	67.7	10.0	1.22	FALSE	#VALUE!	hsa-miR-885-3p
AAAGU	2-AAAGU	4.645618	-33.040150	2347.0(47.59%)	39602.9(42.10%)	1e-14	100.4	57.1	100.1	62.7	10.0	1.26	FALSE	#VALUE!	hsa-miR-3164
ACUUC	3-ACUUC	2.939529	-32.033148	2872.0(58.23%)	49684.6(52.82%)	1e-13	100.1	56.9	99.8	62.6	10.0	1.51	FALSE	#VALUE!	hsa-miR-4795-5p
UUAAC	4-UUAAC	2.091139	-29.098126	2524.0(51.18%)	43290.2(46.02%)	1e-12	99.8	56.7	100.3	62.8	10.0	1.31	TRUE	#VALUE!	hsa-miR-569

## Sheet: wt_imp2 - wt_mcherry
Motif	ID	Log odds detection threshold	Log p-value of enrichment	U	B	Final enrichment p-value	Upos	Ustd	Bpos	Bstd	StrandBias	Multiplicity	RAC/RACH/DRACG/DRAY	Logo sequence	BestMatch
UGACG	1-UGACG	4.982151	-127.183551	757.0(8.82%)	56.3(4.81%)	1e-55	93.7	56.3	92.7	52.4	10.0	1.11	TRUE	#VALUE!	hsa-miR-598
CUAGY	2-CUAGY	6.112016	-114.207895	1960.0(22.84%)	194.7(16.65%)	1e-49	100.6	56.2	97.5	61.5	10.0	1.11	FALSE	#VALUE!	hsa-miR-621
AUAUG	3-AUAUG	5.148096	-102.587212	1552.0(18.09%)	149.3(12.77%)	1e-44	99.9	57.2	104.2	64.2	10.0	1.16	FALSE	#VALUE!	hsa-miR-1279
CUUUC	4-CUUUC	5.148096	-94.090477	2419.0(28.19%)	257.6(22.03%)	1e-40	100.5	56.7	99.1	58.3	10.0	1.23	FALSE	#VALUE!	hsa-miR-4766-5p
GUUGA	5-GUUGA	5.685021	-84.824948	2778.0(32.37%)	306.9(26.25%)	1e-36	99.6	57.3	101.2	63.6	10.0	1.21	FALSE	#VALUE!	hsa-miR-4272
UAGCG	6-UAGCG	4.940418	-82.347355	803.0(9.36%)	69.6(5.95%)	1e-35	98.7	56.0	96.9	54.3	10.0	1.08	FALSE	#VALUE!	hsa-miR-29b-2*
AACCA	7-AACCA	5.776889	-82.315008	2699.0(31.45%)	297.5(25.44%)	1e-35	99.2	57.7	103.4	59.3	10.0	1.24	TRUE	#VALUE!	hsa-miR-4316
CCUCA	8-CCUCA	5.148096	-82.133229	1955.0(22.78%)	204.2(17.47%)	1e-35	99.1	56.3	104.2	56.9	10.0	1.15	FALSE	#VALUE!	hsa-miR-3124-5p
CGCGA	9-CGCGA	5.148096	-78.668902	83.0(0.97%)	2.5(0.21%)	1e-34	100.9	54.3	90.5	41.6	10.0	1.05	FALSE	#VALUE!	hsa-miR-3691-3p
UUGGU	10-UUGGU	5.512956	-77.567815	2103.0(24.51%)	224.8(19.22%)	1e-33	100.3	57.2	101.8	53.0	10.0	1.14	FALSE	#VALUE!
AUGUA	11-AUGUA	5.349236	-71.199672	2933.0(34.18%)	332.8(28.46%)	1e-30	98.5	57.3	98.5	64.0	10.0	1.26	FALSE	#VALUE!	hsa-miR-4666-5p
AGGCC	12-AGGCC	5.110983	-63.117855	1967.0(22.92%)	213.7(18.28%)	1e-27	99.5	55.6	98.8	55.1	10.0	1.17	FALSE	#VALUE!	hsa-miR-4650-5p
UCGUU	13-UCGUU	4.918019	-60.265321	1026.0(11.96%)	100.5(8.60%)	1e-26	99.3	55.2	89.0	55.7	10.0	1.09	FALSE	#VALUE!
GAGGG	14-GAGGG	4.851460	-58.638232	4036.0(47.03%)	484.4(41.42%)	1e-25	100.4	56.7	99.5	56.8	10.0	1.53	FALSE	#VALUE!	hsa-miR-4290
ACGAC	15-ACGAC	5.148096	-57.104682	288.0(3.36%)	21.0(1.80%)	1e-24	99.2	61.7	114.8	44.7	10.0	1.02	TRUE	#VALUE!
AUCUU	16-AUCUU	5.148096	-52.935414	2105.0(24.53%)	235.9(20.17%)	1e-22	102.0	56.8	101.3	61.6	10.0	1.12	FALSE	#VALUE!
AUUCU	17-AUUCU	5.441043	-44.816630	3568.0(41.58%)	430.6(36.83%)	1e-19	101.2	56.9	100.2	59.2	10.0	1.36	FALSE	#VALUE!	hsa-miR-3123
YRACU	18-YRACU	5.471035	-42.452676	3466.0(40.39%)	418.6(35.80%)	1e-18	100.8	56.6	101.7	59.1	10.0	1.24	TRUE	#VALUE!
AAAGU	19-AAAGU	5.148096	-37.790574	2499.0(29.12%)	294.2(25.16%)	1e-16	99.5	56.9	97.1	61.8	10.0	1.20	FALSE	#VALUE!	hsa-miR-3164
CACAC	20-CACAC	5.148096	-36.061642	1822.0(21.23%)	208.0(17.79%)	1e-15	104.3	57.5	94.3	55.5	10.0	1.68	FALSE	#VALUE!	hsa-miR-4455
GGCGC	21-GGCGC	5.148096	-33.409601	344.0(4.01%)	30.7(2.62%)	1e-14	95.9	53.1	112.3	52.2	10.0	1.04	FALSE	#VALUE!	hsa-miR-3195
CACUG	22-CACUG	5.148096	-29.342499	2539.0(29.59%)	305.4(26.12%)	1e-12	100.1	57.1	103.6	58.0	10.0	1.18	FALSE	#VALUE!	hsa-miR-4276
CGCGG	23-CGCGG	5.148096	-27.967702	110.0(1.28%)	7.5(0.64%)	1e-12	100.4	56.1	88.5	14.4	10.0	1.07	FALSE	#VALUE!
GCGGA	24-GCGGA	5.148096	-24.132608	358.0(4.17%)	34.4(2.95%)	1e-10	94.8	56.7	100.2	47.0	10.0	1.08	FALSE	#VALUE!	hsa-miR-572

## Sheet: mcherry_imp2 - wt_mcherry
Motif	ID	Log odds detection threshold	Log p-value of enrichment	U	B	Final enrichment p-value	Upos	Ustd	Bpos	Bstd	StrandBias	Multiplicity	RAC/RACH/DRACG/DRAY	Logo sequence	BestMatch
CAUAU	1-CAUAU	5.148096	-145.710032	1634.0(18.22%)	143.8(12.12%)	1e-63	97.7	57.2	95.6	60.0	10.0	1.15	FALSE	#VALUE!	hsa-miR-3201
AACCA	2-AACCA	6.585450	-120.906418	1941.0(21.64%)	184.9(15.58%)	1e-52	98.2	57.9	104.0	59.8	10.0	1.16	TRUE	#VALUE!	hsa-miR-29b-2*
UAUGA	3-UAUGA	0.011697	-114.175659	4494.0(50.10%)	502.4(42.32%)	1e-49	100.0	57.0	97.9	61.2	10.0	1.36	FALSE	#VALUE!	hsa-miR-376a
AGGCC	4-AGGCC	5.783139	-102.014706	2089.0(23.29%)	207.9(17.51%)	1e-44	99.5	55.9	98.9	55.0	10.0	1.18	FALSE	#VALUE!	hsa-miR-4650-5p
GUAAC	5-GUAAC	5.405325	-100.854236	2001.0(22.31%)	197.1(16.61%)	1e-43	99.7	57.4	101.1	59.9	10.0	1.11	TRUE	#VALUE!	hsa-miR-4766-5p
CUUUC	6-CUUUC	5.148096	-97.055560	2509.0(27.97%)	259.0(21.82%)	1e-42	100.4	56.5	99.4	58.4	10.0	1.23	FALSE	#VALUE!	hsa-miR-3124-5p
CGCGA	7-CGCGA	5.148096	-96.280145	94.0(1.05%)	2.7(0.23%)	1e-41	102.0	56.5	93.9	42.9	10.0	1.04	FALSE	#VALUE!	hsa-miR-4316
CCUCA	8-CCUCA	5.148096	-86.792177	2054.0(22.90%)	208.6(17.57%)	1e-37	99.0	56.7	107.9	55.8	10.0	1.16	FALSE	#VALUE!	hsa-miR-598
UGACG	9-UGACG	5.834743	-80.185436	723.0(8.06%)	59.1(4.98%)	1e-34	93.8	56.6	97.9	51.5	10.0	1.07	TRUE	#VALUE!
CAACU	10-CAACU	6.736731	-63.165400	1712.0(19.09%)	176.7(14.89%)	1e-27	101.4	55.5	102.4	59.9	10.0	1.11	TRUE	#VALUE!
UGAGA	11-UGAGA	0.011697	-60.571451	6297.0(70.20%)	770.3(64.89%)	1e-26	100.7	57.2	100.4	59.4	10.0	1.63	FALSE	#VALUE!
CGACG	12-CGACG	5.148096	-58.605170	119.0(1.33%)	5.1(0.43%)	1e-25	98.7	55.9	65.1	48.9	10.0	1.10	TRUE	#VALUE!
UAGCG	13-UAGCG	5.148096	-55.938762	227.0(2.53%)	14.1(1.18%)	1e-24	96.7	57.8	105.2	52.7	10.0	1.02	FALSE	#VALUE!
GCGGA	14-GCGGA	5.810790	-50.067576	830.0(9.25%)	78.8(6.64%)	1e-21	100.7	56.8	107.1	50.2	10.0	1.09	FALSE	#VALUE!	hsa-miR-572
UAGAG	15-UAGAG	6.583980	-45.476909	1492.0(16.63%)	157.9(13.30%)	1e-19	99.9	56.7	100.5	60.7	10.0	1.08	FALSE	#VALUE!
GCUAG	16-GCUAG	5.949234	-45.161583	1862.0(20.76%)	202.1(17.03%)	1e-19	102.6	57.1	102.2	58.8	10.0	1.12	FALSE	#VALUE!
GGCGC	17-GGCGC	5.391595	-39.031085	649.0(7.24%)	61.2(5.16%)	1e-16	100.0	54.0	98.9	52.8	10.0	1.06	FALSE	#VALUE!
AUUCU	18-AUUCU	5.148096	-38.719075	2438.0(27.18%)	277.3(23.36%)	1e-16	100.5	56.3	104.3	59.8	10.0	1.22	FALSE	#VALUE!	hsa-miR-3123
UCGUU	19-UCGUU	6.646331	-38.168856	447.0(4.98%)	39.0(3.29%)	1e-16	98.6	54.8	81.4	53.4	10.0	1.04	FALSE	#VALUE!	hsa-miR-548ad
CACUG	20-CACUG	5.148096	-37.913050	2672.0(29.79%)	307.4(25.90%)	1e-16	101.6	57.3	104.6	57.0	10.0	1.17	FALSE	#VALUE!	hsa-miR-4276
CACAC	21-CACAC	5.148096	-33.908606	1886.0(21.03%)	211.3(17.80%)	1e-14	103.6	57.5	97.3	54.7	10.0	1.66	FALSE	#VALUE!	hsa-miR-4455
GCGAU	22-GCGAU	6.059070	-32.147903	1488.0(16.59%)	163.5(13.77%)	1e-13	101.7	55.3	92.8	59.4	10.0	1.10	FALSE	#VALUE!
GGAAG	23-GGAAG	5.148096	-24.367606	2494.0(27.80%)	294.4(24.80%)	1e-10	97.2	56.2	94.7	50.7	10.0	1.21	FALSE	#VALUE!
